# Supplementary material for: Redetermination of the crystal structure of 3,5-di­methyl­pyrazolium β-octa­molybdate tetra­hydrate
Source: Acta Crystallogr E Crystallogr Commun. 2015 Dec 6;71(Pt 12):m244–5. doi: 10.1107/S2056989015022823 (PMC4719855; doi:10.1107/S2056989015022823)
Supplement: Supplementary file 1 [file e-71-0m244-sup1.cif]

##############################################################################
#                                                                            #
# This CIF contains the data in a paper accepted for publication in          #
# Acta Crystallographica Section E. It conforms to the requirements of       #
# Notes for Authors for Acta Crystallographica Section E, and has been       #
# peer reviewed under the auspices of the IUCr Commission on Journals.       #
#                                                                            #
# Full details of the Crystallographic Information File format               #
# are given in the paper "The Crystallographic Information File (CIF):       #
# a New Standard Archive File for Crystallography" by S. R. Hall, F. H.      #
# Allen and I. D. Brown [Acta Cryst. (1991), A47, 655-685].                  #
#                                                                            #
# The current version of the core CIF dictionary is obtainable from          #
# ftp://ftp.iucr.org/pub/cif_core.dic.                                       #
#                                                                            #
# Software is freely available for graphical display of the structure(s)     #
# in this CIF. For information consult the CIF software page                 #
# http://www.iucr.org/resources/cif/software.                                #
#                                                                            #
# This file may be used for bona fide research purposes within the           #
# scientific community so long as proper attribution is given to the journal # 
# article from which it was obtained.                                        #
#                                                                            #
##############################################################################
data_I
_database_code_depnum_ccdc_archive 'CCDC 1439409'
_audit_creation_method     'SHELXL-2014/6, manual editing plus enCIFer'
_chemical_name_systematic
;
Tetrakis(3,5-dimethylpyrazolium) \b-octamolybdate  tetrahydrate
;
_chemical_name_common     ?
_chemical_formula_moiety     '4(C5 H9 N2 +), Mo8 O26 4-, 4(H2 O)'
_chemical_formula_sum     'C20 H44 Mo8 N8 O30'
_chemical_formula_iupac     '(C5 H9 N2)4 [Mo8 O26], 4H2 O'
_chemical_formula_weight     1644.15
_chemical_melting_point     ?
_symmetry_cell_setting     triclinic
_shelx_space_group_comment
;
The symmetry employed for this shelxl refinement is uniquely defined
by the following loop, which should always be used as a source of
symmetry information in preference to the above space-group names.
They are only intended as comments.
;
_space_group_name_H-M_alt     'P -1'
_space_group_name_Hall     '-P 1'
loop_
    _space_group_symop_operation_xyz
    'x, y, z'
    '-x, -y, -z'
_cell_length_a     10.1105(9)
_cell_length_b     10.7469(9)
_cell_length_c     11.9839(10)
_cell_angle_alpha     64.103(3)
_cell_angle_beta     84.272(3)
_cell_angle_gamma     75.826(3)
_cell_volume     1135.67(17)
_cell_formula_units_Z     1
_cell_measurement_reflns_used     9938
_cell_measurement_theta_min     2.64
_cell_measurement_theta_max     25.39
_cell_measurement_temperature     180(2)
_exptl_crystal_description     Plate
_exptl_crystal_colour     Colourless
_exptl_crystal_size_max     0.200
_exptl_crystal_size_mid     0.140
_exptl_crystal_size_min     0.010
_exptl_crystal_density_diffrn     2.404
_exptl_crystal_density_meas     ?
_exptl_crystal_density_method     ?
_exptl_crystal_F_000     796
_exptl_absorpt_coefficient_mu     2.236
_exptl_absorpt_correction_type     multi-scan
_exptl_absorpt_process_details
;
(SADABS; Bruker, 2001)
;
_shelx_estimated_absorpt_T_min     0.663
_shelx_estimated_absorpt_T_max     0.978
_exptl_absorpt_correction_T_min     0.6629
_exptl_absorpt_correction_T_max     0.7452
_exptl_special_details     ?
_diffrn_ambient_temperature     180(2)
_diffrn_radiation_type     MoK\a
_diffrn_radiation_wavelength     0.71073
_diffrn_radiation_source     'Sealed tube'
_diffrn_radiation_monochromator     'Multi-layer X-ray mirror'
_diffrn_measurement_device_type     'Bruker D8 QUEST '
_diffrn_measurement_method     '\w / \f scans'
_diffrn_detector_area_resol_mean     10.4167
_diffrn_reflns_number     25625
_diffrn_reflns_av_R_equivalents     0.0423
_diffrn_reflns_theta_min     3.739
_diffrn_reflns_theta_max     25.350
_diffrn_reflns_theta_full     25.242
_diffrn_measured_fraction_theta_max     0.997
_diffrn_measured_fraction_theta_full     0.997
_diffrn_reflns_limit_h_min     -12
_diffrn_reflns_limit_h_max     12
_diffrn_reflns_limit_k_min     -12
_diffrn_reflns_limit_k_max     12
_diffrn_reflns_limit_l_min     -14
_diffrn_reflns_limit_l_max     14
_diffrn_standards_number     0
_diffrn_standards_interval_count     .
_diffrn_standards_interval_time     .
_diffrn_standards_decay_%     ?
_refine_special_details     ?
_reflns_number_total     4141
_reflns_number_gt     3175
_reflns_threshold_expression     'I > 2\s(I)'
_refine_ls_structure_factor_coef     Fsqd
_refine_ls_matrix_type     full
_refine_ls_R_factor_all     0.0440
_refine_ls_R_factor_gt     0.0257
_refine_ls_wR_factor_gt     0.0503
_refine_ls_wR_factor_ref     0.0560
_refine_ls_goodness_of_fit_ref     1.062
_refine_ls_restrained_S_all     1.061
_refine_ls_number_reflns     4141
_refine_ls_number_parameters     320
_refine_ls_number_restraints     7
_refine_ls_hydrogen_treatment     mixed
_refine_ls_weighting_scheme     calc
_refine_ls_weighting_details
              'w=1/[\s^2^(Fo^2^)+(0.0188P)^2^+2.2481P] where P=(Fo^2^+2Fc^2^)/3'
_atom_sites_solution_hydrogens     mixed
_atom_sites_solution_primary     ?
_atom_sites_solution_secondary     ?
_refine_ls_shift/su_max     0.001
_refine_ls_shift/su_mean     0.000
_refine_diff_density_max     0.703
_refine_diff_density_min     -0.535
_refine_ls_extinction_method     none
_refine_ls_extinction_coef     .
loop_
    _atom_type_symbol
    _atom_type_description
    _atom_type_scat_dispersion_real
    _atom_type_scat_dispersion_imag
    _atom_type_scat_source
    'C' 'C' 0.0033 0.0016
                         'International Tables Vol C Tables 4.2.6.8 and 6.1.1.4'
    'H' 'H' 0.0000 0.0000
                         'International Tables Vol C Tables 4.2.6.8 and 6.1.1.4'
    'N' 'N' 0.0061 0.0033
                         'International Tables Vol C Tables 4.2.6.8 and 6.1.1.4'
    'O' 'O' 0.0106 0.0060
                         'International Tables Vol C Tables 4.2.6.8 and 6.1.1.4'
    'Mo' 'Mo' -1.6832 0.6857
                         'International Tables Vol C Tables 4.2.6.8 and 6.1.1.4'
_computing_data_collection
;
APEX2 (Bruker, 2012)
;
_computing_cell_refinement
;
SAINT (Bruker, 2012)
;
_computing_data_reduction
;
SAINT (Bruker, 2012)
;
_computing_structure_solution
;
SHELXS97 (Sheldrick, 2008)
;
_computing_structure_refinement
;
SHELXL2014 (Sheldrick, 2015)
;
_computing_molecular_graphics
;
DIAMOND (Brandenburg, 1999)
;
_computing_publication_material
;
SHELXL2014 (Sheldrick, 2015)
;
loop_
    _atom_site_type_symbol
    _atom_site_label
    _atom_site_fract_x
    _atom_site_fract_y
    _atom_site_fract_z
    _atom_site_U_iso_or_equiv
    _atom_site_adp_type
    _atom_site_calc_flag
    _atom_site_occupancy
    _atom_site_disorder_assembly
    _atom_site_disorder_group
    Mo Mo1 0.44983(3) 0.44979(4) 0.75253(3) 0.01430(9) Uani d 1 . .
    Mo Mo2 0.45658(3) 0.68126(4) 0.47103(3) 0.01229(9) Uani d 1 . .
    Mo Mo3 0.23903(3) 0.56541(4) 0.38528(3) 0.01415(9) Uani d 1 . .
    Mo Mo4 0.23047(3) 0.32798(4) 0.67012(3) 0.01511(9) Uani d 1 . .
    O O1 0.3753(3) 0.4944(3) 0.5589(2) 0.0142(6) Uani d 1 . .
    O O2 0.3635(3) 0.3005(3) 0.7899(2) 0.0177(6) Uani d 1 . .
    O O3 0.5489(3) 0.3881(3) 0.8808(3) 0.0235(7) Uani d 1 . .
    O O4 0.5539(3) 0.5839(3) 0.6298(2) 0.0145(6) Uani d 1 . .
    O O5 0.3166(3) 0.5748(3) 0.7683(3) 0.0208(7) Uani d 1 . .
    O O6 0.5740(3) 0.7845(3) 0.3880(2) 0.0168(6) Uani d 1 . .
    O O7 0.3838(3) 0.6770(3) 0.3281(2) 0.0153(6) Uani d 1 . .
    O O8 0.3261(3) 0.7924(3) 0.5040(3) 0.0190(6) Uani d 1 . .
    O O9 0.1894(3) 0.5797(3) 0.2484(3) 0.0232(7) Uani d 1 . .
    O O10 0.1936(3) 0.3896(3) 0.4970(2) 0.0160(6) Uani d 1 . .
    O O11 0.1191(3) 0.6842(3) 0.4197(3) 0.0220(7) Uani d 1 . .
    O O12 0.1720(3) 0.1773(3) 0.7422(3) 0.0255(7) Uani d 1 . .
    O O13 0.1090(3) 0.4568(3) 0.6928(3) 0.0213(7) Uani d 1 . .
    N N1 0.7819(4) 0.8121(5) 0.9458(3) 0.0294(9) Uani d 1 . .
    H H1 0.865(3) 0.747(4) 0.979(4) 0.044 Uiso d 1 . .
    N N2 0.6839(4) 0.7657(4) 0.9163(4) 0.0281(9) Uani d 1 . .
    H H2 0.692(5) 0.6692(19) 0.934(5) 0.042 Uiso d 1 . .
    N N3 -0.0378(4) 0.2498(4) 0.3524(4) 0.0295(9) Uani d 1 . .
    H H3 -0.116(3) 0.314(4) 0.362(5) 0.044 Uiso d 1 . .
    N N4 0.0827(4) 0.2507(4) 0.3913(4) 0.0289(9) Uani d 1 . .
    H H4 0.090(5) 0.314(4) 0.425(4) 0.043 Uiso d 1 . .
    C C1 0.8229(6) 1.0327(6) 0.9381(5) 0.0491(15) Uani d 1 . .
    H H1A 0.8535 0.9870 1.0247 0.074 Uiso calc 1 . .
    H H1B 0.7696 1.1293 0.9183 0.074 Uiso calc 1 . .
    H H1C 0.9023 1.0365 0.8837 0.074 Uiso calc 1 . .
    C C2 0.7364(5) 0.9494(5) 0.9191(4) 0.0319(11) Uani d 1 . .
    C C3 0.6048(5) 0.9913(5) 0.8718(4) 0.0316(11) Uani d 1 . .
    H H3A 0.5471 1.0837 0.8443 0.038 Uiso calc 1 . .
    C C4 0.5743(5) 0.8733(5) 0.8726(4) 0.0312(11) Uani d 1 . .
    C C5 0.4486(5) 0.8533(6) 0.8341(5) 0.0420(14) Uani d 1 . .
    H H5A 0.4728 0.7778 0.8058 0.063 Uiso calc 1 . .
    H H5B 0.4035 0.9420 0.7663 0.063 Uiso calc 1 . .
    H H5C 0.3866 0.8271 0.9047 0.063 Uiso calc 1 . .
    C C6 -0.1363(5) 0.1101(5) 0.2791(5) 0.0329(12) Uani d 1 . .
    H H6A -0.2222 0.1413 0.3150 0.049 Uiso calc 1 . .
    H H6B -0.1209 0.0082 0.3021 0.049 Uiso calc 1 . .
    H H6C -0.1412 0.1624 0.1885 0.049 Uiso calc 1 . .
    C C7 -0.0218(4) 0.1381(5) 0.3270(4) 0.0208(10) Uani d 1 . .
    C C8 0.1130(4) 0.0663(5) 0.3502(4) 0.0225(10) Uani d 1 . .
    H H8 0.1545 -0.0174 0.3399 0.027 Uiso calc 1 . .
    C C9 0.1768(4) 0.1398(5) 0.3917(4) 0.0208(10) Uani d 1 . .
    C C10 0.3202(4) 0.1135(5) 0.4290(5) 0.0303(11) Uani d 1 . .
    H H10A 0.3497 0.2034 0.3936 0.045 Uiso calc 1 . .
    H H10B 0.3787 0.0479 0.3983 0.045 Uiso calc 1 . .
    H H10C 0.3268 0.0717 0.5196 0.045 Uiso calc 1 . .
    O O1W 0.7299(3) 0.4764(4) 0.9840(3) 0.0276(7) Uani d 1 . .
    H H1X 0.711(5) 0.439(5) 1.0698(12) 0.041 Uiso d 1 . .
    H H1Y 0.676(4) 0.449(5) 0.943(3) 0.041 Uiso d 1 . .
    O O2W 0.9897(6) 0.5952(10) 0.0682(5) 0.031(2) Uiso d 0.65(2) . .
    O O3W 1.0101(11) 0.6562(19) 0.0507(10) 0.033(4) Uiso d 0.35(2) . .
loop_
    _atom_site_aniso_label
    _atom_site_aniso_U_11
    _atom_site_aniso_U_22
    _atom_site_aniso_U_33
    _atom_site_aniso_U_12
    _atom_site_aniso_U_13
    _atom_site_aniso_U_23
    Mo1 0.01445(18) 0.0179(2) 0.01272(18) -0.00473(15) 0.00061(14) -0.00798(16)
    Mo2 0.01153(18) 0.01158(19) 0.01458(18) -0.00190(14) -0.00116(14)
                                                                    -0.00643(15)
    Mo3 0.01088(18) 0.0166(2) 0.01578(19) -0.00309(15) -0.00217(14) -0.00718(16)
    Mo4 0.01333(18) 0.0163(2) 0.01719(19) -0.00532(15) 0.00086(14) -0.00759(16)
    O1 0.0124(14) 0.0157(15) 0.0150(14) -0.0038(12) 0.0002(11) -0.0069(12)
    O2 0.0179(15) 0.0185(16) 0.0157(14) -0.0065(12) 0.0021(12) -0.0055(13)
    O3 0.0232(16) 0.0307(19) 0.0185(16) -0.0101(14) -0.0013(13) -0.0100(14)
    O4 0.0142(14) 0.0157(15) 0.0179(15) -0.0041(12) -0.0013(11) -0.0104(13)
    O5 0.0194(15) 0.0228(17) 0.0223(16) -0.0053(13) 0.0038(13) -0.0122(14)
    O6 0.0184(15) 0.0146(15) 0.0171(15) -0.0040(12) -0.0022(12) -0.0058(13)
    O7 0.0128(14) 0.0170(16) 0.0150(14) -0.0024(12) -0.0010(11) -0.0060(12)
    O8 0.0186(15) 0.0155(16) 0.0227(16) -0.0007(12) -0.0028(12) -0.0091(13)
    O9 0.0201(16) 0.0316(19) 0.0194(16) -0.0067(14) -0.0042(13) -0.0110(14)
    O10 0.0146(14) 0.0169(16) 0.0199(15) -0.0045(12) -0.0005(12) -0.0101(13)
    O11 0.0159(15) 0.0214(17) 0.0273(17) -0.0002(13) -0.0014(13) -0.0110(14)
    O12 0.0243(16) 0.0219(17) 0.0313(18) -0.0108(14) 0.0025(14) -0.0099(15)
    O13 0.0171(15) 0.0227(17) 0.0232(16) -0.0038(13) 0.0018(13) -0.0098(14)
    N1 0.023(2) 0.038(3) 0.022(2) -0.0038(19) -0.0028(17) -0.0087(19)
    N2 0.027(2) 0.029(2) 0.024(2) -0.0071(19) -0.0013(17) -0.0067(19)
    N3 0.020(2) 0.029(2) 0.046(3) 0.0003(17) 0.0004(18) -0.026(2)
    N4 0.026(2) 0.031(2) 0.041(2) -0.0094(18) 0.0027(18) -0.026(2)
    C1 0.061(4) 0.053(4) 0.039(3) -0.024(3) -0.005(3) -0.017(3)
    C2 0.036(3) 0.035(3) 0.020(2) -0.010(2) 0.004(2) -0.007(2)
    C3 0.032(3) 0.025(3) 0.025(3) -0.002(2) -0.001(2) -0.001(2)
    C4 0.027(3) 0.033(3) 0.022(2) -0.004(2) -0.002(2) -0.001(2)
    C5 0.028(3) 0.046(4) 0.036(3) -0.011(2) -0.006(2) 0.000(3)
    C6 0.024(3) 0.035(3) 0.050(3) -0.003(2) -0.008(2) -0.027(3)
    C7 0.021(2) 0.020(2) 0.026(2) -0.0049(19) 0.0010(18) -0.014(2)
    C8 0.023(2) 0.024(3) 0.026(2) -0.0022(19) -0.0022(19) -0.017(2)
    C9 0.022(2) 0.024(2) 0.019(2) -0.0054(19) 0.0015(18) -0.011(2)
    C10 0.025(2) 0.030(3) 0.043(3) -0.006(2) -0.005(2) -0.021(2)
    O1W 0.0298(18) 0.036(2) 0.0240(17) -0.0078(15) -0.0003(14) -0.0192(16)
_geom_special_details
;
 All esds (except the esd in the dihedral angle between two l.s. planes)
 are estimated using the full covariance matrix.  The cell esds are taken
 into account individually in the estimation of esds in distances, angles
 and torsion angles; correlations between esds in cell parameters are only
 used when they are defined by crystal symmetry.  An approximate (isotropic)
 treatment of cell esds is used for estimating esds involving l.s. planes.
;
loop_
    _geom_bond_atom_site_label_1
    _geom_bond_atom_site_label_2
    _geom_bond_site_symmetry_2
    _geom_bond_distance
    _geom_bond_publ_flag
    Mo1 O3 . 1.702(3) ?
    Mo1 O5 . 1.715(3) ?
    Mo1 O2 . 1.875(3) ?
    Mo1 O4 . 1.982(3) ?
    Mo1 O7 2_666 2.307(3) ?
    Mo1 O1 . 2.320(3) ?
    Mo1 Mo2 . 3.2062(6) ?
    Mo2 O8 . 1.691(3) ?
    Mo2 O6 . 1.754(3) ?
    Mo2 O7 . 1.953(3) ?
    Mo2 O4 . 1.953(3) ?
    Mo2 O1 . 2.146(3) ?
    Mo2 O1 2_666 2.341(3) ?
    Mo2 Mo3 . 3.2178(5) ?
    Mo3 O9 . 1.695(3) ?
    Mo3 O11 . 1.695(3) ?
    Mo3 O10 . 1.915(3) ?
    Mo3 O7 . 1.998(3) ?
    Mo3 O1 . 2.341(3) ?
    Mo3 O4 2_666 2.351(3) ?
    Mo4 O12 . 1.692(3) ?
    Mo4 O13 . 1.711(3) ?
    Mo4 O10 . 1.928(3) ?
    Mo4 O2 . 1.943(3) ?
    Mo4 O6 2_666 2.268(3) ?
    Mo4 O1 . 2.435(3) ?
    O1 Mo2 2_666 2.341(3) ?
    O4 Mo3 2_666 2.351(3) ?
    O6 Mo4 2_666 2.268(3) ?
    O7 Mo1 2_666 2.307(3) ?
    N1 C2 . 1.332(6) ?
    N1 N2 . 1.350(5) ?
    N1 H1 . 0.943(10) ?
    N2 C4 . 1.340(6) ?
    N2 H2 . 0.946(10) ?
    N3 C7 . 1.332(5) ?
    N3 N4 . 1.351(5) ?
    N3 H3 . 0.947(10) ?
    N4 C9 . 1.328(6) ?
    N4 H4 . 0.947(10) ?
    C1 C2 . 1.488(7) ?
    C1 H1A . 0.9800 ?
    C1 H1B . 0.9800 ?
    C1 H1C . 0.9800 ?
    C2 C3 . 1.389(7) ?
    C3 C4 . 1.373(7) ?
    C3 H3A . 0.9500 ?
    C4 C5 . 1.488(7) ?
    C5 H5A . 0.9800 ?
    C5 H5B . 0.9800 ?
    C5 H5C . 0.9800 ?
    C6 C7 . 1.488(6) ?
    C6 H6A . 0.9800 ?
    C6 H6B . 0.9800 ?
    C6 H6C . 0.9800 ?
    C7 C8 . 1.379(6) ?
    C8 C9 . 1.394(6) ?
    C8 H8 . 0.9500 ?
    C9 C10 . 1.483(6) ?
    C10 H10A . 0.9800 ?
    C10 H10B . 0.9800 ?
    C10 H10C . 0.9800 ?
    O1W H1X . 0.946(10) ?
    O1W H1Y . 0.944(10) ?
    O2W O3W . 0.674(13) ?
loop_
    _geom_angle_atom_site_label_1
    _geom_angle_atom_site_label_2
    _geom_angle_atom_site_label_3
    _geom_angle_site_symmetry_1
    _geom_angle_site_symmetry_3
    _geom_angle
    _geom_angle_publ_flag
    O3 Mo1 O5 . . 104.71(14) ?
    O3 Mo1 O2 . . 102.12(13) ?
    O5 Mo1 O2 . . 100.72(13) ?
    O3 Mo1 O4 . . 99.75(12) ?
    O5 Mo1 O4 . . 97.01(13) ?
    O2 Mo1 O4 . . 147.18(11) ?
    O3 Mo1 O7 . 2_666 89.69(12) ?
    O5 Mo1 O7 . 2_666 163.56(12) ?
    O2 Mo1 O7 . 2_666 83.57(11) ?
    O4 Mo1 O7 . 2_666 72.34(10) ?
    O3 Mo1 O1 . . 161.88(12) ?
    O5 Mo1 O1 . . 93.03(11) ?
    O2 Mo1 O1 . . 77.65(10) ?
    O4 Mo1 O1 . . 74.01(10) ?
    O7 Mo1 O1 2_666 . 72.23(9) ?
    O3 Mo1 Mo2 . . 134.82(10) ?
    O5 Mo1 Mo2 . . 84.85(10) ?
    O2 Mo1 Mo2 . . 119.63(8) ?
    O4 Mo1 Mo2 . . 35.14(7) ?
    O7 Mo1 Mo2 2_666 . 79.31(7) ?
    O1 Mo1 Mo2 . . 41.99(7) ?
    O8 Mo2 O6 . . 105.54(13) ?
    O8 Mo2 O7 . . 101.63(12) ?
    O6 Mo2 O7 . . 96.27(12) ?
    O8 Mo2 O4 . . 99.93(12) ?
    O6 Mo2 O4 . . 97.02(11) ?
    O7 Mo2 O4 . . 150.55(11) ?
    O8 Mo2 O1 . . 97.27(12) ?
    O6 Mo2 O1 . . 157.19(11) ?
    O7 Mo2 O1 . . 78.87(10) ?
    O4 Mo2 O1 . . 78.71(10) ?
    O8 Mo2 O1 . 2_666 173.17(12) ?
    O6 Mo2 O1 . 2_666 81.21(11) ?
    O7 Mo2 O1 . 2_666 78.31(10) ?
    O4 Mo2 O1 . 2_666 77.92(10) ?
    O1 Mo2 O1 . 2_666 75.99(10) ?
    O8 Mo2 Mo1 . . 88.75(10) ?
    O6 Mo2 Mo1 . . 132.75(9) ?
    O7 Mo2 Mo1 . . 125.17(8) ?
    O4 Mo2 Mo1 . . 35.73(8) ?
    O1 Mo2 Mo1 . . 46.33(7) ?
    O1 Mo2 Mo1 2_666 . 85.79(7) ?
    O8 Mo2 Mo3 . . 89.31(9) ?
    O6 Mo2 Mo3 . . 132.20(9) ?
    O7 Mo2 Mo3 . . 35.93(8) ?
    O4 Mo2 Mo3 . . 125.36(8) ?
    O1 Mo2 Mo3 . . 46.65(7) ?
    O1 Mo2 Mo3 2_666 . 86.76(6) ?
    Mo1 Mo2 Mo3 . . 91.724(14) ?
    O9 Mo3 O11 . . 105.85(14) ?
    O9 Mo3 O10 . . 100.45(13) ?
    O11 Mo3 O10 . . 101.76(13) ?
    O9 Mo3 O7 . . 100.71(12) ?
    O11 Mo3 O7 . . 97.58(12) ?
    O10 Mo3 O7 . . 146.06(11) ?
    O9 Mo3 O1 . . 159.60(12) ?
    O11 Mo3 O1 . . 94.36(12) ?
    O10 Mo3 O1 . . 77.54(10) ?
    O7 Mo3 O1 . . 73.40(10) ?
    O9 Mo3 O4 . 2_666 88.84(12) ?
    O11 Mo3 O4 . 2_666 163.17(11) ?
    O10 Mo3 O4 . 2_666 83.12(10) ?
    O7 Mo3 O4 . 2_666 71.11(10) ?
    O1 Mo3 O4 . 2_666 70.77(9) ?
    O9 Mo3 Mo2 . . 135.69(10) ?
    O11 Mo3 Mo2 . . 85.49(10) ?
    O10 Mo3 Mo2 . . 119.34(8) ?
    O7 Mo3 Mo2 . . 35.00(7) ?
    O1 Mo3 Mo2 . . 41.81(7) ?
    O4 Mo3 Mo2 2_666 . 78.16(6) ?
    O12 Mo4 O13 . . 105.75(14) ?
    O12 Mo4 O10 . . 103.91(13) ?
    O13 Mo4 O10 . . 97.77(13) ?
    O12 Mo4 O2 . . 101.63(13) ?
    O13 Mo4 O2 . . 97.49(13) ?
    O10 Mo4 O2 . . 145.29(11) ?
    O12 Mo4 O6 . 2_666 92.59(12) ?
    O13 Mo4 O6 . 2_666 161.61(12) ?
    O10 Mo4 O6 . 2_666 78.80(10) ?
    O2 Mo4 O6 . 2_666 76.95(11) ?
    O12 Mo4 O1 . . 162.52(12) ?
    O13 Mo4 O1 . . 91.62(11) ?
    O10 Mo4 O1 . . 74.97(10) ?
    O2 Mo4 O1 . . 73.62(10) ?
    O6 Mo4 O1 2_666 . 70.01(9) ?
    Mo2 O1 Mo1 . . 91.68(9) ?
    Mo2 O1 Mo2 . 2_666 104.01(10) ?
    Mo1 O1 Mo2 . 2_666 97.04(9) ?
    Mo2 O1 Mo3 . . 91.54(10) ?
    Mo1 O1 Mo3 . . 163.07(12) ?
    Mo2 O1 Mo3 2_666 . 98.29(9) ?
    Mo2 O1 Mo4 . . 163.99(13) ?
    Mo1 O1 Mo4 . . 86.35(9) ?
    Mo2 O1 Mo4 2_666 . 91.99(9) ?
    Mo3 O1 Mo4 . . 85.98(8) ?
    Mo1 O2 Mo4 . . 116.94(14) ?
    Mo2 O4 Mo1 . . 109.13(12) ?
    Mo2 O4 Mo3 . 2_666 110.39(11) ?
    Mo1 O4 Mo3 . 2_666 103.30(11) ?
    Mo2 O6 Mo4 . 2_666 116.79(14) ?
    Mo2 O7 Mo3 . . 109.07(13) ?
    Mo2 O7 Mo1 . 2_666 109.84(11) ?
    Mo3 O7 Mo1 . 2_666 104.33(12) ?
    Mo3 O10 Mo4 . . 115.92(13) ?
    C2 N1 N2 . . 108.8(4) ?
    C2 N1 H1 . . 133(3) ?
    N2 N1 H1 . . 118(3) ?
    C4 N2 N1 . . 108.9(4) ?
    C4 N2 H2 . . 128(3) ?
    N1 N2 H2 . . 123(3) ?
    C7 N3 N4 . . 109.1(4) ?
    C7 N3 H3 . . 133(3) ?
    N4 N3 H3 . . 117(3) ?
    C9 N4 N3 . . 109.5(4) ?
    C9 N4 H4 . . 128(3) ?
    N3 N4 H4 . . 122(3) ?
    C2 C1 H1A . . 109.5 ?
    C2 C1 H1B . . 109.5 ?
    H1A C1 H1B . . 109.5 ?
    C2 C1 H1C . . 109.5 ?
    H1A C1 H1C . . 109.5 ?
    H1B C1 H1C . . 109.5 ?
    N1 C2 C3 . . 107.8(4) ?
    N1 C2 C1 . . 121.8(5) ?
    C3 C2 C1 . . 130.4(5) ?
    C4 C3 C2 . . 106.6(4) ?
    C4 C3 H3A . . 126.7 ?
    C2 C3 H3A . . 126.7 ?
    N2 C4 C3 . . 107.8(4) ?
    N2 C4 C5 . . 121.2(5) ?
    C3 C4 C5 . . 130.9(5) ?
    C4 C5 H5A . . 109.5 ?
    C4 C5 H5B . . 109.5 ?
    H5A C5 H5B . . 109.5 ?
    C4 C5 H5C . . 109.5 ?
    H5A C5 H5C . . 109.5 ?
    H5B C5 H5C . . 109.5 ?
    C7 C6 H6A . . 109.5 ?
    C7 C6 H6B . . 109.5 ?
    H6A C6 H6B . . 109.5 ?
    C7 C6 H6C . . 109.5 ?
    H6A C6 H6C . . 109.5 ?
    H6B C6 H6C . . 109.5 ?
    N3 C7 C8 . . 107.4(4) ?
    N3 C7 C6 . . 121.8(4) ?
    C8 C7 C6 . . 130.8(4) ?
    C7 C8 C9 . . 107.0(4) ?
    C7 C8 H8 . . 126.5 ?
    C9 C8 H8 . . 126.5 ?
    N4 C9 C8 . . 106.9(4) ?
    N4 C9 C10 . . 121.9(4) ?
    C8 C9 C10 . . 131.2(4) ?
    C9 C10 H10A . . 109.5 ?
    C9 C10 H10B . . 109.5 ?
    H10A C10 H10B . . 109.5 ?
    C9 C10 H10C . . 109.5 ?
    H10A C10 H10C . . 109.5 ?
    H10B C10 H10C . . 109.5 ?
    H1X O1W H1Y . . 109.9(16) ?
loop_
    _geom_torsion_atom_site_label_1
    _geom_torsion_atom_site_label_2
    _geom_torsion_atom_site_label_3
    _geom_torsion_atom_site_label_4
    _geom_torsion_site_symmetry_1
    _geom_torsion_site_symmetry_2
    _geom_torsion_site_symmetry_3
    _geom_torsion_site_symmetry_4
    _geom_torsion
    _geom_torsion_publ_flag
    O3 Mo1 O2 Mo4 . . . . 177.15(15) ?
    O5 Mo1 O2 Mo4 . . . . 69.40(17) ?
    O4 Mo1 O2 Mo4 . . . . -52.1(3) ?
    O7 Mo1 O2 Mo4 2_666 . . . -94.55(15) ?
    O1 Mo1 O2 Mo4 . . . . -21.39(13) ?
    Mo2 Mo1 O2 Mo4 . . . . -20.75(18) ?
    O8 Mo2 O6 Mo4 . . . 2_666 178.38(13) ?
    O7 Mo2 O6 Mo4 . . . 2_666 -77.67(14) ?
    O4 Mo2 O6 Mo4 . . . 2_666 75.99(14) ?
    O1 Mo2 O6 Mo4 . . . 2_666 -1.5(4) ?
    O1 Mo2 O6 Mo4 2_666 . . 2_666 -0.57(12) ?
    Mo1 Mo2 O6 Mo4 . . . 2_666 75.31(16) ?
    Mo3 Mo2 O6 Mo4 . . . 2_666 -78.01(15) ?
    C2 N1 N2 C4 . . . . -1.1(5) ?
    C7 N3 N4 C9 . . . . -0.2(5) ?
    N2 N1 C2 C3 . . . . 0.4(5) ?
    N2 N1 C2 C1 . . . . -178.3(4) ?
    N1 C2 C3 C4 . . . . 0.4(5) ?
    C1 C2 C3 C4 . . . . 179.0(5) ?
    N1 N2 C4 C3 . . . . 1.4(5) ?
    N1 N2 C4 C5 . . . . -179.1(4) ?
    C2 C3 C4 N2 . . . . -1.1(5) ?
    C2 C3 C4 C5 . . . . 179.4(5) ?
    N4 N3 C7 C8 . . . . -0.1(5) ?
    N4 N3 C7 C6 . . . . -178.6(4) ?
    N3 C7 C8 C9 . . . . 0.4(5) ?
    C6 C7 C8 C9 . . . . 178.7(5) ?
    N3 N4 C9 C8 . . . . 0.5(5) ?
    N3 N4 C9 C10 . . . . 179.3(4) ?
    C7 C8 C9 N4 . . . . -0.6(5) ?
    C7 C8 C9 C10 . . . . -179.2(5) ?
loop_
    _geom_hbond_atom_site_label_D
    _geom_hbond_atom_site_label_H
    _geom_hbond_atom_site_label_A
    _geom_hbond_site_symmetry_A
    _geom_hbond_distance_DH
    _geom_hbond_distance_HA
    _geom_hbond_distance_DA
    _geom_hbond_angle_DHA
    N1 H1 O2W 1_556 0.94 1.77 2.689(7) 164
    N2 H2 O1W . 0.95 1.84 2.776(5) 171
    N3 H3 O13 2_566 0.95 2.28 2.869(5) 120
    N4 H4 O10 . 0.95 1.93 2.801(4) 152
    O1W H1X O5 2_667 0.95 1.88 2.785(4) 160
    O1W H1Y O3 . 0.94 1.91 2.848(4) 172
_shelx_hkl_file
;
  -2   0   0   14.20    0.80
  -2   0   0   13.61    0.88
  -2   0   0   13.17    0.72
  -2   0   0   13.99    0.67
  -2   0   0   13.64    0.89
   2   0   0   13.75    0.95
   2   0   0   14.05    0.91
   2   0   0   13.94    0.73
   2   0   0   14.20    0.72
   2   0   0   13.64    0.69
   2   0   0   14.04    0.83
  -3   0   0  134.22    3.31
  -3   0   0  127.71    3.52
  -3   0   0  129.03    3.31
  -3   0   0  129.19    3.28
  -3   0   0  134.51    3.93
   3   0   0  132.08    3.29
   3   0   0  127.93    3.32
   3   0   0  128.11    3.95
   3   0   0  125.08    3.29
   3   0   0  125.18    3.52
   3   0   0  130.69    3.25
  -4   0   0  101.08    2.82
  -4   0   0   98.35    2.72
  -4   0   0   95.62    2.62
  -4   0   0  102.36    3.30
  -4   0   0  102.50    3.01
   4   0   0   98.44    2.73
   4   0   0   97.81    3.39
   4   0   0   99.17    2.70
   4   0   0   98.66    2.84
   4   0   0   98.60    3.00
   4   0   0  103.75    2.75
  -5   0   0   35.21    1.90
  -5   0   0   33.30    1.65
  -5   0   0   34.58    1.53
  -5   0   0   32.76    1.36
  -5   0   0   32.30    1.36
   5   0   0   31.19    1.64
   5   0   0   31.48    1.59
   5   0   0   32.16    1.37
   5   0   0   32.63    1.42
   5   0   0   33.48    1.35
  -6   0   0   67.89    2.83
  -6   0   0   66.01    2.13
  -6   0   0   66.99    2.17
  -6   0   0   69.69    2.50
  -6   0   0   60.53    2.26
   6   0   0   66.78    2.48
   6   0   0   66.35    2.22
   6   0   0   64.76    2.93
   6   0   0   68.14    2.15
   6   0   0   67.89    2.47
  -7   0   0   -0.83    0.57
  -7   0   0   -0.33    0.50
  -7   0   0    0.49    0.98
  -7   0   0    0.02    0.52
  -7   0   0   -0.08    0.52
   7   0   0    0.87    1.08
   7   0   0   -0.04    0.43
   7   0   0    0.43    0.62
   7   0   0   -0.66    0.49
   7   0   0    0.26    0.53
  -8   0   0    1.71    0.65
  -8   0   0    1.14    0.68
  -8   0   0    1.11    0.68
  -8   0   0    0.88    1.37
  -8   0   0    2.04    0.78
   8   0   0    2.28    0.65
   8   0   0    1.19    0.75
   8   0   0    2.34    0.70
   8   0   0    1.46    0.56
   8   0   0    0.34    1.22
  -9   0   0  142.15    4.21
  -9   0   0  149.13    4.52
  -9   0   0  144.85    4.29
  -9   0   0  148.61    4.78
   9   0   0  142.30    4.72
   9   0   0  139.83    4.18
   9   0   0  142.49    4.40
   9   0   0  141.91    4.17
   9   0   0  139.62    5.85
 -10   0   0   59.52    2.90
 -10   0   0   67.01    3.12
 -10   0   0   68.17    2.73
  10   0   0   70.67    2.65
  10   0   0   70.85    4.05
  10   0   0   66.47    2.63
  10   0   0   67.60    3.09
  10   0   0   64.50    2.98
 -11   0   0    2.80    1.04
  11   0   0    1.98    1.58
  11   0   0    2.17    0.94
  11   0   0    3.52    0.95
  11   0   0   -0.76    1.78
  11  -1   0    7.73    1.90
  11  -1   0    8.37    1.22
  11  -1   0    7.38    2.06
  11  -1   0    6.61    1.20
  11  -1   0    7.29    1.18
 -11   1   0    7.32    1.29
 -11   1   0    7.81    1.28
  10  -1   0   63.76    2.56
  10  -1   0   56.96    3.02
  10  -1   0   62.01    2.83
  10  -1   0   64.57    2.50
  10  -1   0   69.30    4.08
 -10   1   0   62.09    2.74
 -10   1   0   61.42    2.68
 -10   1   0   60.33    3.23
   9  -1   0  101.94    3.63
   9  -1   0   99.40    3.68
   9  -1   0   99.88    4.83
   9  -1   0  100.29    3.24
   9  -1   0  100.40    3.28
  -9   1   0  100.47    3.70
  -9   1   0  100.50    3.31
  -9   1   0   99.99    3.40
  -9   1   0  103.11    3.74
   8  -1   0    1.22    0.64
   8  -1   0    2.79    1.40
   8  -1   0    0.14    0.85
   8  -1   0    0.39    0.63
   8  -1   0    1.30    0.60
  -8   1   0    0.65    0.76
  -8   1   0   -0.37    0.69
  -8   1   0   -0.05    1.39
  -8   1   0    0.30    0.68
  -8   1   0    1.35    0.72
   7  -1   0    5.29    1.17
   7  -1   0    6.53    1.06
   7  -1   0    6.58    0.95
   7  -1   0    7.07    0.97
   7  -1   0    4.81    0.92
   7  -1   0    4.99    0.89
  -7   1   0    6.59    1.13
  -7   1   0    7.59    1.18
  -7   1   0    6.17    1.08
  -7   1   0    5.33    1.25
  -7   1   0    6.25    1.01
   6  -1   0  149.05    3.89
   6  -1   0  140.31    4.00
   6  -1   0  140.86    4.29
   6  -1   0  144.62    3.98
   6  -1   0  134.99    4.75
   6  -1   0  140.44    3.86
   6  -1   0  138.41    4.26
  -6   1   0  143.54    3.99
  -6   1   0  135.63    4.23
  -6   1   0  143.95    4.76
  -6   1   0  139.30    3.92
   5  -1   0   14.78    1.26
   5  -1   0   15.12    1.20
   5  -1   0   15.39    1.26
   5  -1   0   14.70    1.11
   5  -1   0   13.60    1.02
  -5   1   0   14.35    1.22
  -5   1   0   14.54    1.06
  -5   1   0   15.28    1.38
  -5   1   0   14.76    1.15
   4  -1   0  120.93    3.60
   4  -1   0  123.85    3.37
   4  -1   0  121.40    3.29
   4  -1   0  115.45    3.92
   4  -1   0  124.63    3.36
  -4   1   0  128.14    3.91
  -4   1   0  119.27    3.34
  -4   1   0  125.50    3.61
  -4   1   0  127.39    3.36
   3  -1   0    0.37    0.51
   3  -1   0    0.21    0.45
   3  -1   0    0.20    0.45
   3  -1   0   -0.22    0.43
  -3   1   0    0.16    0.42
  -3   1   0   -0.37    0.45
  -3   1   0    0.42    0.40
  -3   1   0    0.20    0.48
   2  -1   0   15.26    0.95
   2  -1   0   14.54    0.92
   2  -1   0   15.10    0.89
   2  -1   0   15.05    1.07
  -2   1   0   15.06    0.90
  -2   1   0   16.53    0.90
  -2   1   0   15.51    0.91
  -2   1   0   14.59    1.01
   1  -1   0  227.44    5.40
   1  -1   0  231.78    6.23
   1  -1   0  202.59    5.54
   1  -1   0  232.54    5.60
   1  -1   0  229.84    5.22
  -1   1   0  228.94    5.55
  -1   1   0  239.76    6.24
  -1   1   0  241.80    5.43
  -1   1   0  228.00    5.21
  -1  -1   0   18.46    0.68
  -1  -1   0   18.77    0.73
  -1  -1   0   20.43    0.85
  -1  -1   0   19.05    0.70
   1   1   0   18.20    0.66
   1   1   0   19.65    0.70
   1   1   0   19.30    0.85
  -2  -1   0    4.88    0.64
  -2  -1   0    4.71    0.60
  -2  -1   0    4.99    0.75
  -2  -1   0    4.11    0.89
  -2  -1   0    4.42    0.62
   2   1   0    4.76    0.62
   2   1   0    5.08    0.76
   2   1   0    5.26    0.87
   2   1   0    5.09    0.64
  -3  -1   0  143.85    3.49
  -3  -1   0  144.32    4.39
  -3  -1   0  142.90    3.57
  -3  -1   0  144.91    3.67
  -3  -1   0  142.77    3.82
  -3  -1   0  147.87    3.66
   3   1   0  142.81    3.82
   3   1   0  142.97    3.47
   3   1   0  144.40    3.56
   3   1   0  144.36    4.37
   3   1   0  141.62    3.57
   3   1   0  143.33    3.68
  -4  -1   0   98.23    2.66
  -4  -1   0   97.52    2.62
  -4  -1   0   96.06    2.58
  -4  -1   0   96.25    2.90
  -4  -1   0   95.99    2.75
  -4  -1   0  100.89    3.32
   4   1   0   96.33    2.60
   4   1   0   94.80    2.89
   4   1   0   94.38    2.60
   4   1   0   93.86    3.33
   4   1   0   93.82    2.68
  -5  -1   0    0.58    0.55
  -5  -1   0    0.14    0.45
  -5  -1   0    0.40    0.44
  -5  -1   0    1.04    0.62
  -5  -1   0    0.29    0.51
   5   1   0    0.33    0.62
   5   1   0    0.43    0.44
   5   1   0    0.68    0.51
   5   1   0    0.95    0.54
  -6  -1   0    1.51    0.54
  -6  -1   0    1.69    0.58
  -6  -1   0    2.52    0.59
  -6  -1   0    2.16    0.85
  -6  -1   0    1.55    0.62
   6   1   0    1.51    0.63
   6   1   0    2.39    0.50
   6   1   0    2.43    0.58
   6   1   0    3.64    0.95
   6   1   0    2.47    0.59
  -7  -1   0   20.90    1.27
  -7  -1   0   21.08    2.07
  -7  -1   0   20.57    1.33
  -7  -1   0   19.33    1.36
  -7  -1   0   19.62    1.41
   7   1   0   18.92    1.37
   7   1   0   21.35    2.39
   7   1   0   23.35    1.66
   7   1   0   21.09    1.28
   7   1   0   20.93    1.19
   7   1   0   22.02    1.38
  -8  -1   0    0.04    0.74
  -8  -1   0    0.65    0.61
  -8  -1   0   -0.11    0.61
   8   1   0   -0.06    0.52
   8   1   0   -0.12    0.74
   8   1   0    0.02    0.61
   8   1   0    0.28    0.61
  -9  -1   0   18.78    1.58
  -9  -1   0   20.95    1.64
  -9  -1   0   18.04    1.71
   9   1   0   19.38    2.73
   9   1   0   20.48    1.45
   9   1   0   24.18    1.52
   9   1   0   23.74    1.82
   9   1   0   24.21    1.70
 -10  -1   0   12.36    1.51
 -10  -1   0   12.72    1.97
 -10  -1   0   12.92    1.85
  10   1   0   14.82    1.55
  10   1   0   14.97    1.48
  10   1   0   10.48    1.83
  10   1   0   15.20    1.94
 -11  -1   0   -0.74    0.91
  11   1   0    0.06    0.90
  11   1   0    1.31    1.01
  11   1   0   -1.37    1.70
  11   1   0   -0.65    1.43
  12   1   0    7.90    2.03
  12   1   0    7.61    1.36
  11  -2   0    1.69    1.01
  11  -2   0    1.21    1.11
  11  -2   0    0.09    2.08
  11  -2   0    0.19    2.06
  11  -2   0    1.84    1.08
 -11   2   0   -0.68    1.11
 -11   2   0    0.41    1.20
  10  -2   0    8.81    1.76
  10  -2   0    7.38    1.47
  10  -2   0    9.20    1.98
  10  -2   0    8.27    1.51
  10  -2   0    9.24    1.49
 -10   2   0    7.03    1.23
 -10   2   0    7.88    1.29
   9  -2   0    4.80    1.68
   9  -2   0    0.84    0.73
   9  -2   0    0.33    1.17
   9  -2   0   -0.85    0.71
   9  -2   0    1.25    0.82
  -9   2   0    0.83    0.86
  -9   2   0   -0.22    1.15
  -9   2   0    0.49    0.83
  -9   2   0    1.43    1.01
   8  -2   0    0.86    0.69
   8  -2   0    1.94    1.39
   8  -2   0    1.78    0.79
   8  -2   0    0.70    0.91
   8  -2   0    2.30    0.75
   8  -2   0    1.22    0.83
  -8   2   0    2.83    0.92
  -8   2   0    2.71    0.92
  -8   2   0    1.44    0.79
  -8   2   0    1.13    1.52
   7  -2   0    4.05    0.83
   7  -2   0    3.60    0.87
   7  -2   0    5.30    1.03
   7  -2   0    4.69    0.81
   7  -2   0    5.57    0.95
  -7   2   0    2.68    0.74
  -7   2   0    3.70    1.27
  -7   2   0    4.80    0.79
  -7   2   0    4.98    0.93
   6  -2   0   26.44    1.53
   6  -2   0   23.62    1.48
   6  -2   0   25.26    1.29
   6  -2   0   25.83    1.57
   6  -2   0   29.51    2.18
   6  -2   0   20.92    1.46
  -6   2   0   25.90    1.46
  -6   2   0   24.68    1.40
  -6   2   0   24.90    1.96
  -6   2   0   26.76    1.63
   5  -2   0    0.64    0.55
   5  -2   0   -0.41    0.49
   5  -2   0   -0.88    0.42
   5  -2   0    0.60    0.53
   5  -2   0    0.54    0.72
  -5   2   0    0.36    0.68
  -5   2   0   -0.02    0.57
  -5   2   0    0.27    0.47
  -5   2   0    0.12    0.51
   4  -2   0   -0.15    0.53
   4  -2   0    0.63    0.59
   4  -2   0    0.80    0.54
  -4   2   0    0.91    0.63
  -4   2   0    0.35    0.55
  -4   2   0    0.97    0.54
  -4   2   0    0.67    0.62
   3  -2   0    1.88    0.50
   3  -2   0    2.22    0.58
   3  -2   0    1.25    0.55
   3  -2   0    1.57    0.52
   3  -2   0    2.17    0.55
  -3   2   0    2.00    0.58
  -3   2   0    1.68    0.49
  -3   2   0    2.34    0.65
  -3   2   0    1.33    0.46
   2  -2   0   17.74    0.97
   2  -2   0   16.40    1.01
   2  -2   0   16.58    1.08
   2  -2   0   16.69    0.95
   2  -2   0   16.85    0.98
  -2   2   0   17.31    0.93
  -2   2   0   17.32    0.93
  -2   2   0   16.89    1.04
  -2   2   0   16.48    1.07
   1  -2   0    4.70    0.70
   1  -2   0    6.19    0.86
   1  -2   0    7.37    0.72
   1  -2   0    4.64    0.75
  -1   2   0    5.56    0.71
  -1   2   0    5.06    0.78
  -1   2   0    6.50    0.87
   0  -2   0    2.66    0.47
   0  -2   0    1.93    0.42
   0  -2   0    2.65    0.49
   0   2   0    1.91    0.43
   0   2   0    3.17    0.45
  -1  -2   0   31.38    1.22
  -1  -2   0   33.40    1.37
  -1  -2   0   32.77    1.16
   1   2   0   32.85    1.25
  -2  -2   0    0.67    0.51
  -2  -2   0    0.03    0.49
  -2  -2   0    0.41    0.46
  -2  -2   0    0.11    0.46
   2   2   0    0.36    0.51
   2   2   0    0.95    0.47
   2   2   0    1.19    0.46
  -3  -2   0    2.78    0.61
  -3  -2   0    2.92    0.50
  -3  -2   0    2.66    0.49
  -3  -2   0    3.58    0.73
  -3  -2   0    1.91    0.60
   3   2   0    2.61    0.49
   3   2   0    2.78    0.48
   3   2   0    2.45    0.56
   3   2   0    2.61    0.71
  -4  -2   0    2.94    0.80
  -4  -2   0    2.01    0.53
  -4  -2   0    2.25    0.50
  -4  -2   0    2.56    0.54
  -4  -2   0    3.42    0.71
   4   2   0    1.73    0.76
   4   2   0    1.91    0.51
   4   2   0    2.53    0.51
   4   2   0    2.65    0.68
  -5  -2   0    0.39    0.45
  -5  -2   0    0.08    0.48
  -5  -2   0   -0.52    0.57
  -5  -2   0   -0.17    0.47
  -5  -2   0   -0.06    0.59
   5   2   0    0.01    0.86
   5   2   0    0.85    0.59
   5   2   0   -0.04    0.46
   5   2   0    0.34    0.49
   5   2   0   -0.21    0.41
  -6  -2   0    0.76    0.59
  -6  -2   0   -0.61    0.43
  -6  -2   0   -0.11    0.53
  -6  -2   0    0.72    0.54
  -6  -2   0   -0.12    0.43
   6   2   0    0.14    0.47
   6   2   0    0.07    0.49
   6   2   0   -0.07    0.71
   6   2   0    0.20    0.41
   6   2   0    0.18    0.49
  -7  -2   0    5.98    1.26
  -7  -2   0    4.57    0.80
  -7  -2   0    3.70    0.71
  -7  -2   0    3.95    0.68
  -7  -2   0    4.15    0.69
  -7  -2   0    7.31    1.13
   7   2   0    4.06    0.63
   7   2   0    1.50    1.16
   7   2   0    4.38    0.75
   7   2   0    4.83    0.73
  -8  -2   0    0.65    0.81
  -8  -2   0   -0.38    0.74
  -8  -2   0   -0.26    0.64
  -8  -2   0   -0.15    0.60
   8   2   0    0.14    0.58
   8   2   0    1.01    0.52
   8   2   0    0.51    0.71
  -9  -2   0    0.89    1.05
  -9  -2   0    0.09    0.78
  -9  -2   0   -0.65    0.87
  -9  -2   0    0.03    0.64
   9   2   0   -0.07    0.66
   9   2   0    0.09    0.89
   9   2   0    0.48    1.19
   9   2   0    0.63    0.61
 -10  -2   0    0.04    1.05
 -10  -2   0   -1.29    0.93
 -10  -2   0    0.71    0.87
  10   2   0    0.92    0.73
  10   2   0    1.72    0.85
  10   2   0   -0.20    0.99
  10   2   0    0.63    1.44
 -11  -2   0    3.05    1.03
  11   2   0    4.13    1.43
  11   2   0    1.94    0.96
  11   2   0    4.98    1.77
 -12  -2   0    1.01    1.12
  12   2   0    1.47    1.13
  12   2   0    3.60    1.12
  12   2   0   -0.09    1.77
  10  -3   0    4.83    1.16
  10  -3   0    6.29    2.01
  10  -3   0    8.58    1.48
  10  -3   0    5.91    2.10
  10  -3   0    4.72    1.05
 -10   3   0    7.02    1.28
 -10   3   0    6.20    1.21
   9  -3   0    3.49    0.94
   9  -3   0    2.36    1.38
   9  -3   0    1.44    1.69
   9  -3   0    1.83    0.90
   9  -3   0    1.29    1.09
  -9   3   0    2.21    1.00
  -9   3   0    1.41    1.44
   8  -3   0    1.75    1.13
   8  -3   0    2.90    0.77
   8  -3   0    3.58    0.99
   8  -3   0    1.72    0.81
  -8   3   0    2.49    1.72
  -8   3   0    2.43    1.04
  -8   3   0    1.86    0.87
  -8   3   0    2.15    0.81
   7  -3   0   10.09    1.29
   7  -3   0   11.02    1.60
   7  -3   0   10.68    1.15
   7  -3   0   10.16    1.39
  -7   3   0   10.73    1.32
  -7   3   0   10.95    2.33
  -7   3   0    8.96    1.57
  -7   3   0    9.08    1.40
   6  -3   0   49.88    2.59
   6  -3   0   49.67    2.24
   6  -3   0   52.47    2.19
   6  -3   0   49.84    2.17
  -6   3   0   54.80    2.20
  -6   3   0   51.85    2.27
  -6   3   0   54.02    2.69
  -6   3   0   51.71    2.12
   5  -3   0    2.10    0.66
   5  -3   0    3.68    0.64
   5  -3   0    2.71    0.62
   5  -3   0    2.87    0.78
   5  -3   0    4.98    0.95
  -5   3   0    4.26    0.87
  -5   3   0    3.79    0.73
  -5   3   0    4.06    0.70
  -5   3   0    3.02    0.70
   4  -3   0    0.00    0.52
   4  -3   0   -0.41    0.56
   4  -3   0   -0.29    0.50
   4  -3   0    0.02    0.47
   4  -3   0    0.06    0.46
  -4   3   0    0.30    0.61
  -4   3   0   -0.88    0.51
  -4   3   0    0.03    0.48
  -4   3   0   -0.12    0.57
   3  -3   0   56.36    2.06
   3  -3   0   54.25    1.92
   3  -3   0   56.66    2.14
   3  -3   0   56.78    2.02
   3  -3   0   55.32    2.12
  -3   3   0   57.60    1.90
  -3   3   0   55.74    1.88
  -3   3   0   54.68    2.07
  -3   3   0   57.30    2.05
   2  -3   0    7.80    0.91
   2  -3   0    8.37    0.92
   2  -3   0    7.64    1.07
   2  -3   0    9.29    0.91
   2  -3   0    8.40    0.95
  -2   3   0    7.15    0.88
  -2   3   0    7.44    0.99
  -2   3   0    7.27    0.84
  -2   3   0    8.15    0.88
   1  -3   0   46.15    1.53
   1  -3   0   45.98    1.67
   1  -3   0   42.97    1.48
   1  -3   0   43.11    1.57
  -1   3   0   44.06    1.66
  -1   3   0   43.53    1.46
  -1   3   0   44.62    1.53
   0  -3   0   10.66    0.65
   0  -3   0   10.86    0.86
   0  -3   0   10.77    0.98
   0  -3   0   10.22    0.94
   0   3   0    9.70    0.95
   0   3   0   10.41    0.91
   0   3   0    9.58    0.65
  -1  -3   0   24.24    1.21
  -1  -3   0   23.97    1.13
   1   3   0   23.35    0.76
   1   3   0   25.31    1.19
   1   3   0   23.03    1.19
  -2  -3   0   15.28    1.00
  -2  -3   0   14.93    0.95
  -2  -3   0   16.02    1.19
   2   3   0   14.71    1.02
   2   3   0   14.97    0.96
  -3  -3   0  227.30    6.74
  -3  -3   0  229.10    5.44
  -3  -3   0  233.54    5.66
  -3  -3   0  223.83    5.83
   3   3   0  226.23    5.41
   3   3   0  227.87    6.77
   3   3   0  226.90    5.65
  -4  -3   0   35.39    1.49
  -4  -3   0   35.55    1.64
  -4  -3   0   35.33    1.49
  -4  -3   0   34.35    2.04
  -4  -3   0   36.92    1.49
   4   3   0   33.93    1.95
   4   3   0   35.53    1.45
   4   3   0   35.70    1.50
  -5  -3   0    0.82    0.52
  -5  -3   0    0.77    0.50
  -5  -3   0    0.26    0.62
  -5  -3   0    0.68    0.52
  -5  -3   0    0.07    0.81
   5   3   0    0.70    0.58
   5   3   0    0.35    0.74
   5   3   0    0.81    0.48
   5   3   0    0.42    0.47
  -6  -3   0   17.85    1.36
  -6  -3   0   22.38    1.43
  -6  -3   0   18.87    1.17
  -6  -3   0   19.75    1.22
  -6  -3   0   17.02    1.80
  -6  -3   0   19.57    1.27
   6   3   0   19.35    1.79
   6   3   0   17.77    1.16
   6   3   0   19.50    1.16
   6   3   0   19.69    1.15
   6   3   0   20.82    1.36
  -7  -3   0   98.55    3.21
  -7  -3   0  106.64    3.45
  -7  -3   0  100.16    3.05
  -7  -3   0   97.46    3.25
  -7  -3   0   99.74    4.02
  -7  -3   0  103.63    3.10
   7   3   0   99.25    3.04
   7   3   0  103.02    2.99
   7   3   0  100.65    3.38
   7   3   0   99.95    3.04
   7   3   0   91.78    4.02
  -8  -3   0    6.67    1.27
  -8  -3   0    6.41    0.96
  -8  -3   0    9.08    1.46
  -8  -3   0    7.51    1.13
  -8  -3   0    7.10    1.10
   8   3   0    6.15    0.85
   8   3   0    8.02    1.27
   8   3   0    6.39    1.26
  -9  -3   0   12.94    1.74
  -9  -3   0   11.76    1.85
  -9  -3   0   13.43    1.42
  -9  -3   0   12.21    1.61
  -9  -3   0   10.30    1.51
   9   3   0   10.29    1.43
   9   3   0   10.68    1.51
   9   3   0   10.27    1.25
   9   3   0   16.47    2.49
 -10  -3   0   -0.35    1.16
 -10  -3   0    0.39    1.40
 -10  -3   0    2.21    0.86
 -10  -3   0    0.26    0.95
  10   3   0    1.95    0.87
  10   3   0    0.24    1.04
  10   3   0    4.62    1.54
  10   3   0   -0.38    0.74
 -11  -3   0    6.11    1.16
 -11  -3   0    5.64    1.91
  11   3   0    6.01    1.05
  11   3   0    4.47    1.07
  11   3   0    6.63    1.43
 -12  -3   0   37.87    2.57
  12   3   0   39.37    3.09
  12   3   0   34.01    2.55
  12   3   0   36.01    2.36
  10  -4   0   12.65    1.99
  10  -4   0   18.55    1.80
  10  -4   0   27.00    4.30
  10  -4   0   19.44    2.04
  10  -4   0   14.15    2.69
 -10   4   0   17.27    2.34
   9  -4   0    0.91    0.92
   9  -4   0    1.52    1.66
   9  -4   0    2.11    1.27
   9  -4   0   -1.49    0.96
   9  -4   0    1.23    0.96
   9  -4   0    1.89    1.99
  -9   4   0    1.64    1.54
  -9   4   0   -0.11    0.95
   8  -4   0    1.50    1.33
   8  -4   0    1.03    1.62
   8  -4   0    0.56    0.86
   8  -4   0    0.75    1.00
   8  -4   0   -0.16    0.77
  -8   4   0    0.82    0.86
  -8   4   0    1.47    1.26
  -8   4   0    0.73    1.85
   7  -4   0   84.05    3.30
   7  -4   0   96.11    4.01
   7  -4   0   87.76    3.28
   7  -4   0   87.37    3.40
  -7   4   0   88.10    3.34
  -7   4   0   86.82    4.04
  -7   4   0   90.04    3.25
   6  -4   0  102.43    3.60
   6  -4   0   99.70    3.44
   6  -4   0   98.03    3.32
   6  -4   0  101.74    3.84
  -6   4   0   99.68    3.94
  -6   4   0  101.55    3.44
  -6   4   0  100.20    3.36
   5  -4   0   10.69    1.47
   5  -4   0   11.88    1.27
   5  -4   0   12.01    1.20
   5  -4   0   11.85    1.24
   5  -4   0    8.77    1.66
  -5   4   0   10.83    1.26
  -5   4   0   11.21    1.26
  -5   4   0   11.19    1.17
  -5   4   0   11.28    1.65
   4  -4   0   18.62    1.50
   4  -4   0   18.73    1.35
   4  -4   0   20.16    1.31
   4  -4   0   22.21    1.33
   4  -4   0   21.00    1.47
  -4   4   0   18.61    1.32
  -4   4   0   20.55    1.32
  -4   4   0   19.27    1.54
  -4   4   0   18.97    1.28
   3  -4   0  213.00    5.46
   3  -4   0  216.80    5.91
   3  -4   0  213.65    5.76
   3  -4   0  216.55    5.95
   3  -4   0  221.74    6.40
  -3   4   0  220.48    5.82
  -3   4   0  221.48    5.45
  -3   4   0  218.72    6.36
  -3   4   0  220.02    5.46
   2  -4   0   35.59    1.70
   2  -4   0   36.88    1.70
   2  -4   0   35.16    1.51
   2  -4   0   39.12    1.66
  -2   4   0   37.61    1.72
  -2   4   0   36.15    1.46
  -2   4   0   36.11    1.56
   1  -4   0   31.01    1.56
   1  -4   0   30.83    1.37
   1  -4   0   29.90    1.49
   1  -4   0   32.37    1.39
  -1   4   0   28.77    1.45
  -1   4   0   32.64    1.38
  -1   4   0   31.02    1.53
   0  -4   0    5.24    0.97
   0  -4   0    5.83    1.02
   0  -4   0    5.61    0.92
   0  -4   0    4.63    0.69
   0   4   0    5.65    0.95
   0   4   0    3.57    0.65
   0   4   0    4.58    0.71
  -1  -4   0   70.81    2.23
  -1  -4   0   68.97    2.32
   1   4   0   69.83    1.89
   1   4   0   73.43    2.25
  -2  -4   0    6.46    0.99
  -2  -4   0    6.29    0.97
  -2  -4   0    6.11    1.11
   2   4   0    6.98    0.99
   2   4   0    6.39    0.99
  -3  -4   0  656.14   15.16
  -3  -4   0  634.14   14.50
  -3  -4   0  657.88   17.93
   3   4   0  644.47   15.17
   3   4   0  640.82   14.49
  -4  -4   0  191.37    4.88
  -4  -4   0  188.53    4.74
  -4  -4   0  189.04    5.06
  -4  -4   0  182.15    5.88
   4   4   0  185.67    4.89
   4   4   0  184.18    4.69
   4   4   0  177.21    5.88
  -5  -4   0    4.70    0.88
  -5  -4   0    1.91    0.95
  -5  -4   0    3.76    0.67
  -5  -4   0    2.93    0.69
  -5  -4   0    3.20    0.61
   5   4   0    2.13    0.85
   5   4   0    3.07    0.60
   5   4   0    3.40    0.61
  -6  -4   0  165.08    5.86
  -6  -4   0  178.13    4.71
  -6  -4   0  176.41    4.86
  -6  -4   0  174.97    4.59
  -6  -4   0  174.67    4.98
   6   4   0  173.23    4.68
   6   4   0  173.12    4.55
   6   4   0  165.30    5.77
  -7  -4   0  151.06    4.22
  -7  -4   0  152.81    4.33
  -7  -4   0  149.65    4.60
  -7  -4   0  151.41    4.49
  -7  -4   0  156.62    4.47
   7   4   0  147.07    4.24
   7   4   0  147.70    5.38
   7   4   0  151.62    4.20
   7   4   0  151.23    4.18
   7   4   0  150.31    4.60
  -8  -4   0    0.92    0.91
  -8  -4   0   -0.96    0.94
  -8  -4   0   -0.34    0.63
  -8  -4   0   -0.34    0.62
  -8  -4   0    0.15    0.74
   8   4   0    0.02    0.81
   8   4   0    0.67    0.61
   8   4   0    0.63    0.78
   8   4   0   -1.08    0.67
   8   4   0    1.85    1.01
  -9  -4   0   12.51    2.01
  -9  -4   0   10.34    1.52
  -9  -4   0   13.54    1.87
  -9  -4   0   11.49    1.66
  -9  -4   0   11.85    1.45
   9   4   0   10.76    1.88
   9   4   0   12.54    1.61
   9   4   0   10.52    1.35
   9   4   0   10.31    1.34
   9   4   0    9.96    1.54
 -10  -4   0   26.19    1.98
 -10  -4   0   29.19    2.65
 -10  -4   0   26.66    2.25
 -10  -4   0   26.81    2.05
 -10  -4   0   24.44    2.67
  10   4   0   26.53    1.81
  10   4   0   24.94    1.99
  10   4   0   26.24    2.07
  10   4   0   32.62    2.95
 -11  -4   0   10.23    1.82
  11   4   0   12.25    1.97
  11   4   0   10.02    1.57
  11   4   0   15.93    3.08
  11   4   0   14.39    1.70
 -12  -4   0   29.72    2.50
  12   4   0   29.31    2.38
  12   4   0   29.40    2.51
   9  -5   0    3.73    1.12
   9  -5   0    5.43    1.48
   9  -5   0    3.04    1.20
   9  -5   0    3.21    2.20
  -9   5   0    4.51    2.14
  -9   5   0    4.54    1.21
   8  -5   0    0.88    1.72
   8  -5   0    2.87    0.93
   8  -5   0    3.46    1.83
   8  -5   0   -1.32    1.09
   8  -5   0    2.42    0.94
  -8   5   0    1.54    1.64
  -8   5   0    2.18    1.01
  -8   5   0    2.72    1.64
   7  -5   0   41.03    2.29
   7  -5   0   42.62    3.08
   7  -5   0   43.94    2.48
   7  -5   0   38.01    2.80
  -7   5   0   42.25    2.75
  -7   5   0   41.61    2.27
  -7   5   0   41.46    2.63
  -7   5   0   41.28    3.33
   6  -5   0   68.05    2.82
   6  -5   0   65.94    2.94
   6  -5   0   65.47    2.84
   6  -5   0   65.45    3.06
  -6   5   0   64.28    3.29
  -6   5   0   65.61    2.79
  -6   5   0   64.00    2.85
  -6   5   0   66.36    2.71
   5  -5   0    4.86    0.92
   5  -5   0    5.65    0.97
   5  -5   0    4.85    0.99
   5  -5   0    4.01    0.85
  -5   5   0    3.98    0.90
  -5   5   0    2.74    0.76
  -5   5   0    5.57    1.00
  -5   5   0    4.18    1.15
   4  -5   0    6.52    1.33
   4  -5   0    5.48    1.08
   4  -5   0    6.86    1.04
   4  -5   0    6.38    1.12
  -4   5   0    6.06    0.91
  -4   5   0    7.20    1.22
  -4   5   0    5.53    1.01
   3  -5   0  270.98    7.24
   3  -5   0  267.61    6.69
   3  -5   0  273.43    7.79
   3  -5   0  274.72    7.30
  -3   5   0  271.08    7.10
  -3   5   0  266.74    6.63
  -3   5   0  251.39    6.60
   2  -5   0   75.93    2.69
   2  -5   0   76.64    2.77
   2  -5   0   80.65    2.67
   2  -5   0   73.35    2.43
  -2   5   0   72.73    2.62
  -2   5   0   74.12    2.47
  -2   5   0   77.16    2.42
   1  -5   0    7.73    1.06
   1  -5   0    7.94    1.06
   1  -5   0    7.45    1.01
   1  -5   0    7.15    1.25
  -1   5   0    7.41    1.02
  -1   5   0    7.51    1.00
  -1   5   0    8.68    1.04
   0  -5   0    7.35    1.04
   0  -5   0    8.67    0.89
   0  -5   0    8.17    1.00
   0  -5   0    8.92    1.11
   0   5   0    8.61    1.06
   0   5   0   10.27    1.10
  -1  -5   0   76.57    2.56
  -1  -5   0   80.64    2.53
  -1  -5   0   84.30    2.71
   1   5   0   82.53    2.57
   1   5   0   78.19    2.16
  -2  -5   0   10.47    1.05
  -2  -5   0   11.03    1.06
  -2  -5   0   11.39    1.39
   2   5   0   11.96    1.19
   2   5   0   10.35    0.62
  -3  -5   0  276.40    6.77
  -3  -5   0  284.93    7.08
  -3  -5   0  276.37    8.33
   3   5   0  278.80    6.77
   3   5   0  274.06    7.07
  -4  -5   0   10.31    1.46
  -4  -5   0   12.48    1.05
  -4  -5   0   12.48    1.09
  -4  -5   0   10.58    1.17
   4   5   0   11.78    1.05
   4   5   0   11.25    0.97
  -5  -5   0   -0.56    0.53
  -5  -5   0    0.16    0.45
  -5  -5   0    0.53    0.48
   5   5   0    0.60    0.49
   5   5   0   -0.03    0.45
  -6  -5   0  184.18    6.17
  -6  -5   0  175.08    5.05
  -6  -5   0  171.51    4.84
  -6  -5   0  173.85    4.74
  -6  -5   0  173.46    5.07
   6   5   0  175.86    4.85
   6   5   0  167.18    5.99
   6   5   0  176.03    4.68
  -7  -5   0   48.88    2.27
  -7  -5   0   49.24    2.02
  -7  -5   0   49.83    2.18
  -7  -5   0   46.63    2.28
   7   5   0   45.44    1.99
   7   5   0   43.36    1.98
   7   5   0   36.49    2.79
  -8  -5   0    2.85    0.77
  -8  -5   0    1.12    0.92
  -8  -5   0    1.92    1.00
  -8  -5   0    1.37    0.79
  -8  -5   0    0.47    1.12
   8   5   0    1.93    0.90
   8   5   0    1.95    0.69
   8   5   0   -0.18    0.76
  -9  -5   0    3.39    1.35
  -9  -5   0    0.98    0.91
  -9  -5   0    1.59    0.83
  -9  -5   0    3.14    1.38
  -9  -5   0    2.43    1.01
   9   5   0    2.51    0.80
   9   5   0    1.92    1.06
   9   5   0    1.67    1.00
   9   5   0    1.43    1.44
 -10  -5   0   34.27    2.48
 -10  -5   0   40.02    3.06
 -10  -5   0   30.08    2.09
  10   5   0   32.95    2.03
  10   5   0   33.46    2.27
  10   5   0   32.60    2.77
  10   5   0   41.40    3.30
 -11  -5   0   14.88    2.70
 -11  -5   0   11.89    1.96
  11   5   0   12.75    2.29
  11   5   0   15.22    1.85
  11   5   0   17.87    3.22
   8  -6   0   -0.42    2.04
   8  -6   0    1.34    1.08
   8  -6   0    0.09    1.27
  -8   6   0    0.55    1.72
  -8   6   0    2.70    1.99
  -8   6   0    1.21    1.17
   7  -6   0    9.41    1.77
   7  -6   0    9.00    1.36
   7  -6   0    8.64    1.75
  -7   6   0    7.49    1.66
  -7   6   0    9.50    1.67
  -7   6   0    9.89    1.78
   6  -6   0    3.15    0.86
   6  -6   0    2.24    1.19
   6  -6   0    0.85    0.94
  -6   6   0    3.60    1.29
  -6   6   0    2.73    1.30
  -6   6   0    2.12    0.87
   5  -6   0    5.16    1.12
   5  -6   0    5.64    1.04
   5  -6   0    6.02    1.09
  -5   6   0    7.64    1.23
  -5   6   0    5.59    0.94
  -5   6   0    4.97    1.27
   4  -6   0    0.81    0.63
   4  -6   0   -0.33    0.78
   4  -6   0   -0.65    1.29
   4  -6   0    0.40    0.72
  -4   6   0   -0.95    0.74
  -4   6   0   -0.78    0.80
  -4   6   0    0.67    0.67
   3  -6   0   34.68    2.36
   3  -6   0   36.97    1.98
   3  -6   0   34.52    1.80
   3  -6   0   32.06    1.87
  -3   6   0   35.18    1.87
  -3   6   0   33.22    1.80
  -3   6   0   34.16    1.83
   2  -6   0    6.41    1.36
   2  -6   0    9.70    1.56
   2  -6   0    6.81    1.15
   2  -6   0    7.71    1.14
  -2   6   0    7.33    1.10
  -2   6   0    7.56    0.98
  -2   6   0    7.87    1.28
   1  -6   0    0.56    0.63
   1  -6   0    0.53    0.50
   1  -6   0    0.31    0.72
   1  -6   0    0.59    0.55
   1  -6   0    0.51    0.56
  -1   6   0    0.82    0.56
  -1   6   0    1.17    0.52
   0  -6   0   10.58    1.10
   0  -6   0    8.38    1.03
   0  -6   0    6.64    1.05
   0  -6   0    7.60    1.00
   0   6   0    8.30    1.01
   0   6   0    6.55    0.98
  -1  -6   0   24.00    1.37
  -1  -6   0   24.57    1.38
  -1  -6   0   22.33    1.41
   1   6   0   24.56    1.42
   1   6   0   24.31    1.40
  -2  -6   0    5.45    0.94
   2   6   0    6.03    1.03
  -3  -6   0    1.65    0.54
  -3  -6   0    4.15    0.73
   3   6   0    3.33    0.53
   3   6   0    2.84    0.59
  -4  -6   0    0.13    0.49
  -4  -6   0    0.12    0.51
  -4  -6   0    0.71    0.83
   4   6   0    0.48    0.49
   4   6   0   -0.49    0.47
  -5  -6   0    1.60    0.59
  -5  -6   0    1.35    0.58
  -5  -6   0    0.28    0.75
  -5  -6   0   -1.68    0.87
   5   6   0    0.81    0.65
   5   6   0    1.41    0.63
  -6  -6   0    2.67    0.65
  -6  -6   0    4.48    0.96
  -6  -6   0    2.87    0.88
  -6  -6   0    2.76    0.77
   6   6   0    6.04    1.05
   6   6   0    6.37    1.06
  -7  -6   0    2.46    0.96
  -7  -6   0    2.63    1.23
  -7  -6   0    1.61    0.66
  -7  -6   0    2.89    1.04
   7   6   0    2.17    0.73
   7   6   0    2.05    0.76
  -8  -6   0   -1.79    1.16
  -8  -6   0    0.03    0.71
  -8  -6   0    1.41    1.11
  -8  -6   0    0.79    1.01
   8   6   0   -0.17    0.93
   8   6   0   -2.08    1.29
   8   6   0    0.02    0.69
  -9  -6   0   -0.84    0.75
  -9  -6   0   -0.10    1.39
  -9  -6   0   -0.39    1.07
  -9  -6   0   -0.38    0.93
   9   6   0    1.62    1.14
   9   6   0   -0.68    1.20
   9   6   0    1.80    1.47
   9   6   0    0.28    0.81
 -10  -6   0   -0.55    0.93
 -10  -6   0    1.98    1.63
 -10  -6   0    2.94    1.33
  10   6   0    1.06    1.52
  10   6   0    2.62    1.30
  10   6   0    0.69    0.85
 -11  -6   0    0.62    1.15
 -11  -6   0    0.39    1.66
  11   6   0   -0.90    1.51
  11   6   0    0.25    1.03
   7  -7   0    1.89    1.17
   7  -7   0    0.27    1.27
   7  -7   0    2.80    1.65
  -7   7   0    1.00    1.77
  -7   7   0   -0.44    1.79
  -7   7   0    0.67    1.19
   6  -7   0    0.89    1.29
   6  -7   0    1.26    0.96
   6  -7   0    1.72    1.21
  -6   7   0    2.47    1.53
  -6   7   0    0.64    1.32
  -6   7   0   -0.56    0.95
   5  -7   0    2.80    1.16
   5  -7   0    4.09    1.08
   5  -7   0    2.37    0.92
  -5   7   0    1.64    0.92
  -5   7   0    2.73    1.40
  -5   7   0    1.79    1.24
   4  -7   0    1.77    1.08
   4  -7   0    4.93    1.03
   4  -7   0    4.24    0.89
  -4   7   0    3.38    1.27
  -4   7   0    3.24    1.18
  -4   7   0    4.43    0.86
   3  -7   0   23.94    2.57
   3  -7   0   19.86    1.73
   3  -7   0   19.11    1.73
   3  -7   0   23.72    1.94
  -3   7   0   23.12    1.57
  -3   7   0   22.17    2.04
  -3   7   0   22.67    1.88
   2  -7   0    2.17    0.78
   2  -7   0    3.24    1.00
   2  -7   0    2.85    0.82
   2  -7   0    4.02    0.77
   2  -7   0    3.39    1.09
  -2   7   0    2.78    0.92
  -2   7   0    3.23    0.77
  -2   7   0    4.66    0.96
   1  -7   0    0.24    0.56
   1  -7   0   -0.50    0.83
   1  -7   0    0.76    0.67
   1  -7   0   -0.49    0.78
   1  -7   0    0.57    0.62
  -1   7   0    0.69    0.66
  -1   7   0   -0.04    0.51
   0  -7   0   35.90    1.77
   0  -7   0   34.98    1.79
   0  -7   0   37.13    1.86
   0   7   0   38.45    1.80
   0   7   0   37.49    1.81
  -1  -7   0   15.06    1.29
  -1  -7   0   16.24    1.33
  -1  -7   0   18.16    2.41
  -1  -7   0   15.93    1.33
   1   7   0   15.70    1.31
   1   7   0   14.67    1.25
  -2  -7   0    2.28    0.70
  -2  -7   0    1.69    0.55
  -2  -7   0    2.79    0.70
   2   7   0    2.64    0.72
   2   7   0    1.98    0.70
  -3  -7   0    0.69    0.59
   3   7   0    0.85    0.63
  -4  -7   0   21.06    1.47
  -4  -7   0   19.70    2.17
  -4  -7   0   22.43    1.43
   4   7   0   22.56    1.42
  -5  -7   0    0.48    0.85
  -5  -7   0    1.56    0.76
  -5  -7   0    1.47    0.66
   5   7   0    0.11    0.53
   5   7   0   -0.71    0.62
  -6  -7   0   28.59    2.10
  -6  -7   0   27.15    1.90
  -6  -7   0   28.35    1.64
   6   7   0   26.71    1.65
   6   7   0   28.73    1.74
  -7  -7   0    9.61    1.42
  -7  -7   0   10.25    1.30
  -7  -7   0   10.55    1.79
   7   7   0   10.20    1.40
   7   7   0    7.39    1.42
   7   7   0   10.83    1.99
  -8  -7   0    0.16    0.81
  -8  -7   0    0.74    1.08
  -8  -7   0   -0.65    1.32
   8   7   0   -1.07    1.29
   8   7   0    0.84    1.00
   8   7   0   -0.20    0.79
  -9  -7   0    5.77    1.46
  -9  -7   0    5.29    0.99
  -9  -7   0    5.56    1.86
   9   7   0    5.15    1.52
   9   7   0    4.41    1.06
 -10  -7   0   47.51    2.56
 -10  -7   0   38.54    3.14
  10   7   0   44.25    2.97
  10   7   0   41.39    2.53
 -11  -7   0    7.56    2.03
 -11  -7   0    3.25    1.21
  11   7   0    3.44    1.29
  11   7   0    3.26    1.78
   6  -8   0   16.57    2.60
   6  -8   0   12.15    1.97
  -6   8   0   14.24    1.88
  -6   8   0    9.54    2.16
   5  -8   0   11.99    2.37
   5  -8   0    9.56    1.42
   5  -8   0   11.92    2.17
  -5   8   0   10.09    1.87
  -5   8   0    8.07    1.92
  -5   8   0    8.38    1.30
   4  -8   0   15.58    2.00
   4  -8   0   19.43    1.87
   4  -8   0   10.85    2.18
   4  -8   0   10.82    1.70
  -4   8   0   15.88    2.54
  -4   8   0   16.76    1.65
  -4   8   0   20.86    2.68
   3  -8   0   36.40    2.29
   3  -8   0   38.70    2.32
   3  -8   0   42.05    2.53
   3  -8   0   41.43    2.63
   3  -8   0   40.42    3.30
  -3   8   0   42.66    2.66
  -3   8   0   42.63    2.17
  -3   8   0   42.03    2.68
   2  -8   0    1.51    0.88
   2  -8   0    1.40    0.89
   2  -8   0    0.02    1.18
   2  -8   0    1.83    0.91
   2  -8   0    1.37    1.12
  -2   8   0    1.32    0.68
  -2   8   0    2.08    1.04
   1  -8   0    5.49    1.03
   1  -8   0    7.58    1.07
   1  -8   0    8.49    1.40
   1  -8   0    6.42    1.09
   1  -8   0    5.76    1.24
  -1   8   0    5.54    1.05
   0  -8   0  148.20    4.42
   0  -8   0  149.67    5.19
   0  -8   0  139.68    4.49
   0  -8   0  141.65    4.29
   0   8   0  151.45    4.60
   0   8   0  149.44    4.38
  -1  -8   0   67.88    2.64
  -1  -8   0   78.25    4.03
  -1  -8   0   60.33    2.61
  -1  -8   0   66.02    2.54
   1   8   0   65.19    2.61
   1   8   0   64.75    2.55
  -2  -8   0    4.18    0.72
  -2  -8   0    3.00    0.62
  -2  -8   0    7.05    1.85
  -2  -8   0    3.88    0.93
   2   8   0    4.81    0.82
   2   8   0    3.83    0.87
  -3  -8   0   22.71    1.74
  -3  -8   0   18.40    1.51
  -3  -8   0   22.73    1.55
   3   8   0   20.39    1.58
  -4  -8   0   75.06    2.90
  -4  -8   0   76.24    2.82
   4   8   0   75.62    2.77
  -5  -8   0    5.96    1.38
  -5  -8   0    4.30    0.86
  -5  -8   0    8.51    1.48
   5   8   0    4.05    0.89
  -6  -8   0   35.72    1.94
  -6  -8   0   36.34    2.51
  -6  -8   0   32.77    2.20
   6   8   0   32.64    1.94
   6   8   0   37.81    2.06
   6   8   0   35.51    1.71
  -7  -8   0   -0.15    0.72
  -7  -8   0   -1.46    1.38
  -7  -8   0   -0.73    1.19
   7   8   0    0.85    0.80
   7   8   0    0.06    1.03
   7   8   0   -0.45    0.89
  -8  -8   0    9.35    1.99
  -8  -8   0    8.26    1.59
  -8  -8   0    9.36    1.49
   8   8   0   10.74    1.77
   8   8   0   10.39    1.59
  -9  -8   0   49.00    3.41
  -9  -8   0   49.48    2.60
   9   8   0   49.43    2.71
 -10  -8   0   88.32    3.60
 -10  -8   0   78.86    4.29
  10   8   0   86.12    3.66
  10   8   0   85.30    4.08
   5  -9   0    6.40    1.50
   5  -9   0    8.79    1.58
  -5   9   0    7.56    2.29
  -5   9   0    4.13    1.18
   4  -9   0    4.15    1.52
   4  -9   0    7.09    1.44
   4  -9   0    6.08    1.45
  -4   9   0    7.26    1.98
  -4   9   0    6.87    1.04
   3  -9   0    0.43    1.16
   3  -9   0    2.88    1.43
   3  -9   0    2.39    1.15
  -3   9   0    1.86    1.44
  -3   9   0    3.56    1.04
   2  -9   0    6.75    1.47
   2  -9   0    5.06    1.14
   2  -9   0    4.74    1.13
   2  -9   0    4.04    1.17
   2  -9   0    4.90    1.62
  -2   9   0    5.81    1.03
  -2   9   0    4.04    1.42
   1  -9   0    5.95    1.15
   1  -9   0    3.59    1.01
   1  -9   0    4.26    1.33
   1  -9   0    5.35    1.42
  -1   9   0    5.24    1.23
  -1   9   0    7.49    1.29
   0  -9   0  115.15    4.66
   0  -9   0  105.89    3.88
   0  -9   0  120.74    3.81
   0  -9   0  106.49    3.75
   0  -9   0  118.44    5.55
   0   9   0  118.71    3.92
   0   9   0  111.20    3.83
  -1  -9   0   44.10    2.17
  -1  -9   0   50.30    2.37
  -1  -9   0   46.16    3.90
  -1  -9   0   39.02    2.22
   1   9   0   48.78    2.27
   1   9   0   44.62    2.33
  -2  -9   0   -0.52    0.72
  -2  -9   0   -0.41    0.88
  -2  -9   0    0.85    0.69
   2   9   0    1.01    0.86
   2   9   0    0.48    0.72
  -3  -9   0   24.93    1.90
  -3  -9   0   30.81    2.19
  -3  -9   0   25.96    1.68
   3   9   0   31.08    1.96
   3   9   0   32.33    2.02
  -4  -9   0   65.13    2.63
  -4  -9   0   59.82    2.71
   4   9   0   60.15    2.76
   4   9   0   57.80    2.62
  -5  -9   0    1.73    0.82
  -5  -9   0    1.69    1.10
   5   9   0   -0.34    0.91
  -6  -9   0    1.67    0.81
  -6  -9   0    3.35    1.76
  -6  -9   0    5.75    1.36
   6   9   0    1.67    1.02
  -7  -9   0    0.52    0.87
  -7  -9   0    3.46    1.52
  -7  -9   0    2.71    1.82
  -8  -9   0    8.41    1.87
  -8  -9   0    5.57    1.11
  -8  -9   0    6.10    2.15
  -9  -9   0   40.77    2.59
   9   9   0   44.69    2.67
   3 -10   0   -2.43    1.33
   3 -10   0    0.49    1.33
  -3  10   0    1.34    1.06
   2 -10   0    1.05    1.25
   2 -10   0   -0.09    1.27
   2 -10   0    1.45    1.52
  -2  10   0    0.09    0.98
   1 -10   0    1.41    1.16
   1 -10   0    1.32    1.53
   1 -10   0    2.11    1.18
  -1  10   0    0.69    1.02
   0 -10   0    5.16    1.72
   0 -10   0    6.46    1.02
   0 -10   0    5.43    1.27
   0  10   0    6.01    0.91
  -1 -10   0    0.72    0.81
  -1 -10   0    0.66    1.13
   1  10   0    1.26    0.85
  -2 -10   0   -0.80    0.84
  -2 -10   0    0.41    1.01
   2  10   0   -0.81    0.81
  -3 -10   0   13.50    1.98
  -3 -10   0   15.12    1.47
   3  10   0   10.24    1.58
  -4 -10   0   21.60    2.31
  -4 -10   0   20.70    1.59
   4  10   0   17.14    1.86
  -5 -10   0    0.07    0.91
   5  10   0   -0.76    1.13
  -6 -10   0    1.34    0.98
  -6 -10   0    2.58    1.98
  -7 -10   0    2.79    1.07
  -8 -10   0   -1.36    1.07
   1 -11   0    2.12    1.48
   1 -11   0    1.24    1.44
   1 -11   0    1.12    1.86
  -1  11   0    1.26    1.22
   0 -11   0   14.80    3.39
   0 -11   0   10.33    1.62
   0  11   0   13.41    1.98
  -1 -11   0    0.95    2.03
  -1 -11   0    1.83    1.25
  -1 -11   0   -0.80    1.08
   1  11   0    0.84    0.99
  -2 -11   0    0.73    1.22
  -2 -11   0   -0.01    0.93
   2  11   0    0.80    1.01
  -3 -11   0    4.28    1.43
  -3 -11   0    5.13    1.02
   3  11   0    2.76    1.11
  -4 -11   0    1.37    1.29
  -4 -11   0    2.85    1.00
   4  11   0    3.02    1.16
  -5 -11   0   -0.04    1.43
  -5 -11   0    1.89    1.10
   5  11   0   -0.71    1.16
  -6 -11   0    0.33    1.49
  -6 -11   0    2.68    1.21
   6  11   0   -0.63    1.34
   4  11  -1   31.82    2.55
  -4 -11   1   27.33    2.10
  -4 -11   1   26.70    2.73
   3  11  -1   83.51    3.56
  -3 -11   1   76.68    3.60
  -3 -11   1   66.94    3.11
   2  11  -1    1.20    1.29
  -2 -11   1   -2.90    1.12
   1  11  -1    1.29    1.27
  -1 -11   1    0.36    1.08
  -1 -11   1    1.00    2.16
   7  10  -1    7.71    1.48
  -7 -10   1   10.54    1.32
   6  10  -1    2.12    1.25
  -6 -10   1    3.20    0.97
   5  10  -1    0.54    1.07
  -5 -10   1   -0.09    0.97
  -5 -10   1    0.18    1.26
   4  10  -1   11.52    1.88
  -4 -10   1   10.04    1.61
  -4 -10   1    9.63    1.61
   3  10  -1    9.85    1.79
  -3 -10   1   11.89    1.61
  -3 -10   1   11.57    2.09
   2  10  -1    4.37    1.01
  -2 -10   1    1.88    1.07
  -2 -10   1    1.94    0.96
   1  10  -1    1.90    0.94
  -1 -10   1   -1.37    0.87
  -1 -10   1    0.40    1.74
  -1 -10   1    0.28    1.18
   0  10  -1   13.93    1.83
   0 -10   1   15.31    1.83
   0 -10   1   16.54    2.27
   0 -10   1   12.19    2.08
  -1  10  -1   12.76    1.70
   1 -10   1    9.06    1.48
   1 -10   1    7.14    1.87
  -2  10  -1    0.29    1.06
   2 -10   1    0.20    1.28
   2 -10   1    1.33    1.81
   2 -10   1   -1.67    1.25
  -9  -9   1    1.96    1.11
  -8  -9   1    3.16    1.10
  -7  -9   1    1.01    1.52
  -7  -9   1    0.19    0.88
   6   9  -1    3.59    1.28
  -6  -9   1    3.72    1.00
  -6  -9   1    8.09    2.02
  -6  -9   1    5.00    1.72
   5   9  -1   -2.01    0.91
   5   9  -1   -0.74    1.25
  -5  -9   1   -0.38    1.38
  -5  -9   1   -0.01    0.78
   4   9  -1    2.24    0.93
   4   9  -1    1.76    1.03
  -4  -9   1    4.49    0.89
  -4  -9   1    3.95    1.22
  -4  -9   1    1.82    1.12
   3   9  -1    1.49    0.86
   3   9  -1    0.98    0.95
  -3  -9   1    2.33    0.76
  -3  -9   1    1.40    1.00
   2   9  -1    0.72    0.81
   2   9  -1    2.50    0.98
  -2  -9   1    0.69    0.69
  -2  -9   1    1.65    0.99
  -2  -9   1    1.83    0.96
   1   9  -1   13.17    1.83
  -1  -9   1    8.06    1.43
  -1  -9   1   11.47    1.77
  -1  -9   1    7.62    1.15
   0   9  -1   12.31    1.52
   0   9  -1    5.93    1.29
   0  -9   1    8.90    1.72
   0  -9   1    4.50    1.05
   0  -9   1   10.17    1.41
   0  -9   1    7.79    1.21
  -1   9  -1    1.15    1.35
  -1   9  -1    3.52    0.87
   1  -9   1    2.06    0.88
   1  -9   1    3.91    1.56
   1  -9   1    2.80    1.16
  -2   9  -1    1.22    1.47
  -2   9  -1    0.98    0.96
   2  -9   1    0.35    1.14
   2  -9   1   -1.42    0.97
   2  -9   1   -0.20    1.43
  -3   9  -1    2.19    0.99
   3  -9   1    4.95    1.68
   3  -9   1    3.45    1.22
   3  -9   1    2.69    1.30
  -4   9  -1    6.95    2.16
  -4   9  -1    3.65    1.13
   4  -9   1    8.01    1.86
   4  -9   1    7.65    1.41
   4  -9   1    6.91    1.29
 -10  -8   1   39.50    2.56
 -10  -8   1   37.02    3.85
  -9  -8   1   37.31    2.30
  -9  -8   1   35.12    3.45
  -8  -8   1    3.96    1.54
  -8  -8   1    4.01    1.62
  -8  -8   1    4.11    0.99
   7   8  -1   33.69    2.03
  -7  -8   1   32.46    2.73
  -7  -8   1   34.49    1.95
  -7  -8   1   32.69    2.95
   6   8  -1   85.85    3.22
  -6  -8   1   92.68    3.99
  -6  -8   1   93.18    3.29
  -6  -8   1   97.43    3.85
   5   8  -1    1.55    0.90
  -5  -8   1    1.16    0.70
  -5  -8   1    0.87    1.00
   4   8  -1    9.28    1.49
   4   8  -1    9.14    1.48
  -4  -8   1    6.29    1.15
  -4  -8   1    7.94    1.55
   3   8  -1   -0.23    0.70
   3   8  -1    2.71    0.87
  -3  -8   1    0.39    0.66
  -3  -8   1    0.14    0.83
   2   8  -1    3.59    0.90
   2   8  -1    2.94    0.87
  -2  -8   1    1.91    0.74
  -2  -8   1    2.38    0.93
  -2  -8   1    2.30    0.69
   1   8  -1   34.47    1.96
   1   8  -1   32.74    1.86
  -1  -8   1   31.36    1.92
  -1  -8   1   32.19    1.84
  -1  -8   1   30.43    1.81
   0   8  -1  124.68    3.99
   0   8  -1  114.07    3.84
   0  -8   1  116.76    3.88
   0  -8   1  123.05    4.06
   0  -8   1  123.57    4.77
   0  -8   1  115.89    3.83
  -1   8  -1   31.16    2.09
  -1   8  -1   31.76    1.87
   1  -8   1   28.91    2.09
   1  -8   1   32.53    1.95
   1  -8   1   31.81    2.64
   1  -8   1   26.87    2.06
   1  -8   1   31.27    1.97
  -2   8  -1    9.57    1.30
  -2   8  -1    6.98    1.37
   2  -8   1    9.75    1.68
   2  -8   1    7.50    1.38
   2  -8   1    5.71    1.36
   2  -8   1    5.36    1.40
   2  -8   1    6.32    1.10
  -3   8  -1   56.72    3.09
  -3   8  -1   53.90    2.53
  -3   8  -1   53.43    3.15
   3  -8   1   55.88    3.67
   3  -8   1   47.84    2.73
   3  -8   1   56.19    3.23
   3  -8   1   55.27    2.77
   3  -8   1   56.14    2.76
  -4   8  -1   54.54    3.57
  -4   8  -1   54.93    3.41
  -4   8  -1   48.53    2.55
   4  -8   1   52.37    3.30
   4  -8   1   56.64    2.78
   4  -8   1   56.29    2.83
  -5   8  -1    1.70    1.87
  -5   8  -1    0.85    1.02
  -5   8  -1    0.89    1.91
   5  -8   1    0.70    1.20
   5  -8   1   -0.31    1.01
   5  -8   1    1.09    1.48
  -6   8  -1    4.26    1.28
   6  -8   1    3.95    1.51
   6  -8   1    0.34    1.18
  10   7  -1   63.43    3.02
  10   7  -1   64.33    3.24
 -10  -7   1   65.36    3.04
 -10  -7   1   65.61    3.82
   9   7  -1   35.87    2.29
  -9  -7   1   37.74    2.90
  -9  -7   1   33.89    2.10
   8   7  -1   -0.23    1.01
   8   7  -1    2.06    0.87
  -8  -7   1    1.61    1.31
  -8  -7   1    2.68    0.82
  -8  -7   1   -0.39    1.36
   7   7  -1   39.89    2.23
   7   7  -1   39.96    2.12
   7   7  -1   35.92    2.02
  -7  -7   1   37.58    1.97
  -7  -7   1   34.82    2.39
  -7  -7   1   36.43    2.44
   6   7  -1  153.15    4.24
   6   7  -1  157.93    4.66
  -6  -7   1  158.65    5.08
  -6  -7   1  162.34    4.91
  -6  -7   1  162.58    4.72
   5   7  -1    8.75    1.20
  -5  -7   1   11.02    1.23
  -5  -7   1    9.42    1.30
  -5  -7   1   10.65    1.56
   4   7  -1   13.30    1.37
  -4  -7   1   16.30    1.32
  -4  -7   1   15.06    1.44
   3   7  -1   13.66    1.32
   3   7  -1   15.90    1.36
  -3  -7   1    9.75    1.21
  -3  -7   1   15.57    1.27
   2   7  -1   49.30    2.10
   2   7  -1   46.35    2.08
  -2  -7   1   47.74    2.13
  -2  -7   1   46.68    2.10
  -2  -7   1   45.53    2.19
  -2  -7   1   55.51    3.40
   1   7  -1    6.75    1.11
   1   7  -1    8.42    1.25
  -1  -7   1    8.70    1.16
  -1  -7   1    8.24    1.29
  -1  -7   1    6.29    0.87
   0   7  -1  128.75    3.94
   0   7  -1  133.15    4.13
   0  -7   1  130.70    3.64
   0  -7   1  134.66    4.82
   0  -7   1  136.11    4.04
   0  -7   1  134.40    4.01
   0  -7   1  132.10    4.22
  -1   7  -1    0.61    0.73
  -1   7  -1    0.34    0.63
   1  -7   1    0.76    0.68
   1  -7   1   -0.64    0.98
   1  -7   1    0.93    0.78
   1  -7   1    0.46    0.81
   1  -7   1   -0.42    0.61
  -2   7  -1    0.86    0.93
  -2   7  -1    1.50    0.72
  -2   7  -1    2.58    1.03
   2  -7   1    2.16    1.07
   2  -7   1    0.81    1.07
   2  -7   1    1.81    0.78
   2  -7   1    1.03    0.84
  -3   7  -1  131.04    4.29
  -3   7  -1  130.71    4.21
  -3   7  -1  132.02    4.35
   3  -7   1  129.29    4.63
   3  -7   1  130.39    4.44
   3  -7   1  123.91    4.73
   3  -7   1  131.16    4.17
  -4   7  -1   57.24    2.93
  -4   7  -1   58.26    3.03
  -4   7  -1   54.69    2.56
   4  -7   1   54.12    3.05
   4  -7   1   56.36    2.61
   4  -7   1   51.99    2.63
  -5   7  -1   -1.74    1.38
  -5   7  -1   -1.37    1.44
  -5   7  -1    0.55    0.85
   5  -7   1   -1.07    0.97
   5  -7   1    0.02    0.85
   5  -7   1    1.36    1.26
  -6   7  -1    3.13    1.84
  -6   7  -1    2.66    1.00
  -6   7  -1    4.88    1.65
   6  -7   1    3.99    1.33
   6  -7   1    3.13    1.02
   6  -7   1    4.32    1.56
  -7   7  -1   39.01    2.49
  -7   7  -1   26.34    3.70
   7  -7   1   32.46    3.48
   7  -7   1   39.99    2.99
   7  -7   1   35.86    2.49
  11   6  -1    0.45    1.13
 -11  -6   1   -0.74    1.13
 -11  -6   1   -0.61    1.69
  10   6  -1   23.15    2.01
  10   6  -1   21.32    2.21
 -10  -6   1   25.14    2.61
 -10  -6   1   20.05    1.91
   9   6  -1    3.62    0.97
   9   6  -1    4.31    1.35
   9   6  -1    5.22    1.58
   9   6  -1    4.29    1.18
  -9  -6   1    4.24    1.54
  -9  -6   1    1.79    0.83
  -9  -6   1    3.44    1.23
   8   6  -1    6.64    1.11
   8   6  -1    7.46    1.10
   8   6  -1    7.42    1.46
  -8  -6   1    7.41    1.30
  -8  -6   1    7.16    1.65
  -8  -6   1    8.89    1.29
  -8  -6   1    7.85    1.29
   7   6  -1   10.66    1.32
   7   6  -1   10.88    1.90
   7   6  -1    9.61    1.37
  -7  -6   1    9.31    1.22
  -7  -6   1   11.35    1.74
  -7  -6   1    8.26    1.39
  -7  -6   1   11.84    1.71
   6   6  -1   98.62    3.08
   6   6  -1   97.87    3.19
   6   6  -1   98.33    3.26
  -6  -6   1   98.13    3.23
  -6  -6   1   96.45    3.50
  -6  -6   1   99.74    3.37
   5   6  -1    1.43    0.54
   5   6  -1    1.08    0.64
   5   6  -1    1.19    0.55
  -5  -6   1    0.75    0.67
  -5  -6   1    1.84    0.81
  -5  -6   1    1.30    0.58
   4   6  -1   -0.74    0.52
  -4  -6   1    0.24    0.56
  -4  -6   1    1.25    0.97
  -4  -6   1    0.24    0.54
   3   6  -1   67.96    2.41
  -3  -6   1   66.09    2.47
  -3  -6   1   70.79    3.18
  -3  -6   1   68.24    2.43
   2   6  -1   42.64    1.87
   2   6  -1   44.96    1.91
  -2  -6   1   45.07    1.98
  -2  -6   1   55.57    2.70
  -2  -6   1   45.09    1.91
  -2  -6   1   44.44    1.92
   1   6  -1   15.00    1.23
   1   6  -1   15.27    1.26
  -1  -6   1   17.80    1.25
  -1  -6   1   16.46    1.23
  -1  -6   1   17.30    1.32
   0   6  -1   14.70    1.22
   0   6  -1   13.47    1.19
   0  -6   1   12.90    1.22
   0  -6   1   14.67    1.25
   0  -6   1   12.79    1.05
   0  -6   1   14.66    1.26
  -1   6  -1   17.39    1.32
  -1   6  -1   16.32    1.28
   1  -6   1   16.97    1.43
   1  -6   1   16.75    1.34
   1  -6   1   17.54    1.78
   1  -6   1   16.55    1.38
  -2   6  -1    0.62    0.55
  -2   6  -1    0.85    0.75
  -2   6  -1   -0.05    0.67
   2  -6   1    0.46    0.64
   2  -6   1    0.69    0.87
   2  -6   1   -0.68    0.83
  -3   6  -1   65.66    2.59
  -3   6  -1   63.56    2.52
  -3   6  -1   61.27    2.55
   3  -6   1   61.41    2.98
   3  -6   1   59.24    2.62
   3  -6   1   60.83    2.87
   3  -6   1   62.48    2.52
  -4   6  -1   17.32    1.87
  -4   6  -1   17.59    1.90
  -4   6  -1   16.56    1.51
   4  -6   1   17.82    2.04
   4  -6   1   19.91    1.64
   4  -6   1   17.39    2.72
   4  -6   1   17.68    1.65
  -5   6  -1   -0.58    0.92
  -5   6  -1    0.33    0.74
  -5   6  -1   -0.57    1.11
   5  -6   1   -0.28    0.93
   5  -6   1   -0.65    0.77
   5  -6   1    0.11    1.08
  -6   6  -1    0.12    1.29
  -6   6  -1   -0.23    0.89
  -6   6  -1    0.18    1.23
   6  -6   1    0.77    1.12
   6  -6   1    0.99    1.25
   6  -6   1   -0.49    0.79
  -7   6  -1   19.33    1.94
  -7   6  -1   21.75    3.00
  -7   6  -1   14.50    2.69
   7  -6   1   20.71    2.96
   7  -6   1   18.54    1.92
   7  -6   1   19.89    2.35
  -8   6  -1    0.55    2.03
  -8   6  -1    1.35    1.15
   8  -6   1    1.63    1.36
   8  -6   1    1.81    1.97
   8  -6   1   -0.15    1.19
  11   5  -1   -0.85    1.28
  11   5  -1    0.77    1.02
 -11  -5   1   -1.13    1.02
 -11  -5   1    0.08    1.49
  10   5  -1    3.42    1.50
  10   5  -1    0.27    1.06
  10   5  -1    2.60    0.85
 -10  -5   1    1.60    1.32
   9   5  -1    1.17    0.90
   9   5  -1    0.39    1.13
   9   5  -1    1.33    0.80
  -9  -5   1   -0.34    0.73
  -9  -5   1    1.38    1.05
  -9  -5   1    1.06    0.85
  -9  -5   1   -1.59    1.07
  -9  -5   1   -1.02    1.46
   8   5  -1    0.27    0.68
   8   5  -1   -1.56    0.80
   8   5  -1   -0.24    0.81
   8   5  -1    0.15    1.24
  -8  -5   1    0.66    0.99
  -8  -5   1   -0.14    1.15
  -8  -5   1   -0.64    0.64
  -8  -5   1    0.35    0.90
   7   5  -1    4.32    0.84
   7   5  -1    5.04    0.84
   7   5  -1    5.28    1.09
  -7  -5   1    3.41    0.70
  -7  -5   1    4.87    0.98
  -7  -5   1    4.48    0.92
  -7  -5   1    4.26    1.20
   6   5  -1   -0.21    0.72
   6   5  -1   -0.77    0.52
   6   5  -1    1.50    0.53
  -6  -5   1    0.40    0.60
  -6  -5   1    0.09    0.63
  -6  -5   1   -0.30    0.62
   5   5  -1    0.48    0.57
   5   5  -1    0.40    0.51
   5   5  -1    0.45    0.58
  -5  -5   1   -0.50    0.44
  -5  -5   1    0.73    0.61
  -5  -5   1    0.96    0.64
   4   5  -1   10.39    0.98
   4   5  -1   12.96    1.06
   4   5  -1   11.97    0.84
  -4  -5   1    9.84    1.12
  -4  -5   1   14.42    1.12
  -4  -5   1   15.83    1.47
  -4  -5   1   12.71    1.11
   3   5  -1   21.67    1.30
  -3  -5   1   22.40    1.30
  -3  -5   1   22.26    1.31
  -3  -5   1   24.15    1.68
   2   5  -1    0.69    0.53
   2   5  -1    0.43    0.57
  -2  -5   1    0.25    0.55
  -2  -5   1    0.52    0.51
   1   5  -1    2.20    0.62
   1   5  -1    1.68    0.60
  -1  -5   1    2.41    0.65
  -1  -5   1    2.38    0.63
  -1  -5   1    2.16    0.60
   0   5  -1    3.01    0.68
   0   5  -1    2.93    0.65
   0  -5   1    2.78    0.62
   0  -5   1    2.76    0.62
   0  -5   1    1.54    0.57
   0  -5   1    2.82    0.46
  -1   5  -1   -0.12    0.51
  -1   5  -1    0.40    0.49
  -1   5  -1    0.05    0.54
   1  -5   1    0.25    0.57
   1  -5   1    0.59    0.52
   1  -5   1    0.11    0.71
   1  -5   1   -0.41    0.48
  -2   5  -1    2.01    0.57
  -2   5  -1    0.86    0.61
  -2   5  -1    1.04    0.59
   2  -5   1    0.92    0.78
   2  -5   1    1.16    0.56
   2  -5   1    1.23    0.71
  -3   5  -1    7.40    1.05
  -3   5  -1    6.37    1.11
  -3   5  -1    7.11    1.22
   3  -5   1    9.48    1.11
   3  -5   1    8.25    1.20
   3  -5   1    8.80    1.45
   3  -5   1    8.44    1.16
   3  -5   1    8.03    1.62
  -4   5  -1    0.98    0.72
  -4   5  -1    2.31    0.76
  -4   5  -1    0.80    0.68
   4  -5   1    1.53    0.69
   4  -5   1    1.53    0.83
   4  -5   1    3.01    0.77
   4  -5   1    2.04    0.64
   4  -5   1    0.79    1.07
  -5   5  -1    1.84    0.89
  -5   5  -1    1.45    0.98
  -5   5  -1    2.63    0.75
  -5   5  -1    0.77    1.29
   5  -5   1    0.57    0.67
   5  -5   1    2.65    0.84
   5  -5   1    2.70    0.77
   5  -5   1    2.18    1.01
  -6   5  -1    5.20    1.22
  -6   5  -1    5.12    1.22
  -6   5  -1    6.24    1.06
  -6   5  -1    6.91    1.66
   6  -5   1    8.86    1.26
   6  -5   1    9.46    1.55
   6  -5   1    7.15    1.20
   6  -5   1    5.58    1.27
  -7   5  -1    5.79    1.48
  -7   5  -1    6.92    1.47
  -7   5  -1    7.41    1.44
  -7   5  -1    6.45    1.99
   7  -5   1    5.79    1.56
   7  -5   1   10.85    2.09
   7  -5   1   10.00    1.48
   7  -5   1    5.70    1.26
  -8   5  -1    7.01    1.80
  -8   5  -1    1.82    1.63
  -8   5  -1    4.54    1.12
   8  -5   1    5.30    1.38
   8  -5   1    3.36    0.91
   8  -5   1    5.41    1.89
  -9   5  -1    1.51    1.17
  -9   5  -1    2.53    2.12
   9  -5   1   -2.36    1.30
   9  -5   1   -1.76    2.33
   9  -5   1    0.16    1.13
   9  -5   1   -0.77    1.14
  11   4  -1    2.21    1.08
  11   4  -1    1.87    0.96
  11   4  -1    1.82    1.27
 -11  -4   1   -1.42    1.93
 -11  -4   1    1.98    1.03
  10   4  -1    8.06    1.39
  10   4  -1   10.04    1.56
  10   4  -1    6.67    1.17
 -10  -4   1    6.35    1.04
 -10  -4   1   13.60    2.08
 -10  -4   1    8.89    1.81
 -10  -4   1    6.88    1.31
   9   4  -1    3.31    0.94
   9   4  -1    4.64    1.01
   9   4  -1    4.70    1.22
   9   4  -1    4.38    0.82
   9   4  -1    0.13    1.51
  -9  -4   1    3.29    0.89
  -9  -4   1    1.78    0.86
  -9  -4   1    5.92    1.20
  -9  -4   1    5.21    1.39
  -9  -4   1    2.71    1.01
   8   4  -1    9.07    1.17
   8   4  -1    9.34    1.39
   8   4  -1    8.87    1.26
   8   4  -1    6.21    1.43
  -8  -4   1    7.55    1.41
  -8  -4   1    7.72    1.25
  -8  -4   1    7.15    1.17
  -8  -4   1   10.28    1.56
  -8  -4   1    8.53    1.42
   7   4  -1   19.47    1.33
   7   4  -1   17.13    2.10
   7   4  -1   17.40    1.35
   7   4  -1   18.49    1.27
   7   4  -1   17.46    2.01
  -7  -4   1   20.67    1.54
  -7  -4   1   20.23    1.61
  -7  -4   1   19.92    1.51
  -7  -4   1   18.06    1.37
   6   4  -1   67.57    2.34
   6   4  -1   67.14    2.31
   6   4  -1   69.13    2.55
  -6  -4   1   67.63    2.53
  -6  -4   1   57.21    3.08
  -6  -4   1   70.86    2.38
  -6  -4   1   67.92    2.55
  -6  -4   1   69.01    2.40
   5   4  -1    3.12    0.65
   5   4  -1    3.51    0.60
   5   4  -1    4.69    0.87
  -5  -4   1    3.97    0.90
  -5  -4   1    3.81    0.63
  -5  -4   1    4.40    0.70
  -5  -4   1    3.02    0.72
   4   4  -1   72.53    2.44
   4   4  -1   75.59    2.23
   4   4  -1   74.89    2.39
  -4  -4   1   73.64    3.04
  -4  -4   1   75.81    2.44
  -4  -4   1   76.53    2.44
  -4  -4   1   77.75    2.63
   3   4  -1  468.74   11.38
   3   4  -1  485.75   11.33
   3   4  -1  474.14   10.93
  -3  -4   1  492.67   11.40
  -3  -4   1  459.77   13.50
   2   4  -1   34.74    1.53
  -2  -4   1   32.94    1.52
  -2  -4   1   33.41    1.57
   1   4  -1    8.21    1.02
   1   4  -1    9.20    1.08
  -1  -4   1    7.61    1.13
  -1  -4   1   10.05    1.09
  -1  -4   1    8.58    1.00
   0   4  -1   23.96    1.35
   0   4  -1   24.77    1.40
   0  -4   1   26.86    1.04
   0  -4   1   25.84    1.37
   0  -4   1   24.43    1.37
  -1   4  -1   28.55    1.50
  -1   4  -1   28.94    1.39
  -1   4  -1   26.93    1.43
   1  -4   1   25.87    1.39
   1  -4   1   28.28    1.28
   1  -4   1   25.21    1.38
   1  -4   1   27.30    1.67
  -2   4  -1   46.37    1.94
  -2   4  -1   47.10    1.78
  -2   4  -1   44.97    1.74
   2  -4   1   46.50    1.82
   2  -4   1   47.18    1.90
   2  -4   1   45.88    1.82
   2  -4   1   46.91    2.11
  -3   4  -1   62.14    2.32
  -3   4  -1   64.87    2.16
  -3   4  -1   60.33    2.09
  -3   4  -1   60.42    2.52
   3  -4   1   59.49    2.17
   3  -4   1   61.94    2.34
   3  -4   1   62.03    2.51
   3  -4   1   61.91    2.25
   3  -4   1   63.07    2.42
  -4   4  -1    6.34    1.11
  -4   4  -1    5.67    0.99
  -4   4  -1    6.33    0.96
  -4   4  -1    6.84    1.03
   4  -4   1    6.29    1.32
   4  -4   1    5.56    0.95
   4  -4   1    6.59    1.07
   4  -4   1    7.49    1.01
   4  -4   1    4.83    0.91
  -5   4  -1   -0.01    0.63
  -5   4  -1    0.35    0.99
  -5   4  -1   -0.03    0.64
  -5   4  -1    0.71    0.75
   5  -4   1    0.08    0.97
   5  -4   1   -0.21    0.79
   5  -4   1    0.03    0.60
   5  -4   1   -0.14    0.62
   5  -4   1   -0.67    0.60
  -6   4  -1   85.14    3.11
  -6   4  -1   80.77    3.72
  -6   4  -1   82.64    2.97
  -6   4  -1   84.48    3.11
   6  -4   1   87.02    3.16
   6  -4   1   85.20    3.06
   6  -4   1   84.05    3.18
   6  -4   1   83.74    3.55
  -7   4  -1   84.51    4.23
  -7   4  -1   81.21    3.33
  -7   4  -1   84.54    3.22
  -7   4  -1   84.13    3.25
   7  -4   1  100.34    4.10
   7  -4   1   75.58    3.25
   7  -4   1   85.59    3.27
   7  -4   1   85.94    3.40
  -8   4  -1    2.47    1.41
  -8   4  -1    4.44    1.04
  -8   4  -1    3.65    1.47
   8  -4   1    2.65    1.40
   8  -4   1    2.44    0.79
   8  -4   1    2.35    0.95
   8  -4   1    1.70    1.10
   8  -4   1    0.70    1.60
  -9   4  -1    1.73    1.09
  -9   4  -1    1.41    1.69
   9  -4   1    2.33    1.62
   9  -4   1    0.63    1.03
   9  -4   1    6.22    2.32
   9  -4   1    2.25    1.15
   9  -4   1    1.14    1.03
  12   3  -1   73.57    3.44
  11   3  -1   -0.96    1.75
  11   3  -1    0.89    1.21
  11   3  -1    0.97    0.86
  11   3  -1    0.66    0.96
 -11  -3   1    1.51    1.74
 -11  -3   1    1.36    1.05
  10   3  -1    0.42    0.98
  10   3  -1    1.64    0.75
  10   3  -1    2.09    1.54
  10   3  -1   -0.50    0.84
 -10  -3   1    0.84    0.75
 -10  -3   1    1.56    1.41
   9   3  -1   81.54    2.72
   9   3  -1   74.63    4.09
   9   3  -1   79.07    2.70
   9   3  -1   79.13    3.17
  -9  -3   1   77.21    3.03
  -9  -3   1   75.42    2.86
  -9  -3   1   79.77    2.92
  -9  -3   1   77.40    3.11
  -9  -3   1   86.79    3.37
   8   3  -1   17.81    1.47
   8   3  -1   15.76    1.31
   8   3  -1   15.93    1.25
   8   3  -1   15.23    2.36
   8   3  -1   17.92    2.38
  -8  -3   1   18.78    1.64
  -8  -3   1   16.69    1.63
  -8  -3   1   18.41    1.39
  -8  -3   1   15.99    1.45
  -8  -3   1   16.32    1.42
   7   3  -1  114.46    3.33
   7   3  -1  113.45    4.49
   7   3  -1  112.12    3.21
   7   3  -1  115.49    3.79
   7   3  -1  119.12    3.47
   7   3  -1  110.40    3.88
  -7  -3   1  115.87    3.38
  -7  -3   1  116.98    3.46
  -7  -3   1  113.47    3.78
  -7  -3   1  118.25    3.68
  -7  -3   1  125.63    4.93
  -7  -3   1  113.89    3.55
   6   3  -1   20.04    1.22
   6   3  -1   19.82    1.12
   6   3  -1   18.83    1.36
   6   3  -1   19.17    1.61
   6   3  -1   21.11    1.14
   6   3  -1   20.54    1.81
  -6  -3   1   20.48    1.24
  -6  -3   1   22.59    1.34
  -6  -3   1   19.49    1.23
  -6  -3   1   16.80    1.83
  -6  -3   1   22.36    1.40
   5   3  -1   12.10    1.68
   5   3  -1   18.98    1.15
   5   3  -1   17.58    1.06
   5   3  -1   15.13    1.27
  -5  -3   1   17.34    1.16
  -5  -3   1   15.99    1.27
  -5  -3   1   14.23    1.63
  -5  -3   1   18.78    1.12
  -5  -3   1   18.95    1.14
   4   3  -1  169.76    4.17
   4   3  -1  153.74    4.03
   4   3  -1  150.06    4.08
  -4  -3   1  151.96    4.05
  -4  -3   1  154.08    5.18
  -4  -3   1  153.99    4.08
  -4  -3   1  155.19    4.39
   3   3  -1  765.81   16.93
   3   3  -1  760.79   17.64
   3   3  -1  766.59   18.10
  -3  -3   1  756.72   18.24
  -3  -3   1  766.95   20.95
  -3  -3   1  746.85   16.94
  -3  -3   1  770.59   17.62
   2   3  -1   60.47    1.91
  -2  -3   1   63.24    2.02
  -2  -3   1   64.18    2.41
  -2  -3   1   57.31    1.91
   1   3  -1   10.66    0.96
   1   3  -1    8.87    0.89
  -1  -3   1   10.45    0.99
  -1  -3   1    9.73    0.90
   0   3  -1  130.56    3.60
   0   3  -1  134.48    3.43
   0  -3   1  133.46    3.46
   0  -3   1  136.86    3.50
   0  -3   1  134.53    3.36
  -1   3  -1   44.49    1.72
  -1   3  -1   45.35    1.58
  -1   3  -1   42.64    1.60
   1  -3   1   45.95    1.50
   1  -3   1   44.08    1.70
   1  -3   1   46.45    1.89
   1  -3   1   41.98    1.58
   1  -3   1   43.12    1.62
  -2   3  -1    2.20    0.53
  -2   3  -1    2.51    0.57
  -2   3  -1    2.05    0.59
  -2   3  -1    2.56    0.74
   2  -3   1    2.35    0.67
   2  -3   1    3.02    0.66
   2  -3   1    2.14    0.60
   2  -3   1    2.51    0.54
   2  -3   1    2.31    0.58
  -3   3  -1   33.53    1.47
  -3   3  -1   31.95    1.39
  -3   3  -1   31.16    1.58
  -3   3  -1   33.70    1.64
   3  -3   1   31.56    1.67
   3  -3   1   29.47    1.47
   3  -3   1   32.71    1.68
   3  -3   1   30.43    1.52
   3  -3   1   32.80    1.63
  -4   3  -1   34.85    1.63
  -4   3  -1   36.84    1.54
  -4   3  -1   37.05    1.59
  -4   3  -1   36.90    1.91
   4  -3   1   34.27    1.61
   4  -3   1   36.36    1.89
   4  -3   1   35.21    1.78
   4  -3   1   35.91    1.63
   4  -3   1   34.17    1.70
  -5   3  -1   13.29    1.71
  -5   3  -1   11.36    1.13
  -5   3  -1   12.24    1.15
  -5   3  -1   12.84    1.20
   5  -3   1   13.20    1.26
   5  -3   1   13.22    1.24
   5  -3   1   11.82    1.12
   5  -3   1   12.83    1.43
   5  -3   1   11.88    1.48
  -6   3  -1  177.36    4.89
  -6   3  -1  171.12    5.01
  -6   3  -1  168.53    5.79
   6  -3   1  174.21    5.74
   6  -3   1  176.92    4.96
   6  -3   1  179.02    5.31
   6  -3   1  176.37    5.01
  -7   3  -1   79.03    3.88
  -7   3  -1   82.79    3.02
  -7   3  -1   80.62    2.97
  -7   3  -1   77.74    3.08
   7  -3   1   76.68    2.81
   7  -3   1   77.21    3.07
   7  -3   1   79.94    3.02
   7  -3   1   81.99    3.13
  -8   3  -1    0.38    0.87
  -8   3  -1    0.73    1.08
  -8   3  -1    0.03    0.77
  -8   3  -1    0.50    1.72
   8  -3   1    1.03    0.70
   8  -3   1   -1.05    0.79
   8  -3   1    0.01    0.77
   8  -3   1    1.52    1.46
   8  -3   1    0.05    1.11
  -9   3  -1   13.54    1.73
  -9   3  -1   10.53    1.72
   9  -3   1   13.62    2.57
   9  -3   1   14.14    1.69
   9  -3   1   12.70    1.46
   9  -3   1   15.20    1.98
   9  -3   1    9.82    2.11
   9  -3   1    9.14    1.62
 -10   3  -1   69.31    3.17
 -10   3  -1   67.74    2.95
  10  -3   1   63.47    3.81
  10  -3   1   66.63    2.98
  10  -3   1   62.45    3.04
  10  -3   1   64.67    3.46
  10  -3   1   60.62    4.90
  10  -3   1   66.14    2.85
  12   2  -1   37.96    4.40
  12   2  -1   29.12    2.03
  12   2  -1   25.20    2.37
 -12  -2   1   27.38    2.35
  11   2  -1    0.13    1.88
  11   2  -1    1.37    1.06
  11   2  -1    1.15    0.83
  11   2  -1   -0.21    1.23
 -11  -2   1   -0.31    0.95
  10   2  -1   18.30    2.96
  10   2  -1   16.05    1.74
  10   2  -1   12.55    1.38
  10   2  -1   13.33    1.60
 -10  -2   1   12.71    1.63
 -10  -2   1   10.13    1.36
 -10  -2   1    9.28    1.69
   9   2  -1  115.76    3.48
   9   2  -1  113.49    3.49
   9   2  -1  116.59    5.00
   9   2  -1  123.11    4.15
  -9  -2   1  115.68    3.75
  -9  -2   1  115.78    3.90
  -9  -2   1  121.09    3.76
  -9  -2   1  117.55    4.06
   8   2  -1    3.43    0.73
   8   2  -1    0.56    1.16
   8   2  -1    3.92    0.79
   8   2  -1    2.22    0.65
  -8  -2   1    0.89    0.63
  -8  -2   1    3.45    0.83
  -8  -2   1    1.91    0.87
  -8  -2   1    2.24    0.71
   7   2  -1    5.71    1.15
   7   2  -1   10.24    1.20
   7   2  -1    7.97    0.92
   7   2  -1    9.00    1.01
   7   2  -1    9.96    1.63
  -7  -2   1    8.56    1.42
  -7  -2   1   10.44    1.16
  -7  -2   1    8.03    1.12
  -7  -2   1    8.59    1.08
  -7  -2   1    7.69    1.04
  -7  -2   1   10.08    1.22
   6   2  -1    3.77    0.57
   6   2  -1    3.45    0.68
   6   2  -1    3.87    0.65
   6   2  -1    6.91    1.40
   6   2  -1    4.81    0.76
   6   2  -1    2.16    0.73
  -6  -2   1    3.90    0.72
  -6  -2   1    3.38    0.59
  -6  -2   1    3.91    0.69
  -6  -2   1    2.47    0.97
  -6  -2   1    4.13    0.79
  -6  -2   1    5.69    1.01
   5   2  -1   29.95    1.60
   5   2  -1   29.58    1.96
   5   2  -1   30.24    1.20
   5   2  -1   30.84    1.29
   5   2  -1   31.36    1.58
   5   2  -1   30.81    1.43
  -5  -2   1   31.07    1.43
  -5  -2   1   31.86    1.62
  -5  -2   1   32.37    1.31
  -5  -2   1   31.89    1.36
  -5  -2   1   35.29    2.04
   4   2  -1   18.48    1.20
   4   2  -1   18.89    1.63
   4   2  -1   20.47    1.33
   4   2  -1   18.72    1.01
   4   2  -1   18.76    1.14
  -4  -2   1   18.09    1.46
  -4  -2   1   19.87    1.07
  -4  -2   1   18.42    1.30
  -4  -2   1   19.85    1.14
  -4  -2   1   20.00    1.06
   3   2  -1  166.56    4.27
   3   2  -1  167.88    4.17
   3   2  -1  169.91    4.12
  -3  -2   1  171.05    4.17
  -3  -2   1  165.54    4.46
  -3  -2   1  163.63    5.08
  -3  -2   1  164.35    4.11
   2   2  -1   22.74    0.80
   2   2  -1   21.57    1.05
   2   2  -1   21.44    1.03
  -2  -2   1   19.85    1.32
  -2  -2   1   22.01    1.02
  -2  -2   1   22.36    1.08
   1   2  -1    0.24    0.42
   1   2  -1    0.36    0.45
  -1  -2   1   -0.86    0.45
  -1  -2   1    0.38    0.45
   0   2  -1  704.61   15.37
   0   2  -1  684.49   16.18
   0   2  -1  719.77   15.72
   0  -2   1  696.22   16.18
   0  -2   1  700.97   15.71
   0  -2   1  701.22   15.37
  -1   2  -1  122.73    3.06
  -1   2  -1  122.12    3.30
  -1   2  -1  122.89    3.14
   1  -2   1  122.76    3.07
   1  -2   1  126.16    3.74
   1  -2   1  122.42    3.17
  -2   2  -1    1.14    0.46
  -2   2  -1    0.12    0.57
  -2   2  -1    0.76    0.42
  -2   2  -1    0.74    0.42
   2  -2   1    0.56    0.52
   2  -2   1    0.49    0.43
   2  -2   1    0.36    0.48
   2  -2   1    0.46    0.55
  -3   2  -1    1.59    0.57
  -3   2  -1    1.78    0.57
  -3   2  -1    1.60    0.62
  -3   2  -1    1.77    0.51
   3  -2   1    1.30    0.68
   3  -2   1    0.64    0.53
   3  -2   1    1.55    0.62
   3  -2   1    2.40    0.65
  -4   2  -1   71.78    2.62
  -4   2  -1   69.02    2.25
  -4   2  -1   67.14    2.34
  -4   2  -1   69.54    2.45
   4  -2   1   65.04    2.28
   4  -2   1   66.18    2.44
   4  -2   1   67.94    2.31
   4  -2   1   67.55    2.62
  -5   2  -1    1.30    0.52
  -5   2  -1    0.78    0.73
  -5   2  -1    1.69    0.60
  -5   2  -1   -0.16    0.53
   5  -2   1    0.99    0.52
   5  -2   1    0.53    0.61
   5  -2   1    0.55    0.53
   5  -2   1    0.59    0.72
  -6   2  -1   63.70    2.28
  -6   2  -1   57.94    2.24
  -6   2  -1   56.95    2.37
  -6   2  -1   58.35    2.84
   6  -2   1   60.68    2.32
   6  -2   1   62.23    2.86
   6  -2   1   53.66    2.35
   6  -2   1   60.48    2.44
   6  -2   1   58.82    2.31
   6  -2   1   58.80    2.18
  -7   2  -1   17.03    1.45
  -7   2  -1   15.10    2.44
  -7   2  -1   14.87    1.45
  -7   2  -1   16.64    1.38
   7  -2   1   17.08    1.44
   7  -2   1   12.78    1.23
   7  -2   1   14.77    1.48
   7  -2   1   14.72    1.53
  -8   2  -1    0.00    0.77
  -8   2  -1    1.66    0.82
  -8   2  -1    0.70    0.76
  -8   2  -1   -0.19    1.51
   8  -2   1   -0.40    0.73
   8  -2   1   -0.52    0.66
   8  -2   1   -0.12    0.70
   8  -2   1    0.08    1.35
   8  -2   1    0.59    0.72
   8  -2   1   -0.49    0.89
  -9   2  -1    4.53    1.27
  -9   2  -1    3.11    1.13
  -9   2  -1    5.07    1.00
  -9   2  -1    6.72    1.12
   9  -2   1    7.33    1.85
   9  -2   1    3.41    1.31
   9  -2   1    5.38    0.96
   9  -2   1    3.38    0.95
   9  -2   1    5.80    1.04
   9  -2   1    3.00    0.83
 -10   2  -1   26.60    2.08
 -10   2  -1   26.39    2.01
  10  -2   1   23.71    1.97
  10  -2   1   28.28    2.08
  10  -2   1   23.06    2.86
  10  -2   1   18.43    2.25
  10  -2   1   26.74    1.87
  10  -2   1   30.44    3.96
 -11   2  -1    6.58    1.43
 -11   2  -1    7.75    1.42
  11  -2   1    9.44    2.49
  11  -2   1    7.86    1.33
  11  -2   1    9.95    1.87
  11  -2   1    5.31    1.24
  11   1  -1    2.49    0.94
  11   1  -1    0.05    1.29
  11   1  -1   -0.14    1.79
  11   1  -1    0.91    0.85
 -11  -1   1   -0.89    0.92
  10   1  -1    1.06    0.82
  10   1  -1    0.56    0.73
  10   1  -1    0.97    1.05
  10   1  -1    3.94    1.58
 -10  -1   1    0.61    0.90
 -10  -1   1   -0.63    0.95
 -10  -1   1    1.24    0.87
   9   1  -1   14.68    2.68
   9   1  -1   18.82    1.64
   9   1  -1   18.51    1.57
   9   1  -1   20.02    1.31
  -9  -1   1   18.48    1.65
  -9  -1   1   17.84    1.67
  -9  -1   1   17.02    1.51
   8   1  -1    0.05    0.62
   8   1  -1    0.17    0.49
   8   1  -1    0.82    0.70
  -8  -1   1    0.76    0.67
  -8  -1   1    1.02    0.63
  -8  -1   1   -0.04    0.59
  -8  -1   1    0.31    0.75
   7   1  -1    1.99    0.69
   7   1  -1    0.70    0.58
   7   1  -1    1.06    0.48
   7   1  -1    0.46    0.69
  -7  -1   1    0.87    0.64
  -7  -1   1    0.24    0.64
  -7  -1   1    1.46    0.59
  -7  -1   1    0.88    1.07
  -7  -1   1    0.42    0.50
   6   1  -1   -0.17    0.57
   6   1  -1    0.11    0.46
   6   1  -1    0.45    0.61
   6   1  -1    0.64    0.40
   6   1  -1    0.34    0.76
  -6  -1   1    0.24    0.88
  -6  -1   1    0.08    0.49
  -6  -1   1    1.22    0.64
  -6  -1   1   -0.39    0.46
  -6  -1   1    0.20    0.49
   5   1  -1    4.41    0.71
   5   1  -1    4.52    0.80
   5   1  -1    4.20    0.66
   5   1  -1    3.87    0.72
  -5  -1   1    6.57    1.02
  -5  -1   1    4.28    0.75
  -5  -1   1    3.95    0.74
  -5  -1   1    4.86    0.82
  -5  -1   1    4.43    0.67
   4   1  -1    1.74    0.66
   4   1  -1    0.93    0.36
   4   1  -1    1.24    0.62
   4   1  -1    1.14    0.40
   4   1  -1    0.71    0.49
   4   1  -1    1.08    0.51
  -4  -1   1    0.61    0.62
  -4  -1   1    1.26    0.67
  -4  -1   1    1.32    0.39
  -4  -1   1    0.97    0.53
  -4  -1   1    1.07    0.44
   3   1  -1    1.66    0.60
   3   1  -1    1.30    0.58
   3   1  -1    1.62    0.31
   3   1  -1    1.94    0.39
   3   1  -1    1.21    0.40
   3   1  -1    1.41    0.47
  -3  -1   1    0.95    0.52
  -3  -1   1    1.13    0.45
  -3  -1   1    1.84    0.38
  -3  -1   1    1.55    0.42
  -3  -1   1    1.69    0.60
   2   1  -1    0.97    0.31
   2   1  -1    0.49    0.50
   2   1  -1    0.83    0.36
   2   1  -1    1.02    0.45
  -2  -1   1    0.91    0.36
  -2  -1   1    0.23    0.48
  -2  -1   1    0.02    0.48
  -2  -1   1    0.95    0.45
   1   1  -1    0.36    0.34
   1   1  -1    0.09    0.18
  -1  -1   1    0.43    0.32
  -1  -1   1    0.48    0.34
  -1  -1   1    0.28    0.20
   0   1  -1    1.33    0.40
   0   1  -1    1.45    0.34
   0   1  -1    0.86    0.35
   0  -1   1    0.82    0.40
   0  -1   1    2.81    0.49
   0  -1   1    1.57    0.36
  -1   1  -1   -0.04    0.34
  -1   1  -1   -0.14    0.45
  -1   1  -1    0.20    0.34
  -1   1  -1    0.37    0.32
   1  -1   1    0.59    0.32
   1  -1   1    0.15    0.40
   1  -1   1   -0.04    0.40
   1  -1   1    0.16    0.39
  -2   1  -1    0.19    0.53
  -2   1  -1    0.76    0.50
  -2   1  -1    0.35    0.43
  -2   1  -1   -0.18    0.53
   2  -1   1    0.35    0.52
   2  -1   1    0.58    0.52
   2  -1   1    0.60    0.48
   2  -1   1    0.18    0.51
  -3   1  -1    9.49    0.91
  -3   1  -1    8.30    0.90
  -3   1  -1    8.66    0.93
  -3   1  -1    9.02    0.99
   3  -1   1    8.45    1.03
   3  -1   1    9.27    0.94
   3  -1   1    6.82    0.93
   3  -1   1    7.60    0.95
  -4   1  -1    0.53    0.62
  -4   1  -1   -0.69    0.49
  -4   1  -1    0.10    0.54
  -4   1  -1   -0.24    0.52
   4  -1   1    0.30    0.64
   4  -1   1   -0.11    0.56
   4  -1   1    0.38    0.54
   4  -1   1    0.06    0.53
  -5   1  -1   -0.06    0.62
  -5   1  -1   -0.01    0.47
  -5   1  -1   -0.12    0.50
  -5   1  -1    0.66    0.60
   5  -1   1    0.30    0.50
   5  -1   1    0.08    0.52
   5  -1   1    0.04    0.50
   5  -1   1    1.18    0.79
   5  -1   1   -0.03    0.60
  -6   1  -1    2.85    0.63
  -6   1  -1    1.56    0.57
  -6   1  -1    1.15    0.58
  -6   1  -1    1.28    0.82
   6  -1   1    0.94    0.89
   6  -1   1    0.44    0.54
   6  -1   1    2.26    0.70
   6  -1   1    1.31    0.67
   6  -1   1    2.43    0.59
   6  -1   1    1.76    0.55
  -7   1  -1    1.19    1.10
  -7   1  -1    0.21    0.61
  -7   1  -1    0.18    0.59
  -7   1  -1    0.70    0.60
   7  -1   1   -0.78    0.99
   7  -1   1    0.22    0.59
   7  -1   1   -0.72    0.62
   7  -1   1    0.11    0.54
   7  -1   1   -0.36    0.70
   7  -1   1   -1.15    0.45
  -8   1  -1    0.63    0.67
  -8   1  -1   -1.56    0.59
  -8   1  -1    0.39    0.67
  -8   1  -1    0.69    0.80
  -8   1  -1    0.49    1.43
   8  -1   1   -1.31    0.59
   8  -1   1   -0.63    0.63
   8  -1   1    0.36    0.73
   8  -1   1    0.20    0.66
   8  -1   1   -0.07    0.91
  -9   1  -1    7.34    1.02
  -9   1  -1    4.40    0.94
  -9   1  -1   10.33    1.70
  -9   1  -1    6.33    1.03
   9  -1   1    5.17    0.92
   9  -1   1    8.32    1.83
   9  -1   1    6.98    1.31
   9  -1   1    9.07    1.34
   9  -1   1    9.11    1.40
   9  -1   1    5.95    1.09
 -10   1  -1    1.93    0.96
 -10   1  -1    2.19    0.97
  10  -1   1    3.36    0.98
  10  -1   1    1.64    0.94
  10  -1   1    1.89    1.69
  10  -1   1    3.85    1.04
  10  -1   1    2.18    1.48
 -11   1  -1   -0.49    1.08
 -11   1  -1    0.03    1.08
  11  -1   1    0.25    1.07
  11  -1   1   -0.18    1.94
  11  -1   1    0.25    1.03
  11  -1   1   -1.42    0.97
  11  -1   1   -1.21    1.71
  11   0  -1   -0.28    0.82
  11   0  -1    3.02    1.92
  11   0  -1   -2.02    1.29
  11   0  -1    2.68    1.01
 -11   0   1    0.30    0.97
  10   0  -1    5.80    1.56
  10   0  -1    6.19    1.05
  10   0  -1    5.43    1.24
  10   0  -1    5.66    0.88
 -10   0   1    5.60    1.01
 -10   0   1    3.01    1.20
 -10   0   1    3.95    1.30
   9   0  -1   43.89    2.26
   9   0  -1   45.37    2.17
   9   0  -1   45.11    1.87
  -9   0   1   44.71    2.37
  -9   0   1   46.51    2.18
  -9   0   1   41.56    2.29
   8   0  -1    1.96    0.73
   8   0  -1    2.36    0.84
   8   0  -1    2.09    0.60
   8   0  -1    0.01    1.05
   8   0  -1    2.61    0.63
  -8   0   1    0.93    0.68
  -8   0   1    1.75    0.73
  -8   0   1    2.01    0.62
  -8   0   1    2.20    1.46
  -8   0   1    2.26    0.71
   7   0  -1   -0.48    0.55
   7   0  -1    0.10    0.67
   7   0  -1    0.53    0.64
   7   0  -1    0.78    0.62
   7   0  -1   -0.97    0.88
   7   0  -1    0.03    0.44
  -7   0   1   -0.53    1.00
  -7   0   1    0.64    0.56
  -7   0   1   -0.53    0.61
  -7   0   1    0.01    0.49
  -7   0   1    0.26    0.49
   6   0  -1   36.72    1.39
   6   0  -1   39.54    1.53
   6   0  -1   36.53    1.48
   6   0  -1   38.06    1.76
   6   0  -1   38.01    2.13
   6   0  -1   35.26    1.76
  -6   0   1   39.35    1.80
  -6   0   1   38.62    1.44
  -6   0   1   35.73    2.09
  -6   0   1   37.40    1.57
  -6   0   1   35.88    1.65
   5   0  -1   17.94    1.34
   5   0  -1   18.86    1.24
   5   0  -1   13.66    1.67
   5   0  -1   19.11    1.01
   5   0  -1   19.11    1.00
   5   0  -1   18.82    0.95
  -5   0   1   19.04    1.32
  -5   0   1   19.25    0.96
  -5   0   1   17.98    1.13
  -5   0   1   19.63    1.24
  -5   0   1   18.08    0.95
   4   0  -1   -0.13    0.34
   4   0  -1   -0.23    0.55
   4   0  -1    0.04    0.46
   4   0  -1   -0.06    0.40
   4   0  -1   -0.10    0.40
   4   0  -1   -0.09    0.59
  -4   0   1   -0.08    0.36
  -4   0   1   -0.09    0.61
  -4   0   1   -0.09    0.46
  -4   0   1   -0.19    0.36
  -4   0   1    0.02    0.46
  -4   0   1   -0.23    0.55
   3   0  -1    6.90    0.92
   3   0  -1    8.31    0.59
   3   0  -1    7.01    0.80
   3   0  -1    8.85    1.02
   3   0  -1    8.53    0.61
   3   0  -1    8.68    0.61
  -3   0   1    9.06    0.99
  -3   0   1    8.30    0.60
  -3   0   1    7.30    1.02
  -3   0   1    7.71    0.81
  -3   0   1    8.69    0.56
  -3   0   1    9.27    0.87
   2   0  -1    8.44    0.73
   2   0  -1    7.54    0.45
   2   0  -1    7.91    0.45
   2   0  -1    6.14    0.82
   2   0  -1    7.25    0.84
  -2   0   1    7.57    0.77
  -2   0   1    8.00    0.83
  -2   0   1    7.33    0.48
  -2   0   1    7.76    0.45
  -2   0   1    8.00    0.45
  -2   0   1    7.63    0.73
   1   0  -1    3.50    0.43
   1   0  -1    3.39    0.46
   1   0  -1    3.05    0.51
  -1   0   1    3.15    0.42
  -1   0   1    2.97    0.50
  -1   0   1    2.86    0.46
  -1   0  -1   39.90    1.20
  -1   0  -1   40.68    1.17
  -1   0  -1   43.18    1.39
  -1   0  -1   41.18    1.19
   1   0   1   39.37    1.19
   1   0   1   41.96    1.40
   1   0   1   39.70    1.17
   1   0   1   41.10    1.19
  -2   0  -1    1.34    0.46
  -2   0  -1    0.95    0.46
  -2   0  -1    0.90    0.43
  -2   0  -1    1.67    0.49
   2   0   1    1.10    0.42
   2   0   1    1.23    0.49
   2   0   1    1.24    0.47
   2   0   1    0.83    0.44
   2   0   1    1.04    0.46
  -3   0  -1  116.93    3.21
  -3   0  -1  114.72    3.08
  -3   0  -1  119.70    3.63
  -3   0  -1  117.02    3.06
   3   0   1  115.33    3.22
   3   0   1  113.11    3.05
   3   0   1  115.03    3.08
   3   0   1  113.64    3.10
   3   0   1  115.46    3.07
   3   0   1  117.47    3.65
  -4   0  -1   40.66    1.82
  -4   0  -1   38.86    1.56
  -4   0  -1   37.77    1.64
  -4   0  -1   38.03    1.51
   4   0   1   39.12    1.55
   4   0   1   37.26    1.61
   4   0   1   36.01    1.48
   4   0   1   37.21    1.64
   4   0   1   40.42    1.89
   4   0   1   38.84    1.51
  -5   0  -1    4.71    0.87
  -5   0  -1    3.82    0.68
  -5   0  -1    4.52    0.74
  -5   0  -1    3.80    0.76
  -5   0  -1    3.18    0.60
   5   0   1    3.97    0.73
   5   0   1    3.61    0.67
   5   0   1    3.63    0.63
   5   0   1    4.45    0.87
   5   0   1    3.56    0.75
  -6   0  -1    7.61    1.03
  -6   0  -1    7.52    0.92
  -6   0  -1    7.41    0.86
  -6   0  -1    8.32    1.51
  -6   0  -1    8.40    0.98
   6   0   1    7.70    0.93
   6   0   1    5.91    1.01
   6   0   1    6.50    0.93
   6   0   1    6.81    1.02
   6   0   1    8.12    1.11
   6   0   1    8.72    0.95
  -7   0  -1   37.06    1.84
  -7   0  -1   35.75    1.75
  -7   0  -1   34.95    2.52
  -7   0  -1   35.03    1.55
  -7   0  -1   36.03    1.67
   7   0   1   35.91    1.79
   7   0   1   35.56    1.62
   7   0   1   35.95    1.62
   7   0   1   38.43    2.59
   7   0   1   37.27    1.84
   7   0   1   35.15    1.84
  -8   0  -1    9.48    1.38
  -8   0  -1    9.95    1.15
  -8   0  -1   10.14    1.27
  -8   0  -1    9.02    1.78
  -8   0  -1    9.35    1.25
   8   0   1   10.60    1.18
   8   0   1   10.00    1.36
   8   0   1   11.40    1.54
   8   0   1   12.47    2.30
   8   0   1   10.28    1.22
   8   0   1   10.71    1.16
  -9   0  -1   17.67    1.73
  -9   0  -1   20.09    1.80
  -9   0  -1   20.95    1.56
  -9   0  -1   19.51    1.62
   9   0   1   18.94    1.95
   9   0   1   19.87    1.50
   9   0   1   19.95    1.56
   9   0   1   21.17    1.70
 -10   0  -1   43.02    2.13
 -10   0  -1   40.59    2.24
 -10   0  -1   38.91    2.39
 -10   0  -1   40.38    2.36
  10   0   1   41.54    3.67
  10   0   1   42.15    2.13
  10   0   1   39.77    2.23
  10   0   1   42.71    2.16
  10   0   1   38.78    2.73
 -11   0  -1   -0.81    0.97
  11   0   1   -1.64    1.60
  11   0   1   -0.51    0.97
  11   0   1   -0.29    1.04
  11   0   1    1.36    2.05
  11   0   1    0.17    0.95
  11  -1  -1    3.72    1.77
  11  -1  -1   -0.68    1.58
  11  -1  -1    2.08    0.95
  11  -1  -1   -0.84    1.01
 -11   1   1    2.15    1.07
 -11   1   1   -0.71    1.02
  10  -1  -1   30.29    3.00
  10  -1  -1   26.57    2.00
  10  -1  -1   26.92    2.34
  10  -1  -1   27.97    1.62
  10  -1  -1   26.79    1.71
 -10   1   1   28.41    1.96
 -10   1   1   28.26    1.89
 -10   1   1   26.87    2.63
   9  -1  -1   63.76    2.30
   9  -1  -1   67.39    2.84
   9  -1  -1   67.05    2.38
   9  -1  -1   62.92    2.67
   9  -1  -1   51.82    3.79
  -9   1   1   69.81    3.01
  -9   1   1   64.96    2.54
  -9   1   1   68.98    2.66
  -9   1   1   64.30    2.89
   8  -1  -1   -1.11    1.16
   8  -1  -1    0.18    0.78
   8  -1  -1    0.70    0.57
   8  -1  -1   -0.64    0.51
   8  -1  -1    0.40    0.66
  -8   1   1    0.88    0.79
  -8   1   1   -0.08    0.63
  -8   1   1   -1.29    1.32
  -8   1   1    0.25    0.62
  -8   1   1    0.85    0.73
   7  -1  -1    0.15    0.64
   7  -1  -1    0.39    0.50
   7  -1  -1    0.10    0.63
   7  -1  -1    0.76    0.96
   7  -1  -1    0.48    0.57
  -7   1   1    1.18    0.68
  -7   1   1   -0.17    0.63
  -7   1   1    0.93    0.59
  -7   1   1    1.01    0.57
  -7   1   1    1.21    1.14
   6  -1  -1  262.81    7.17
   6  -1  -1  266.22    6.60
   6  -1  -1  259.37    6.53
   6  -1  -1  261.15    7.89
   6  -1  -1  265.21    6.46
   6  -1  -1  262.17    7.10
  -6   1   1  244.92    6.58
  -6   1   1  270.24    7.90
  -6   1   1  265.25    6.58
  -6   1   1  272.94    7.13
   5  -1  -1  137.21    3.70
   5  -1  -1  142.10    4.21
   5  -1  -1  140.76    4.19
   5  -1  -1  152.85    4.72
   5  -1  -1  141.14    3.69
   5  -1  -1  143.66    3.80
  -5   1   1  143.92    4.57
  -5   1   1  148.23    3.91
  -5   1   1  145.96    4.21
  -5   1   1  139.44    3.78
   4  -1  -1   26.93    1.18
   4  -1  -1   24.94    1.32
   4  -1  -1   28.13    1.42
   4  -1  -1   24.00    1.46
   4  -1  -1   26.07    1.60
   4  -1  -1   25.86    1.02
  -4   1   1   25.12    1.43
  -4   1   1   26.47    1.31
  -4   1   1   24.87    1.16
  -4   1   1   27.00    1.45
   3  -1  -1    4.78    0.81
   3  -1  -1    5.23    0.84
   3  -1  -1    4.84    0.52
   3  -1  -1    4.81    0.90
   3  -1  -1    4.43    0.72
   3  -1  -1    5.05    0.65
  -3   1   1    4.32    0.90
  -3   1   1    4.15    0.77
  -3   1   1    5.41    0.69
  -3   1   1    5.87    0.78
   2  -1  -1  341.25    8.13
   2  -1  -1  333.76    7.66
   2  -1  -1  317.98    7.47
   2  -1  -1  325.31    8.94
   2  -1  -1  322.32    7.99
  -2   1   1  327.70    7.47
  -2   1   1  327.23    8.12
  -2   1   1  333.94    8.95
  -2   1   1  330.21    7.66
   1  -1  -1   18.15    0.66
   1  -1  -1   17.27    0.66
   1  -1  -1   17.90    0.83
   1  -1  -1   20.89    0.89
  -1   1   1   18.70    0.82
  -1   1   1   18.44    0.74
  -1   1   1   14.82    0.65
  -1   1   1   18.89    0.90
  -1   1   1   18.10    0.65
  -1  -1  -1  163.64    3.94
  -1  -1  -1  170.71    4.63
  -1  -1  -1  171.50    3.68
  -1  -1  -1  162.00    3.79
  -1  -1  -1  167.89    3.94
  -1  -1  -1  161.23    4.03
   1   1   1  161.24    3.94
   1   1   1  165.12    3.94
   1   1   1  164.97    3.79
   1   1   1  168.81    4.63
   1   1   1  161.88    4.04
   1   1   1  170.16    3.67
  -2  -1  -1    0.34    0.28
  -2  -1  -1    0.45    0.38
  -2  -1  -1    0.27    0.41
  -2  -1  -1    0.14    0.46
  -2  -1  -1    0.18    0.39
  -2  -1  -1    0.41    0.40
   2   1   1    0.21    0.45
   2   1   1    0.17    0.37
   2   1   1   -0.04    0.44
   2   1   1    0.11    0.40
   2   1   1    0.01    0.37
   2   1   1    0.29    0.28
   2   1   1    0.06    0.38
  -3  -1  -1  442.66   10.37
  -3  -1  -1  415.48   11.97
  -3  -1  -1  440.28    9.93
  -3  -1  -1  437.23   10.44
  -3  -1  -1  441.01   10.12
  -3  -1  -1  442.17    9.57
  -3  -1  -1  437.22   10.17
   3   1   1  433.73    9.56
   3   1   1  435.36   10.16
   3   1   1  429.12   10.43
   3   1   1  435.17   10.12
   3   1   1  418.34    9.91
   3   1   1  422.29   10.37
   3   1   1  440.61   12.02
  -4  -1  -1   84.43    2.90
  -4  -1  -1   81.22    2.38
  -4  -1  -1   80.95    2.38
  -4  -1  -1   83.11    2.46
  -4  -1  -1   83.39    2.55
  -4  -1  -1   82.17    2.41
  -4  -1  -1   80.56    2.18
   4   1   1   81.53    2.38
   4   1   1   80.25    2.44
   4   1   1   79.04    2.52
   4   1   1   79.52    2.47
   4   1   1   80.55    2.99
   4   1   1   81.52    2.39
  -5  -1  -1   19.73    1.53
  -5  -1  -1   16.83    1.09
  -5  -1  -1   18.58    1.26
  -5  -1  -1   19.94    1.01
  -5  -1  -1   19.42    1.09
  -5  -1  -1   18.51    1.30
   5   1   1   18.61    1.15
   5   1   1   19.36    1.12
   5   1   1   15.41    1.31
   5   1   1   17.96    1.27
   5   1   1   14.64    1.13
  -6  -1  -1    1.66    0.68
  -6  -1  -1    1.52    0.53
  -6  -1  -1    1.13    0.70
  -6  -1  -1    2.11    0.59
  -6  -1  -1    1.62    0.53
  -6  -1  -1    1.55    0.48
   6   1   1    1.34    0.49
   6   1   1    1.27    0.54
   6   1   1    1.95    0.60
   6   1   1    2.44    0.61
   6   1   1    1.13    0.86
  -7  -1  -1  121.01    3.81
  -7  -1  -1  120.63    3.63
  -7  -1  -1  120.01    4.48
  -7  -1  -1  116.14    3.29
  -7  -1  -1  118.49    3.50
   7   1   1  127.65    4.65
   7   1   1  118.18    3.79
   7   1   1  119.00    3.55
   7   1   1  118.20    3.47
   7   1   1  113.06    3.51
  -8  -1  -1   69.68    2.39
  -8  -1  -1   71.13    2.66
  -8  -1  -1   70.37    2.81
   8   1   1   68.81    2.77
   8   1   1   72.23    3.88
   8   1   1   69.93    2.63
   8   1   1   68.99    2.48
   8   1   1   67.55    2.50
  -9  -1  -1   15.70    1.41
  -9  -1  -1   14.07    1.54
  -9  -1  -1   16.76    1.71
   9   1   1   13.90    1.45
   9   1   1   14.10    1.54
   9   1   1   16.03    1.42
   9   1   1   16.68    2.79
   9   1   1   15.81    1.75
 -10  -1  -1   25.81    1.77
 -10  -1  -1   27.37    2.24
  10   1   1   29.86    2.32
  10   1   1   24.49    1.83
  10   1   1   23.43    1.78
  10   1   1   30.25    3.52
  10   1   1   27.36    1.90
 -11  -1  -1    4.19    1.11
  11   1   1    5.29    1.11
  11   1   1    3.82    1.00
  11   1   1    5.69    2.05
  11   1   1    4.70    1.04
  11   1   1    4.85    1.60
  12   1   1    3.71    1.20
  12   1   1    4.21    2.03
  11  -2  -1    3.09    1.95
  11  -2  -1    4.53    1.88
  11  -2  -1    3.04    1.01
  11  -2  -1    3.32    0.99
  11  -2  -1    0.77    1.13
 -11   2   1    2.48    1.20
 -11   2   1    4.06    1.26
  10  -2  -1   28.36    1.98
  10  -2  -1   26.15    1.60
  10  -2  -1   28.31    2.65
  10  -2  -1   28.49    1.85
  10  -2  -1   26.30    3.23
 -10   2   1   26.53    2.85
 -10   2   1   29.28    1.98
 -10   2   1   23.48    2.03
   9  -2  -1   30.17    3.08
   9  -2  -1   32.82    1.94
   9  -2  -1   30.47    1.71
   9  -2  -1   31.27    1.57
   9  -2  -1   31.08    2.34
  -9   2   1   28.81    2.17
  -9   2   1   31.89    2.01
  -9   2   1   31.41    2.64
  -9   2   1   33.07    1.94
   8  -2  -1    9.02    1.21
   8  -2  -1    7.21    0.99
   8  -2  -1    4.59    0.90
   8  -2  -1    5.74    1.41
  -8   2   1    6.96    1.25
  -8   2   1    4.99    1.12
  -8   2   1    5.33    0.91
  -8   2   1    6.42    1.64
   7  -2  -1    4.74    0.69
   7  -2  -1    4.74    0.84
   7  -2  -1    4.34    0.87
   7  -2  -1    6.78    1.33
   7  -2  -1    3.74    0.76
  -7   2   1    4.08    1.24
  -7   2   1    5.57    1.06
  -7   2   1    4.02    0.86
  -7   2   1    3.38    0.83
   6  -2  -1  240.26    6.63
   6  -2  -1  239.06    6.05
   6  -2  -1  241.86    6.18
   6  -2  -1  219.02    6.58
   6  -2  -1  240.06    7.28
   6  -2  -1  237.54    6.14
  -6   2   1  244.91    7.25
  -6   2   1  243.26    6.59
  -6   2   1  246.31    6.15
  -6   2   1  238.62    6.16
   5  -2  -1   47.98    1.86
   5  -2  -1   46.92    2.01
   5  -2  -1   45.55    1.91
   5  -2  -1   48.05    2.28
   5  -2  -1   47.97    1.79
   5  -2  -1   46.44    1.62
  -5   2   1   48.67    1.82
  -5   2   1   44.90    1.76
  -5   2   1   48.17    2.09
  -5   2   1   46.47    1.96
   4  -2  -1    4.78    0.66
   4  -2  -1    5.33    0.91
   4  -2  -1    5.46    0.88
   4  -2  -1    6.76    1.12
  -4   2   1    5.81    0.90
  -4   2   1    5.91    0.93
  -4   2   1    5.24    1.01
  -4   2   1    6.78    1.00
   3  -2  -1   84.20    2.69
   3  -2  -1   87.51    2.69
   3  -2  -1   85.23    2.75
   3  -2  -1   85.65    2.42
   3  -2  -1   87.24    2.49
  -3   2   1   89.24    2.68
  -3   2   1   85.20    2.49
  -3   2   1   90.36    2.72
  -3   2   1   88.18    2.42
   2  -2  -1  167.61    4.66
   2  -2  -1  162.09    4.36
   2  -2  -1  168.15    4.21
   2  -2  -1  169.11    4.01
   2  -2  -1  154.78    4.40
  -2   2   1  174.19    4.38
  -2   2   1  166.61    4.44
  -2   2   1  168.10    4.21
  -2   2   1  169.94    4.01
  -2   2   1  175.59    4.66
   1  -2  -1   14.80    0.90
   1  -2  -1   14.80    0.92
   1  -2  -1   14.93    0.69
   1  -2  -1   12.59    0.52
  -1   2   1   15.93    0.97
  -1   2   1   15.38    0.90
  -1   2   1   14.58    0.67
  -1   2   1   12.40    0.94
   0  -2  -1  210.40    4.79
   0  -2  -1  215.77    5.14
   0  -2  -1  209.48    4.70
   0  -2  -1  209.61    5.67
   0  -2  -1  208.73    4.98
   0   2   1  201.03    4.98
   0   2   1  212.89    4.79
   0   2   1  204.79    5.12
  -1  -2  -1   19.09    0.86
  -1  -2  -1   18.87    0.94
  -1  -2  -1   18.07    1.02
   1   2   1   17.86    0.83
   1   2   1   18.77    0.95
   1   2   1   18.39    0.93
  -2  -2  -1    4.87    0.99
  -2  -2  -1    4.40    0.81
  -2  -2  -1    3.23    0.51
  -2  -2  -1    2.96    0.47
   2   2   1    5.04    1.05
   2   2   1    2.72    0.48
   2   2   1    4.60    0.66
   2   2   1    2.85    0.51
  -3  -2  -1  290.20    6.70
  -3  -2  -1  296.51    7.27
  -3  -2  -1  299.96    6.96
  -3  -2  -1  303.72    7.29
  -3  -2  -1  302.61    8.46
  -3  -2  -1  302.60    7.10
   3   2   1  288.34    7.26
   3   2   1  296.45    8.45
   3   2   1  291.76    7.08
   3   2   1  298.94    6.70
   3   2   1  290.19    7.29
  -4  -2  -1   46.37    2.07
  -4  -2  -1   46.32    1.65
  -4  -2  -1   47.78    1.78
  -4  -2  -1   44.81    1.70
  -4  -2  -1   45.82    1.50
  -4  -2  -1   46.27    1.64
   4   2   1   46.20    1.65
   4   2   1   46.85    1.74
   4   2   1   46.46    1.51
   4   2   1   47.52    1.62
   4   2   1   46.42    1.75
   4   2   1   44.22    2.17
  -5  -2  -1   19.39    1.33
  -5  -2  -1   17.36    1.09
  -5  -2  -1   19.11    1.05
  -5  -2  -1   19.41    1.32
  -5  -2  -1   17.21    1.12
   5   2   1   18.29    1.11
   5   2   1   17.57    1.14
   5   2   1   17.47    1.23
   5   2   1   17.71    1.28
   5   2   1   17.13    1.04
  -6  -2  -1   30.11    1.41
  -6  -2  -1   25.68    1.51
  -6  -2  -1   28.24    1.80
  -6  -2  -1   30.40    1.32
  -6  -2  -1   30.80    1.62
  -6  -2  -1   30.94    1.44
   6   2   1   29.48    2.15
   6   2   1   28.54    1.47
   6   2   1   29.52    1.53
   6   2   1   30.44    1.40
   6   2   1   30.90    1.42
  -7  -2  -1   98.46    2.87
  -7  -2  -1  101.15    3.19
  -7  -2  -1   96.99    3.27
  -7  -2  -1   95.04    3.84
  -7  -2  -1   95.60    3.12
   7   2   1   98.01    3.02
   7   2   1  101.94    4.07
   7   2   1   95.07    2.98
   7   2   1   95.61    3.10
   7   2   1   96.90    3.25
  -8  -2  -1   60.19    2.58
  -8  -2  -1   59.59    2.43
  -8  -2  -1   57.95    2.43
  -8  -2  -1   58.03    2.18
   8   2   1   58.54    2.24
   8   2   1   56.25    3.57
   8   2   1   58.60    2.48
   8   2   1   58.36    2.34
   8   2   1   58.49    2.34
  -9  -2  -1   10.05    1.30
  -9  -2  -1    8.67    1.26
  -9  -2  -1   11.68    1.68
   9   2   1   12.32    1.34
   9   2   1   11.58    1.72
   9   2   1   12.59    1.37
   9   2   1   12.15    2.55
   9   2   1   10.86    1.44
 -10  -2  -1   -2.18    0.87
 -10  -2  -1   -0.77    1.13
 -10  -2  -1    0.12    0.81
  10   2   1    0.88    1.51
  10   2   1    0.96    0.89
  10   2   1   -0.44    0.73
  10   2   1    0.33    1.15
 -11  -2  -1    9.61    1.32
  11   2   1   12.31    1.60
  11   2   1   13.11    2.46
  11   2   1   10.20    1.86
  11   2   1    9.33    2.04
 -12  -2  -1    4.02    1.21
  12   2   1    4.55    2.00
  12   2   1    2.16    1.15
  12   2   1    4.90    1.16
  12   2   1    4.53    1.87
  10  -3  -1    6.70    1.32
  10  -3  -1    4.94    1.83
  10  -3  -1    0.70    1.82
  10  -3  -1    3.54    1.05
  10  -3  -1    5.23    1.04
 -10   3   1    5.53    1.18
 -10   3   1    6.27    1.20
   9  -3  -1    0.69    0.69
   9  -3  -1    1.31    1.46
   9  -3  -1    0.32    0.76
   9  -3  -1    2.57    1.38
   9  -3  -1   -1.28    0.78
  -9   3   1    0.45    1.34
  -9   3   1    0.38    0.92
   8  -3  -1    6.74    1.20
   8  -3  -1    5.68    0.93
   8  -3  -1    9.79    1.97
   8  -3  -1    5.67    1.12
   8  -3  -1    6.94    1.08
   8  -3  -1   10.48    1.86
  -8   3   1    9.45    1.38
  -8   3   1    7.72    1.71
  -8   3   1    8.19    1.45
  -8   3   1    6.66    1.26
   7  -3  -1    0.26    1.13
   7  -3  -1    0.50    0.71
   7  -3  -1    1.71    0.61
   7  -3  -1    1.28    0.92
   7  -3  -1   -0.71    0.72
  -7   3   1    1.16    1.18
  -7   3   1    0.51    0.85
  -7   3   1    0.58    0.70
  -7   3   1    1.50    0.71
   6  -3  -1   16.93    1.36
   6  -3  -1   16.80    1.94
   6  -3  -1   15.64    1.41
   6  -3  -1   18.20    1.40
   6  -3  -1   15.99    1.05
  -6   3   1   17.56    1.35
  -6   3   1   18.64    1.45
  -6   3   1   19.77    1.85
  -6   3   1   18.78    1.39
   5  -3  -1   14.95    1.20
   5  -3  -1   16.16    1.20
   5  -3  -1   11.93    1.55
   5  -3  -1   14.96    1.24
   5  -3  -1   15.41    1.20
  -5   3   1   17.59    1.24
  -5   3   1   16.12    1.43
  -5   3   1   17.05    1.23
  -5   3   1   15.25    1.18
   4  -3  -1    1.42    0.54
   4  -3  -1    1.67    0.61
   4  -3  -1    0.99    0.55
   4  -3  -1    1.00    0.51
  -4   3   1    1.18    0.54
  -4   3   1    1.37    0.56
  -4   3   1    0.73    0.56
  -4   3   1    0.83    0.51
   3  -3  -1   92.22    2.96
   3  -3  -1   95.45    2.92
   3  -3  -1   92.99    2.64
   3  -3  -1   92.80    2.81
   3  -3  -1   95.81    2.96
  -3   3   1   94.56    2.62
  -3   3   1   94.73    2.90
  -3   3   1   94.47    2.94
  -3   3   1   92.95    2.83
   2  -3  -1    4.73    0.64
   2  -3  -1    5.12    0.86
   2  -3  -1    5.29    0.89
   2  -3  -1    4.48    0.73
  -2   3   1    4.61    0.71
  -2   3   1    4.78    0.88
  -2   3   1    4.87    0.59
  -2   3   1    3.67    0.59
   1  -3  -1    0.23    0.32
   1  -3  -1    0.55    0.38
   1  -3  -1    0.16    0.29
   1  -3  -1    0.32    0.46
   1  -3  -1   -0.10    0.43
  -1   3   1    0.09    0.53
  -1   3   1    0.01    0.32
  -1   3   1    0.13    0.41
  -1   3   1    0.27    0.39
   0  -3  -1   -0.61    0.47
   0  -3  -1    0.51    0.47
   0  -3  -1    0.26    0.32
   0  -3  -1    0.46    0.37
   0  -3  -1    0.12    0.35
   0   3   1    0.13    0.33
   0   3   1    0.83    0.49
   0   3   1   -0.74    0.52
  -1  -3  -1   45.67    1.60
  -1  -3  -1   50.18    1.78
  -1  -3  -1   49.10    1.65
   1   3   1   43.49    1.58
   1   3   1   47.31    1.65
   1   3   1   49.41    1.77
  -2  -3  -1    0.15    0.48
  -2  -3  -1   -0.31    0.56
  -2  -3  -1   -0.44    0.41
   2   3   1   -0.39    0.44
   2   3   1    0.29    0.45
   2   3   1    0.71    0.51
  -3  -3  -1   29.51    1.32
  -3  -3  -1   28.98    1.29
  -3  -3  -1   27.94    1.17
  -3  -3  -1   27.88    1.26
  -3  -3  -1   28.70    1.68
   3   3   1   27.48    1.60
   3   3   1   29.68    1.32
   3   3   1   28.07    1.15
  -4  -3  -1   16.70    1.57
  -4  -3  -1   14.51    1.03
  -4  -3  -1   13.73    1.14
  -4  -3  -1   15.20    1.02
  -4  -3  -1   15.93    1.12
   4   3   1   14.85    1.56
   4   3   1   15.08    1.00
   4   3   1   14.04    1.12
   4   3   1   15.03    1.11
  -5  -3  -1   -0.72    0.55
  -5  -3  -1   -0.02    0.44
  -5  -3  -1   -0.07    0.47
  -5  -3  -1    0.54    0.59
  -5  -3  -1    1.28    0.84
  -5  -3  -1   -0.58    0.46
   5   3   1   -0.34    0.49
   5   3   1   -0.49    0.74
   5   3   1    0.11    0.56
   5   3   1   -0.37    0.43
  -6  -3  -1    6.31    1.02
  -6  -3  -1    7.55    0.97
  -6  -3  -1    9.43    0.93
  -6  -3  -1    9.18    1.14
  -6  -3  -1    8.59    0.90
  -6  -3  -1    6.62    1.30
   6   3   1    8.35    0.93
   6   3   1    8.00    1.54
   6   3   1    9.57    1.01
   6   3   1    8.40    1.11
   6   3   1    7.92    0.92
  -7  -3  -1    0.13    0.69
  -7  -3  -1    0.18    0.56
  -7  -3  -1    0.27    0.51
  -7  -3  -1    0.80    0.68
  -7  -3  -1    0.46    0.57
  -7  -3  -1    1.25    0.87
   7   3   1   -0.36    0.61
   7   3   1    0.00    0.49
   7   3   1    0.23    0.58
   7   3   1   -0.55    0.56
   7   3   1    0.87    1.12
  -8  -3  -1    2.00    0.67
  -8  -3  -1    1.74    0.85
  -8  -3  -1    0.50    0.94
  -8  -3  -1    1.45    0.74
  -8  -3  -1    1.89    0.77
   8   3   1    1.78    0.65
   8   3   1    1.19    0.77
   8   3   1    3.01    0.71
  -9  -3  -1    3.07    1.26
  -9  -3  -1    3.27    0.80
  -9  -3  -1    2.79    0.75
  -9  -3  -1    2.50    1.04
   9   3   1    2.37    1.34
   9   3   1    2.60    0.73
   9   3   1    7.13    1.34
   9   3   1    2.93    0.97
 -10  -3  -1   -0.89    0.84
 -10  -3  -1    1.09    0.87
 -10  -3  -1    0.24    1.27
 -10  -3  -1    2.56    1.42
  10   3   1    0.62    0.71
  10   3   1    3.16    0.94
  10   3   1   -0.32    1.35
  10   3   1   -0.93    1.04
 -11  -3  -1    0.33    0.92
  11   3   1    0.64    0.88
  11   3   1    1.51    1.06
  11   3   1    2.10    1.52
  11   3   1    0.33    1.37
 -12  -3  -1    1.01    1.11
  12   3   1    2.41    1.79
  12   3   1    3.36    1.18
  12   3   1    3.81    1.34
  10  -4  -1    0.87    1.82
  10  -4  -1    1.31    0.96
  10  -4  -1   -0.12    1.10
  10  -4  -1    2.85    1.08
 -10   4   1    1.31    1.21
   9  -4  -1   -0.53    0.82
   9  -4  -1   -1.80    0.86
   9  -4  -1    2.75    1.73
   9  -4  -1    0.27    1.69
   9  -4  -1    1.49    1.15
   9  -4  -1    0.32    0.82
  -9   4   1    1.65    1.01
  -9   4   1    1.85    1.56
   8  -4  -1    2.57    0.88
   8  -4  -1    3.19    1.14
   8  -4  -1    3.39    1.51
   8  -4  -1    3.39    0.82
  -8   4   1    2.54    1.65
  -8   4   1    2.55    1.31
  -8   4   1    3.68    0.93
  -8   4   1    1.54    1.03
   7  -4  -1   -0.13    0.75
   7  -4  -1    0.14    0.67
   7  -4  -1    0.22    1.04
   7  -4  -1    0.88    0.83
   7  -4  -1   -0.33    1.19
  -7   4   1    0.65    0.82
  -7   4   1   -0.20    0.93
  -7   4   1   -0.75    0.82
  -7   4   1    0.16    1.24
   6  -4  -1    9.07    1.36
   6  -4  -1   12.42    1.30
   6  -4  -1   13.72    1.64
  -6   4   1   10.46    1.47
  -6   4   1   12.02    1.34
  -6   4   1   11.22    1.80
  -6   4   1   11.68    1.32
   5  -4  -1   -0.57    0.70
   5  -4  -1    1.40    0.70
   5  -4  -1    1.14    0.66
   5  -4  -1    1.12    0.83
   5  -4  -1   -0.09    0.57
  -5   4   1    0.06    0.56
  -5   4   1    0.32    0.76
  -5   4   1    1.08    0.60
  -5   4   1    0.32    0.58
   4  -4  -1   -0.12    0.52
   4  -4  -1    0.37    0.63
   4  -4  -1    0.37    0.49
  -4   4   1   -0.34    0.51
  -4   4   1    0.06    0.56
  -4   4   1    0.34    0.56
  -4   4   1    0.62    0.51
   3  -4  -1   74.48    2.32
   3  -4  -1   78.09    2.65
   3  -4  -1   75.70    2.55
   3  -4  -1   76.64    2.69
  -3   4   1   78.94    2.54
  -3   4   1   78.83    2.60
  -3   4   1   81.76    2.47
  -3   4   1   75.19    2.31
   2  -4  -1   91.92    2.63
   2  -4  -1   92.92    3.00
   2  -4  -1   93.52    2.92
   2  -4  -1   99.16    2.98
  -2   4   1   95.18    2.78
  -2   4   1   88.05    2.89
  -2   4   1   95.02    2.61
  -2   4   1  111.29    3.05
   1  -4  -1    5.10    0.97
   1  -4  -1    5.18    0.89
   1  -4  -1    4.21    0.79
   1  -4  -1    4.39    0.79
   1  -4  -1    3.91    0.68
  -1   4   1    2.47    0.57
  -1   4   1    3.74    0.57
  -1   4   1    4.28    0.77
  -1   4   1    5.01    0.76
   0  -4  -1    0.72    0.37
   0  -4  -1    0.55    0.59
   0  -4  -1   -0.30    0.47
   0  -4  -1    0.33    0.39
   0   4   1    0.28    0.41
   0   4   1    0.58    0.59
  -1  -4  -1   20.97    1.30
  -1  -4  -1   20.15    1.17
  -1  -4  -1   21.64    1.21
   1   4   1   19.17    1.18
   1   4   1   18.62    0.89
   1   4   1   18.65    1.16
  -2  -4  -1   48.89    1.73
  -2  -4  -1   53.81    2.11
  -2  -4  -1   51.79    1.84
   2   4   1   53.54    1.77
   2   4   1   43.25    2.02
   2   4   1   52.88    1.88
  -3  -4  -1   27.12    1.36
  -3  -4  -1   26.38    1.34
  -3  -4  -1   26.33    1.77
  -3  -4  -1   27.41    1.31
   3   4   1   28.06    1.66
   3   4   1   28.34    1.34
   3   4   1   25.60    1.38
  -4  -4  -1    7.64    0.98
  -4  -4  -1    7.50    1.02
  -4  -4  -1    9.84    0.98
  -4  -4  -1    8.36    0.92
   4   4   1    8.74    0.93
   4   4   1    5.36    0.98
   4   4   1    8.73    1.03
  -5  -4  -1    3.20    0.61
  -5  -4  -1    3.89    0.62
  -5  -4  -1    4.49    0.75
  -5  -4  -1    4.97    0.80
   5   4   1    3.91    0.59
   5   4   1    3.97    0.65
  -6  -4  -1   72.76    2.49
  -6  -4  -1   71.67    2.49
  -6  -4  -1   71.79    2.42
  -6  -4  -1   70.27    3.17
  -6  -4  -1   69.41    2.56
  -6  -4  -1   71.50    2.33
   6   4   1   71.47    2.31
   6   4   1   69.95    2.53
   6   4   1   67.76    3.08
   6   4   1   70.95    2.40
  -7  -4  -1   71.80    2.66
  -7  -4  -1   74.54    2.79
  -7  -4  -1   64.94    2.48
  -7  -4  -1   74.11    2.45
  -7  -4  -1   72.44    2.63
   7   4   1   73.55    2.52
   7   4   1   74.04    2.47
   7   4   1   72.76    2.71
   7   4   1   68.15    3.32
   7   4   1   75.14    2.56
  -8  -4  -1    2.49    0.74
  -8  -4  -1    1.64    0.73
  -8  -4  -1    2.80    1.05
  -8  -4  -1    2.27    0.84
  -8  -4  -1    3.52    1.05
   8   4   1    0.68    0.70
   8   4   1    1.79    0.81
   8   4   1    1.47    0.76
   8   4   1   -1.02    1.13
   8   4   1    2.36    0.90
  -9  -4  -1    0.61    1.11
  -9  -4  -1    0.98    0.77
  -9  -4  -1    0.12    1.20
  -9  -4  -1    0.23    0.92
  -9  -4  -1   -0.73    0.77
   9   4   1   -0.19    0.77
   9   4   1    0.70    1.31
   9   4   1   -0.47    0.91
   9   4   1    0.21    0.73
 -10  -4  -1   27.74    2.04
 -10  -4  -1   33.60    2.39
 -10  -4  -1   33.08    2.75
 -10  -4  -1   33.75    2.84
 -10  -4  -1   35.83    2.05
  10   4   1   39.06    3.16
  10   4   1   33.44    2.13
  10   4   1   34.35    2.31
  10   4   1   33.04    2.00
 -11  -4  -1   30.77    2.17
  11   4   1   29.80    2.27
  11   4   1   27.73    2.64
  11   4   1   25.20    2.01
 -12  -4  -1    4.51    1.30
  12   4   1    4.35    1.30
  12   4   1    3.36    1.89
  12   4   1    5.50    1.23
   9  -5  -1   31.58    2.72
   9  -5  -1   34.52    1.97
   9  -5  -1   29.77    2.24
   9  -5  -1   37.44    3.76
  -9   5   1   35.89    2.45
  -9   5   1   35.21    3.51
   8  -5  -1   16.83    2.92
   8  -5  -1   18.37    1.46
   8  -5  -1   20.32    2.16
   8  -5  -1   16.43    1.83
  -8   5   1   15.65    1.85
  -8   5   1   14.27    1.84
   7  -5  -1    4.00    1.06
   7  -5  -1    5.90    1.06
  -7   5   1    5.19    1.46
  -7   5   1    5.08    1.29
  -7   5   1    5.43    1.14
   6  -5  -1   30.28    2.00
   6  -5  -1   41.15    2.56
   6  -5  -1   33.50    2.01
  -6   5   1   31.40    2.34
  -6   5   1   32.13    2.03
  -6   5   1   31.40    2.15
  -6   5   1   33.82    1.98
   5  -5  -1    8.33    1.29
  -5   5   1    9.81    1.57
  -5   5   1   11.01    1.45
  -5   5   1    6.77    0.98
  -5   5   1    8.01    1.31
   4  -5  -1    0.70    0.73
   4  -5  -1    0.38    0.59
   4  -5  -1   -0.13    0.86
   4  -5  -1   -0.96    0.57
  -4   5   1    1.08    0.69
  -4   5   1    0.59    0.59
  -4   5   1    0.51    0.61
   3  -5  -1  278.60    7.40
   3  -5  -1  272.36    7.33
   3  -5  -1  275.83    6.73
   3  -5  -1  278.51    7.80
  -3   5   1  271.32    7.18
  -3   5   1  279.46    6.70
  -3   5   1  271.47    6.80
   2  -5  -1  105.96    2.97
   2  -5  -1  110.14    3.36
   2  -5  -1  104.81    3.34
   2  -5  -1  107.91    3.31
  -2   5   1  108.19    2.95
  -2   5   1  107.28    3.12
  -2   5   1  101.36    3.25
   1  -5  -1    2.60    0.69
   1  -5  -1    2.07    0.62
   1  -5  -1    1.91    0.54
   1  -5  -1    1.93    0.54
  -1   5   1    1.33    0.52
  -1   5   1    2.37    0.54
  -1   5   1    1.86    0.66
  -1   5   1    1.41    0.61
   0  -5  -1   68.12    2.38
   0  -5  -1   74.01    2.26
   0  -5  -1   70.87    2.17
   0  -5  -1   75.30    2.49
   0   5   1   73.08    2.25
   0   5   1   73.51    2.37
  -1  -5  -1  237.51    5.93
  -1  -5  -1  239.99    5.83
  -1  -5  -1  233.51    7.07
  -1  -5  -1  241.53    6.20
   1   5   1  252.31    5.96
   1   5   1  241.76    6.02
  -2  -5  -1   39.34    1.73
  -2  -5  -1   39.80    1.73
   2   5   1   42.52    1.79
   2   5   1   41.49    1.72
   2   5   1   39.20    1.38
  -3  -5  -1   43.06    1.73
  -3  -5  -1   44.43    1.81
  -3  -5  -1   39.43    2.26
   3   5   1   43.52    1.85
   3   5   1   45.10    1.75
  -4  -5  -1    6.49    1.06
  -4  -5  -1    7.09    0.93
  -4  -5  -1    8.62    0.97
  -4  -5  -1    6.24    1.37
   4   5   1    4.26    1.03
   4   5   1    6.32    0.92
   4   5   1    6.43    0.91
  -5  -5  -1   20.57    1.38
  -5  -5  -1   22.33    1.29
  -5  -5  -1   21.89    1.29
  -5  -5  -1   23.33    1.30
  -5  -5  -1   18.37    1.99
   5   5   1   22.08    1.30
   5   5   1   22.84    1.80
   5   5   1   22.11    1.23
  -6  -5  -1   77.52    2.92
  -6  -5  -1   86.66    2.82
  -6  -5  -1   85.80    2.89
  -6  -5  -1   86.65    3.67
  -6  -5  -1   84.45    2.72
   6   5   1   83.63    2.79
   6   5   1   86.18    2.68
   6   5   1   84.24    3.60
  -7  -5  -1  106.83    3.26
  -7  -5  -1  110.72    3.48
  -7  -5  -1  103.66    3.56
  -7  -5  -1  103.89    3.52
  -7  -5  -1  105.36    3.42
   7   5   1  104.21    3.23
   7   5   1  103.77    3.35
   7   5   1  102.60    4.27
  -8  -5  -1    0.66    0.85
  -8  -5  -1   -0.33    1.05
  -8  -5  -1    0.10    0.69
  -8  -5  -1   -0.20    0.99
  -8  -5  -1    0.14    0.67
   8   5   1    0.08    0.90
   8   5   1    0.71    0.62
   8   5   1   -0.35    0.85
  -9  -5  -1    2.52    1.34
  -9  -5  -1    2.35    0.87
  -9  -5  -1    1.00    1.36
  -9  -5  -1    0.87    0.81
  -9  -5  -1    1.17    1.03
   9   5   1    1.70    0.93
   9   5   1    1.20    0.78
   9   5   1    0.50    0.99
   9   5   1    0.37    1.07
 -10  -5  -1   90.80    4.14
 -10  -5  -1   82.84    3.56
 -10  -5  -1   87.89    3.24
 -10  -5  -1   84.91    3.51
  10   5   1   85.63    3.58
  10   5   1   82.46    3.35
  10   5   1   84.33    3.19
  10   5   1   93.91    4.44
  10   5   1   85.83    3.53
 -11  -5  -1   58.90    3.41
 -11  -5  -1   60.80    2.87
  11   5   1   62.81    2.79
  11   5   1   59.31    3.07
  11   5   1   56.60    3.23
  11   5   1   62.42    4.08
  12   5   1    0.64    1.23
   8  -6  -1   24.29    2.40
   8  -6  -1   20.59    1.96
   8  -6  -1   25.59    3.26
  -8   6   1   24.97    2.25
  -8   6   1   18.51    2.96
  -8   6   1   18.22    3.26
   7  -6  -1    5.19    1.21
   7  -6  -1    7.91    1.53
   7  -6  -1    5.74    1.58
  -7   6   1   10.64    1.44
  -7   6   1    6.58    1.53
  -7   6   1    6.30    1.53
   6  -6  -1    0.14    0.89
   6  -6  -1    0.38    0.82
  -6   6   1   -0.27    1.00
  -6   6   1    1.22    1.07
  -6   6   1   -0.10    0.86
   5  -6  -1   31.01    2.00
   5  -6  -1   34.02    1.96
   5  -6  -1   32.40    1.95
  -5   6   1   31.72    2.05
  -5   6   1   32.18    2.06
  -5   6   1   28.20    1.89
   4  -6  -1   12.73    2.26
   4  -6  -1    8.20    1.26
   4  -6  -1    8.73    1.45
   4  -6  -1    8.90    1.26
  -4   6   1   10.27    1.45
  -4   6   1    9.74    1.30
  -4   6   1   10.81    1.36
   3  -6  -1   73.59    3.02
   3  -6  -1   76.84    2.79
   3  -6  -1   73.18    2.79
   3  -6  -1   75.90    2.49
  -3   6   1   76.25    2.62
  -3   6   1   72.12    2.75
  -3   6   1   73.38    2.50
   2  -6  -1   43.57    1.99
   2  -6  -1   44.45    2.14
   2  -6  -1   41.68    1.98
   2  -6  -1   42.68    1.90
   2  -6  -1   41.17    1.73
  -2   6   1   43.63    1.83
  -2   6   1   43.19    1.84
  -2   6   1   41.28    1.89
   1  -6  -1   -0.24    0.50
   1  -6  -1    0.54    0.73
   1  -6  -1    0.59    0.61
   1  -6  -1    1.47    0.57
  -1   6   1    0.41    0.51
  -1   6   1    0.05    0.54
  -1   6   1   -0.75    0.50
   0  -6  -1   92.33    2.71
   0  -6  -1   96.43    2.85
   0  -6  -1   87.07    2.97
   0  -6  -1   99.75    3.37
   0  -6  -1   92.64    2.95
   0   6   1   95.96    2.81
   0   6   1   86.05    2.84
   0   6   1   95.57    3.07
  -1  -6  -1  254.50    7.34
  -1  -6  -1  241.97    6.17
  -1  -6  -1  246.58    6.06
   1   6   1  248.36    6.21
   1   6   1  237.40    6.14
  -2  -6  -1    1.86    0.61
  -2  -6  -1    0.86    0.56
  -2  -6  -1    1.76    0.85
   2   6   1    0.01    0.42
   2   6   1    0.52    0.50
   2   6   1    0.43    0.48
  -3  -6  -1   -0.39    0.82
  -3  -6  -1    0.61    0.54
  -3  -6  -1    0.79    0.50
   3   6   1    2.11    0.58
   3   6   1    0.32    0.49
  -4  -6  -1   92.47    3.02
  -4  -6  -1   90.11    2.87
  -4  -6  -1   83.69    3.70
  -4  -6  -1   96.83    3.03
   4   6   1   94.19    3.03
   4   6   1   95.42    2.88
  -5  -6  -1   64.41    2.31
  -5  -6  -1   62.05    3.26
  -5  -6  -1   59.09    2.21
  -5  -6  -1   55.92    2.25
  -5  -6  -1   62.53    2.42
   5   6   1   62.53    2.21
   5   6   1   62.59    2.35
   5   6   1   60.11    3.03
  -6  -6  -1   28.63    1.74
  -6  -6  -1   29.99    1.61
  -6  -6  -1   32.10    1.69
  -6  -6  -1   30.38    1.88
   6   6   1   30.31    1.61
   6   6   1   31.29    1.61
   6   6   1   33.44    2.35
  -7  -6  -1   18.01    1.78
  -7  -6  -1   15.67    1.59
  -7  -6  -1   14.97    1.65
  -7  -6  -1   17.72    1.40
   7   6   1   13.79    2.17
   7   6   1   16.90    1.41
   7   6   1   16.90    1.39
  -8  -6  -1   14.25    1.69
  -8  -6  -1   17.21    2.09
  -8  -6  -1   11.92    1.99
  -8  -6  -1   15.70    1.78
  -8  -6  -1   14.52    1.45
   8   6   1   15.41    1.51
   8   6   1   15.52    1.69
   8   6   1   17.13    2.33
  -9  -6  -1    4.28    1.06
  -9  -6  -1    3.95    1.47
  -9  -6  -1    5.43    1.07
  -9  -6  -1    5.63    1.26
   9   6   1    7.96    1.45
   9   6   1    6.01    1.31
   9   6   1    6.08    1.32
   9   6   1    7.15    1.62
 -10  -6  -1   59.90    3.73
 -10  -6  -1   54.35    3.14
 -10  -6  -1   51.11    2.63
  10   6   1   61.78    3.92
  10   6   1   56.31    3.19
  10   6   1   54.85    2.90
  10   6   1   61.06    2.72
 -11  -6  -1   31.04    3.11
 -11  -6  -1   28.14    2.29
  11   6   1   27.22    3.14
  11   6   1   30.05    2.90
  11   6   1   29.38    2.22
   8  -7  -1    9.59    1.65
   8  -7  -1   14.09    2.18
  -8   7   1   21.23    3.85
  -8   7   1   16.97    2.26
   7  -7  -1   -0.91    1.00
   7  -7  -1    2.13    1.34
  -7   7   1   -0.33    1.06
  -7   7   1   -0.28    1.47
  -7   7   1    0.82    1.66
   6  -7  -1    1.72    1.12
   6  -7  -1    2.34    1.32
   6  -7  -1    3.39    1.13
  -6   7   1    1.95    1.45
  -6   7   1    2.10    1.31
  -6   7   1    2.94    1.08
   5  -7  -1   24.35    1.96
   5  -7  -1   23.23    2.03
   5  -7  -1   19.33    1.77
  -5   7   1   20.06    2.16
  -5   7   1   22.07    2.08
  -5   7   1   19.52    1.77
   4  -7  -1   17.99    2.02
   4  -7  -1   23.63    1.80
   4  -7  -1   25.49    1.81
   4  -7  -1   25.14    1.79
  -4   7   1   22.61    1.71
  -4   7   1   21.61    1.84
  -4   7   1   20.43    1.98
   3  -7  -1    4.29    1.28
   3  -7  -1    4.56    0.86
   3  -7  -1    4.80    0.93
   3  -7  -1    4.08    0.89
   3  -7  -1    4.29    1.02
  -3   7   1    2.95    0.85
  -3   7   1    4.88    0.99
  -3   7   1    3.93    0.85
   2  -7  -1    2.28    0.78
   2  -7  -1    1.05    0.95
   2  -7  -1    1.57    0.78
   2  -7  -1    1.20    0.70
   2  -7  -1    1.71    0.77
  -2   7   1    0.99    0.67
  -2   7   1    1.65    0.67
  -2   7   1    1.70    0.80
   1  -7  -1    1.49    0.66
   1  -7  -1    0.16    0.77
   1  -7  -1    0.12    0.81
   1  -7  -1   -0.08    0.57
  -1   7   1    1.18    0.62
  -1   7   1   -0.37    0.64
   0  -7  -1   75.58    2.65
   0  -7  -1   73.92    3.22
   0  -7  -1   73.33    2.45
   0  -7  -1   73.83    2.68
   0   7   1   74.64    2.41
   0   7   1   75.46    2.60
   0   7   1   71.66    2.68
  -1  -7  -1   51.43    1.96
  -1  -7  -1   50.69    2.09
  -1  -7  -1   48.29    2.95
  -1  -7  -1   51.68    2.10
   1   7   1   50.22    2.06
   1   7   1   52.24    1.86
  -2  -7  -1    4.55    0.71
  -2  -7  -1    6.04    1.28
  -2  -7  -1    5.42    1.01
  -2  -7  -1    3.99    0.74
   2   7   1    6.32    0.95
   2   7   1    4.85    0.91
  -3  -7  -1    2.18    0.60
  -3  -7  -1   -0.19    1.23
  -3  -7  -1    1.76    0.68
   3   7   1    2.88    0.72
   3   7   1    1.97    0.50
   3   7   1    1.63    0.60
  -4  -7  -1   15.73    1.27
  -4  -7  -1   16.53    1.26
   4   7   1   13.43    1.24
   4   7   1   14.42    1.22
  -5  -7  -1    6.03    1.11
  -5  -7  -1    6.35    0.84
  -5  -7  -1    5.05    0.80
   5   7   1    6.92    1.08
   5   7   1    4.63    0.76
  -6  -7  -1    0.17    0.93
  -6  -7  -1    0.89    0.70
  -6  -7  -1    0.86    0.62
  -6  -7  -1    0.94    0.86
   6   7   1    0.58    0.66
   6   7   1    0.29    0.60
  -7  -7  -1   -0.14    0.90
  -7  -7  -1   -1.02    1.08
  -7  -7  -1   -0.54    0.59
   7   7   1   -0.59    0.77
   7   7   1    0.47    0.66
  -8  -7  -1    2.66    0.92
  -8  -7  -1    3.55    1.25
  -8  -7  -1    2.52    1.40
   8   7   1   -1.36    1.44
   8   7   1    2.08    1.07
   8   7   1    2.18    0.79
  -9  -7  -1    2.73    1.60
  -9  -7  -1    4.20    1.08
  -9  -7  -1    4.96    1.16
  -9  -7  -1    3.00    1.40
   9   7   1    4.03    0.93
   9   7   1    3.54    1.38
   9   7   1    3.84    1.40
 -10  -7  -1    1.16    1.53
 -10  -7  -1    1.08    1.91
 -10  -7  -1    1.80    0.94
  10   7   1    1.64    1.48
  10   7   1    0.64    0.90
  10   7   1    1.63    1.62
  10   7   1    2.16    1.60
 -11  -7  -1   -0.30    1.89
 -11  -7  -1    4.85    1.30
  11   7   1    5.11    1.77
  11   7   1    0.06    1.74
  11   7   1   -0.11    1.10
   7  -8  -1   -0.74    1.34
   7  -8  -1    2.28    1.49
  -7   8   1    0.38    2.06
  -7   8   1   -0.01    1.24
   6  -8  -1   -1.20    1.83
   6  -8  -1    1.70    1.25
   6  -8  -1    0.41    1.32
  -6   8   1   -1.11    1.04
  -6   8   1   -1.71    1.63
   5  -8  -1    0.75    1.14
   5  -8  -1   -0.42    1.56
   5  -8  -1   -1.04    1.01
   5  -8  -1   -0.08    1.08
  -5   8   1    0.86    1.47
  -5   8   1   -0.48    1.47
   4  -8  -1    1.16    0.97
   4  -8  -1    0.10    0.95
   4  -8  -1   -0.25    1.26
   4  -8  -1    1.08    0.90
  -4   8   1   -1.30    1.17
  -4   8   1    0.69    1.26
  -4   8   1    0.59    0.91
   3  -8  -1    5.17    1.13
   3  -8  -1    4.13    0.93
   3  -8  -1    3.29    1.49
   3  -8  -1    3.57    1.00
   3  -8  -1    4.31    1.22
  -3   8   1    3.72    0.84
  -3   8   1    2.76    1.15
  -3   8   1    4.18    1.19
   2  -8  -1    2.78    0.98
   2  -8  -1    3.15    0.94
   2  -8  -1    3.16    0.97
   2  -8  -1    1.65    1.20
   2  -8  -1    2.38    0.88
  -2   8   1    5.75    1.07
  -2   8   1    2.31    0.89
   1  -8  -1    1.54    1.37
   1  -8  -1   -0.51    0.73
   1  -8  -1    0.71    1.00
   1  -8  -1   -0.49    0.91
   1  -8  -1    0.74    0.73
  -1   8   1    0.71    0.72
  -1   8   1    1.03    0.58
   0  -8  -1   10.65    2.38
   0  -8  -1    7.07    1.26
   0  -8  -1    3.90    0.74
   0  -8  -1    6.97    1.17
   0   8   1    4.76    0.79
   0   8   1    4.92    0.85
  -1  -8  -1    9.36    1.26
  -1  -8  -1   10.27    1.27
  -1  -8  -1   10.23    1.20
   1   8   1    9.57    1.22
   1   8   1   10.02    1.28
  -2  -8  -1    0.17    0.71
  -2  -8  -1    0.50    0.54
  -2  -8  -1    0.16    0.59
   2   8   1   -0.62    0.68
   2   8   1   -0.07    0.55
  -3  -8  -1    2.38    0.69
  -3  -8  -1    0.72    0.61
  -3  -8  -1   -1.03    1.86
   3   8   1    2.91    0.82
   3   8   1    1.86    0.56
  -4  -8  -1   13.15    1.32
  -4  -8  -1    7.49    1.26
   4   8   1   14.21    1.28
   4   8   1   10.49    1.10
   4   8   1   11.56    1.28
  -5  -8  -1   11.20    1.88
  -5  -8  -1    9.10    1.24
  -5  -8  -1    9.55    1.38
   5   8   1    9.05    1.33
   5   8   1    8.40    1.16
  -6  -8  -1    2.74    1.12
  -6  -8  -1    1.04    0.86
  -6  -8  -1    0.78    0.74
   6   8   1    0.19    0.86
   6   8   1    0.73    0.69
  -7  -8  -1   -0.76    1.23
  -7  -8  -1    0.61    0.71
  -7  -8  -1    0.40    0.99
   7   8   1   -1.62    0.75
   7   8   1    1.00    0.98
  -8  -8  -1    8.99    1.49
  -8  -8  -1   10.88    1.83
  -8  -8  -1    9.28    1.26
   8   8   1   10.65    1.60
   8   8   1   11.79    2.05
  -9  -8  -1    2.22    1.11
  -9  -8  -1    2.75    1.85
  -9  -8  -1    3.19    1.54
   9   8   1    2.88    1.38
   9   8   1    3.64    1.04
 -10  -8  -1   13.84    2.02
 -10  -8  -1   14.93    2.02
  10   8   1   16.99    2.11
  10   8   1   18.91    3.09
   5  -9  -1   35.08    2.68
   5  -9  -1   42.32    2.96
  -5   9   1   33.22    2.39
  -5   9   1   37.30    3.83
   4  -9  -1    0.21    1.07
   4  -9  -1    2.96    1.51
   4  -9  -1    0.88    1.14
   4  -9  -1    1.42    1.14
  -4   9   1    1.74    1.05
  -4   9   1    1.08    1.58
   3  -9  -1    0.61    0.97
   3  -9  -1    2.04    1.01
   3  -9  -1    1.19    1.35
   3  -9  -1    0.19    1.15
  -3   9   1   -0.08    0.79
  -3   9   1   -1.14    1.31
   2  -9  -1   18.18    2.89
   2  -9  -1   13.49    1.91
   2  -9  -1   14.71    2.08
   2  -9  -1   11.86    2.00
   2  -9  -1   21.24    3.20
   2  -9  -1   14.01    1.82
  -2   9   1   17.07    2.05
  -2   9   1   18.54    1.52
   1  -9  -1    6.03    1.03
   1  -9  -1    5.15    1.12
   1  -9  -1    9.47    1.61
   1  -9  -1    6.41    1.31
  -1   9   1    6.64    1.13
  -1   9   1    7.75    1.25
   0  -9  -1   70.68    2.93
   0  -9  -1   62.36    4.49
   0  -9  -1   79.78    3.52
   0  -9  -1   78.24    2.82
   0  -9  -1   80.37    2.94
   0   9   1   79.17    2.97
   0   9   1   73.95    2.89
  -1  -9  -1   23.47    1.65
  -1  -9  -1   25.89    1.78
  -1  -9  -1   28.11    1.68
   1   9   1   23.43    1.70
   1   9   1   25.55    1.65
  -2  -9  -1    3.17    0.88
  -2  -9  -1    2.12    0.70
  -2  -9  -1    3.92    0.88
   2   9   1    3.65    1.00
   2   9   1    2.34    0.91
  -3  -9  -1   19.91    1.84
  -3  -9  -1   16.91    1.55
  -3  -9  -1   19.66    1.49
   3   9   1   21.87    1.70
  -4  -9  -1  116.41    4.03
  -4  -9  -1  124.06    3.93
   4   9   1  119.64    3.88
  -5  -9  -1   14.65    1.76
  -5  -9  -1   16.86    1.49
   5   9   1   12.28    1.22
   5   9   1   10.88    1.53
  -6  -9  -1    0.77    1.02
  -6  -9  -1    1.20    1.44
  -6  -9  -1   -1.41    0.71
   6   9   1    0.76    0.75
   6   9   1   -0.39    0.94
  -7  -9  -1   17.88    2.78
  -7  -9  -1   17.85    2.39
  -7  -9  -1   20.72    1.76
   7   9   1   18.21    1.96
   7   9   1   18.52    1.73
  -8  -9  -1   53.06    3.29
  -8  -9  -1   57.99    2.71
  -8  -9  -1   55.28    3.84
   8   9   1   53.91    2.76
  -9  -9  -1    1.12    1.15
   9   9   1    2.29    1.16
 -10  -9  -1   22.80    2.39
  10   9   1   19.10    2.48
   4 -10  -1    0.58    1.42
   4 -10  -1   -0.01    1.32
  -4  10   1    1.42    1.15
   3 -10  -1   12.75    2.17
   3 -10  -1    8.73    1.42
  -3  10   1    5.77    1.14
   2 -10  -1   49.98    3.10
   2 -10  -1   54.58    2.83
   2 -10  -1   54.37    3.07
  -2  10   1   53.89    2.63
   1 -10  -1   17.76    2.03
   1 -10  -1   15.02    1.94
   1 -10  -1   15.54    2.52
  -1  10   1   17.59    1.55
   0 -10  -1   14.42    1.90
   0 -10  -1   11.20    2.54
   0  10   1   12.57    1.41
   0  10   1    9.28    1.22
  -1 -10  -1   -1.66    0.88
  -1 -10  -1   -0.24    0.97
  -1 -10  -1    1.22    0.77
   1  10   1   -2.21    0.98
   1  10   1    0.73    0.79
  -2 -10  -1    3.45    1.08
  -2 -10  -1    2.85    1.07
  -2 -10  -1    3.00    0.79
   2  10   1    2.71    1.08
   2  10   1    3.09    0.83
  -3 -10  -1   42.23    2.16
  -3 -10  -1   39.63    2.37
   3  10   1   39.04    2.31
   3  10   1   44.31    2.38
  -4 -10  -1   87.49    3.45
  -4 -10  -1   91.52    3.19
   4  10   1   76.30    3.06
  -5 -10  -1   12.43    1.46
  -5 -10  -1   13.62    2.09
  -6 -10  -1    0.00    0.88
  -6 -10  -1    0.43    1.88
  -7 -10  -1   68.36    4.25
  -7 -10  -1   70.31    3.02
  -8 -10  -1   60.55    2.96
   8  10   1   60.30    3.04
   2 -11  -1   27.98    2.77
   2 -11  -1   30.00    2.83
  -2  11   1   25.57    2.11
   1 -11  -1    9.83    1.53
   1 -11  -1    6.31    1.75
   1 -11  -1   11.94    2.36
  -1  11   1    9.88    1.72
   0 -11  -1    1.60    1.27
   0 -11  -1    0.16    1.70
   0  11   1    2.73    0.94
  -1 -11  -1    5.09    1.22
  -1 -11  -1    5.80    1.86
  -1 -11  -1    2.13    0.97
   1  11   1    0.17    1.00
  -2 -11  -1   12.02    2.11
  -2 -11  -1   11.20    1.58
   2  11   1    8.44    1.24
  -3 -11  -1    5.70    1.14
  -3 -11  -1    6.10    1.32
   3  11   1    2.83    0.99
  -4 -11  -1   25.81    1.91
  -4 -11  -1   21.20    2.37
   4  11   1   22.52    2.21
  -5 -11  -1    1.38    0.98
  -5 -11  -1    1.80    1.33
  -6 -11  -1    4.18    1.09
  -7 -11  -1   18.88    2.03
  -2 -12  -1    0.71    1.21
  -3 -12  -1    2.16    1.44
  -3 -12  -1    0.68    1.14
   3  12   1   -1.54    1.23
   6  10  -2   22.19    2.33
  -6 -10   2   22.74    2.73
  -6 -10   2   18.62    1.91
   5  10  -2   35.04    2.47
  -5 -10   2   30.88    2.91
  -5 -10   2   31.25    2.14
   4  10  -2    5.22    1.29
  -4 -10   2    2.49    1.00
  -4 -10   2    1.41    1.20
   3  10  -2   24.14    2.15
  -3 -10   2   16.77    2.35
  -3 -10   2   18.63    1.83
   2  10  -2    3.22    1.26
  -2 -10   2    1.58    1.23
  -2 -10   2    0.43    1.00
   1  10  -2    2.66    1.16
  -1 -10   2    2.72    1.33
  -1 -10   2    0.21    1.97
  -1 -10   2    0.12    1.11
   0  10  -2   79.27    3.40
   0 -10   2   78.49    3.40
   0 -10   2   83.46    3.76
   0 -10   2   78.43    4.87
  -1  10  -2   37.73    2.35
   1 -10   2   33.95    2.88
   1 -10   2   31.69    3.92
   8   9  -2   -1.44    1.21
  -8  -9   2   -0.12    1.00
   7   9  -2   -0.93    1.10
  -7  -9   2   -0.42    0.93
   6   9  -2   23.71    2.10
  -6  -9   2   24.91    3.29
  -6  -9   2   21.66    1.84
   5   9  -2   25.06    2.05
  -5  -9   2   21.41    1.77
  -5  -9   2   21.21    2.21
  -5  -9   2   20.49    2.61
   4   9  -2    5.11    1.10
  -4  -9   2    8.03    1.37
  -4  -9   2    2.05    1.19
  -4  -9   2    4.65    1.22
   3   9  -2    0.42    0.85
  -3  -9   2    1.85    0.89
  -3  -9   2    1.26    1.14
  -3  -9   2    2.41    1.13
   2   9  -2   11.64    1.82
   2   9  -2   18.79    1.85
  -2  -9   2   16.50    1.90
  -2  -9   2   17.15    1.57
  -2  -9   2   12.41    1.86
   1   9  -2    3.43    1.21
  -1  -9   2    1.25    1.03
  -1  -9   2    2.89    1.76
  -1  -9   2    3.38    1.16
   0   9  -2   28.06    2.01
   0   9  -2   25.44    2.55
   0  -9   2   26.98    2.06
   0  -9   2   25.21    2.18
   0  -9   2   28.09    3.32
  -1   9  -2    3.06    1.04
  -1   9  -2    0.83    1.50
   1  -9   2    0.21    1.18
   1  -9   2    1.50    1.63
   1  -9   2    3.31    1.06
  -2   9  -2   -0.47    1.01
   2  -9   2    0.97    1.63
   2  -9   2    1.34    1.05
   2  -9   2   -0.01    1.23
  -3   9  -2    1.03    1.10
   3  -9   2    1.54    1.21
   3  -9   2    3.19    1.38
   3  -9   2    2.51    1.85
  -4   9  -2   11.99    1.81
   4  -9   2   11.38    1.69
   4  -9   2    8.54    1.57
   4  -9   2    9.78    2.16
  -9  -8   2   -2.18    1.99
  -9  -8   2   -0.77    0.98
   8   8  -2    1.61    1.16
  -8  -8   2    0.35    1.61
  -8  -8   2    2.65    0.95
   7   8  -2    3.54    1.10
  -7  -8   2    5.28    1.55
  -7  -8   2    4.18    0.84
   6   8  -2    2.41    1.08
   6   8  -2    1.51    0.93
  -6  -8   2    4.39    1.45
  -6  -8   2    2.21    0.85
  -6  -8   2    2.14    1.41
   5   8  -2    1.23    0.99
   5   8  -2    3.31    0.92
  -5  -8   2    0.49    0.68
  -5  -8   2    2.72    1.22
   4   8  -2   -2.05    0.92
   4   8  -2    0.81    0.78
  -4  -8   2    0.27    0.67
  -4  -8   2    0.74    0.90
  -4  -8   2   -0.72    0.96
   3   8  -2    4.49    1.06
   3   8  -2    4.48    0.98
  -3  -8   2    4.72    0.88
  -3  -8   2    2.94    0.84
  -3  -8   2    2.09    0.98
   2   8  -2    6.82    1.31
   2   8  -2    4.44    1.00
  -2  -8   2    4.62    0.98
  -2  -8   2    8.12    1.34
  -2  -8   2    5.71    0.99
   1   8  -2    1.07    0.74
   1   8  -2    0.54    0.98
  -1  -8   2   -0.77    0.81
  -1  -8   2   -0.42    0.70
  -1  -8   2    0.58    0.80
   0   8  -2    1.86    0.83
   0   8  -2    3.23    1.17
   0  -8   2    2.08    1.41
   0  -8   2    3.32    1.02
   0  -8   2    1.85    0.99
   0  -8   2    0.49    0.86
  -1   8  -2    1.30    0.78
  -1   8  -2   -1.96    1.22
   1  -8   2    0.76    0.88
   1  -8   2    2.02    1.02
   1  -8   2    1.30    1.40
   1  -8   2   -0.66    0.93
   1  -8   2    0.69    1.00
  -2   8  -2    2.16    0.91
  -2   8  -2   -0.20    1.45
   2  -8   2   -0.38    1.35
   2  -8   2    1.27    1.32
   2  -8   2   -1.94    1.00
   2  -8   2    0.02    1.00
  -3   8  -2   -0.36    1.58
  -3   8  -2   -0.94    0.97
   3  -8   2   -0.99    1.45
   3  -8   2   -1.73    0.99
   3  -8   2   -0.14    0.93
  -4   8  -2    5.10    1.93
  -4   8  -2    5.30    0.98
  -4   8  -2    8.13    1.94
   4  -8   2    4.20    1.27
   4  -8   2    5.35    1.75
   4  -8   2    4.66    1.30
  -5   8  -2   -1.33    2.00
  -5   8  -2    2.50    1.18
   5  -8   2    0.61    1.09
   5  -8   2    1.10    1.40
   5  -8   2   -0.43    1.74
 -10  -7   2    6.20    1.93
 -10  -7   2    4.24    1.10
  -9  -7   2    4.87    1.05
  -9  -7   2    7.91    1.73
  -8  -7   2    2.78    1.38
  -8  -7   2    1.92    1.31
  -8  -7   2    4.85    0.96
   7   7  -2   13.19    1.64
   7   7  -2    9.41    1.53
  -7  -7   2   11.07    2.12
  -7  -7   2   12.73    1.34
  -7  -7   2    7.46    1.35
   6   7  -2   92.97    3.19
   6   7  -2   95.82    3.25
  -6  -7   2   98.77    3.74
  -6  -7   2   85.31    3.19
  -6  -7   2   95.49    3.67
   5   7  -2   13.26    1.47
   5   7  -2   16.99    1.49
  -5  -7   2   13.73    1.86
  -5  -7   2   13.20    1.76
  -5  -7   2   18.25    1.43
   4   7  -2   -0.92    0.71
   4   7  -2    0.28    0.68
  -4  -7   2   -1.06    0.72
  -4  -7   2   -0.10    0.62
   3   7  -2   15.93    1.39
   3   7  -2   14.11    1.38
  -3  -7   2   14.29    1.33
  -3  -7   2   13.80    1.52
   2   7  -2   16.18    1.51
   2   7  -2   19.78    1.45
  -2  -7   2   18.79    1.43
  -2  -7   2   16.83    1.50
  -2  -7   2   15.00    1.43
   1   7  -2    5.31    0.91
   1   7  -2    4.78    0.93
  -1  -7   2    4.69    0.95
  -1  -7   2    6.64    1.18
  -1  -7   2    4.21    0.79
   0   7  -2   13.09    1.46
   0   7  -2   14.63    1.62
   0  -7   2   16.11    1.15
   0  -7   2   15.24    1.49
   0  -7   2   14.53    1.54
   0  -7   2   16.80    1.44
   0  -7   2   16.52    2.35
  -1   7  -2    2.39    0.74
  -1   7  -2    0.90    1.02
   1  -7   2    2.13    0.86
   1  -7   2    1.00    0.76
   1  -7   2    2.56    1.25
   1  -7   2    3.64    0.91
   1  -7   2    1.77    0.87
  -2   7  -2    2.04    1.10
  -2   7  -2    2.81    0.72
   2  -7   2    3.50    1.19
   2  -7   2    1.21    1.28
   2  -7   2    2.54    0.93
  -3   7  -2   58.51    2.70
  -3   7  -2   65.10    3.05
  -3   7  -2   67.54    3.27
   3  -7   2   62.86    3.44
   3  -7   2   64.93    3.51
   3  -7   2   67.12    2.88
   3  -7   2   64.05    2.89
  -4   7  -2   47.43    3.14
  -4   7  -2   41.71    2.14
  -4   7  -2   45.86    2.88
   4  -7   2   43.61    2.59
   4  -7   2   42.28    2.44
   4  -7   2   48.06    3.11
  -5   7  -2    1.38    1.66
  -5   7  -2   -0.60    1.66
  -5   7  -2    1.41    0.97
   5  -7   2   -1.41    1.41
   5  -7   2   -0.91    0.97
   5  -7   2   -0.06    1.18
  -6   7  -2    1.83    1.14
  -6   7  -2    2.93    2.03
   6  -7   2    1.84    1.68
   6  -7   2    2.34    1.31
   6  -7   2    1.66    1.06
   7  -7   2   49.33    2.77
  10   6  -2   15.41    1.81
  10   6  -2   14.59    1.99
 -10  -6   2   15.24    2.65
 -10  -6   2   10.74    1.78
   9   6  -2    0.95    1.10
   9   6  -2    0.77    0.87
  -9  -6   2   -0.30    0.89
  -9  -6   2    0.84    1.29
   8   6  -2   15.15    1.70
   8   6  -2   16.63    2.57
  -8  -6   2   13.63    1.52
  -8  -6   2   17.38    2.06
  -8  -6   2   20.30    2.14
   7   6  -2   10.75    1.37
   7   6  -2   13.14    1.91
  -7  -6   2   10.03    1.26
  -7  -6   2   12.86    1.71
  -7  -6   2   11.93    1.75
   6   6  -2  140.59    4.24
   6   6  -2  144.04    4.01
  -6  -6   2  150.74    4.39
  -6  -6   2  145.37    4.51
  -6  -6   2  146.35    4.68
   5   6  -2   22.76    1.53
  -5  -6   2   24.53    1.82
  -5  -6   2   24.92    1.51
  -5  -6   2   22.59    1.67
   4   6  -2    1.77    0.66
   4   6  -2    1.45    0.68
  -4  -6   2    1.85    0.71
  -4  -6   2    1.45    0.58
   3   6  -2   95.82    3.09
   3   6  -2   97.25    3.09
  -3  -6   2   97.30    3.14
  -3  -6   2   93.68    3.20
  -3  -6   2  102.31    4.05
   2   6  -2  134.12    3.90
   2   6  -2  126.50    3.77
  -2  -6   2  129.94    3.82
  -2  -6   2  124.26    3.91
  -2  -6   2  130.51    3.96
   1   6  -2    1.39    0.67
   1   6  -2    0.81    0.52
  -1  -6   2    0.64    0.55
  -1  -6   2    0.04    0.60
  -1  -6   2    0.67    0.57
   0   6  -2    1.68    0.65
   0   6  -2    1.67    0.77
   0  -6   2    0.85    0.51
   0  -6   2    1.64    1.08
   0  -6   2    0.25    0.51
   0  -6   2    0.65    0.49
   0  -6   2    1.18    0.64
  -1   6  -2   48.65    2.15
  -1   6  -2   51.61    2.20
   1  -6   2   51.46    2.15
   1  -6   2   49.07    2.80
   1  -6   2   52.34    2.10
   1  -6   2   51.31    2.20
  -2   6  -2    7.02    1.11
  -2   6  -2    4.54    0.98
  -2   6  -2    8.86    1.45
   2  -6   2    6.62    1.19
   2  -6   2    5.05    1.00
   2  -6   2    4.27    1.19
   2  -6   2    3.74    0.83
  -3   6  -2   74.56    2.97
  -3   6  -2   74.63    2.92
  -3   6  -2   77.04    2.91
   3  -6   2   77.61    3.28
   3  -6   2   69.16    2.82
   3  -6   2   72.81    3.39
   3  -6   2   76.86    3.04
  -4   6  -2   36.60    2.31
  -4   6  -2   37.73    2.01
  -4   6  -2   36.29    2.43
   4  -6   2   31.30    2.02
   4  -6   2   36.08    2.19
   4  -6   2   38.07    1.99
   4  -6   2   36.33    3.13
   4  -6   2   36.42    2.64
  -5   6  -2   -0.39    1.19
  -5   6  -2    0.13    0.79
  -5   6  -2    0.14    1.20
   5  -6   2    0.20    0.80
   5  -6   2   -0.36    1.19
   5  -6   2    0.22    0.97
  -6   6  -2   13.64    1.66
  -6   6  -2   13.06    1.87
  -6   6  -2    9.92    1.54
   6  -6   2   10.25    1.62
   6  -6   2   13.84    1.96
   6  -6   2   11.18    2.54
  -7   6  -2   71.50    3.99
  -7   6  -2   77.72    3.32
   7  -6   2   77.67    4.29
   7  -6   2   79.29    3.41
   7  -6   2   81.11    3.68
  -8   6  -2   18.25    2.20
  -8   6  -2   14.14    2.63
   8  -6   2   18.60    2.89
   8  -6   2   19.21    2.31
   8  -6   2   21.45    3.87
  11   5  -2    6.61    1.18
 -11  -5   2    5.57    1.65
 -11  -5   2    7.76    1.43
  10   5  -2    1.20    1.02
  10   5  -2    2.01    1.06
 -10  -5   2    1.29    0.94
 -10  -5   2    1.60    1.27
   9   5  -2    6.77    1.01
   9   5  -2    5.20    0.98
   9   5  -2    5.20    1.29
   9   5  -2    5.00    1.66
  -9  -5   2    5.91    1.21
  -9  -5   2    5.46    0.97
  -9  -5   2    5.99    1.63
  -9  -5   2    3.25    1.19
   8   5  -2   26.51    2.73
   8   5  -2   27.73    1.85
   8   5  -2   31.31    1.78
   8   5  -2   30.41    1.71
  -8  -5   2   29.86    2.07
  -8  -5   2   28.79    2.07
  -8  -5   2   29.22    2.50
  -8  -5   2   26.30    1.75
   7   5  -2    3.86    0.79
   7   5  -2    5.43    0.86
   7   5  -2    4.73    1.10
  -7  -5   2    5.22    1.01
  -7  -5   2    5.99    1.03
  -7  -5   2    4.71    1.23
  -7  -5   2    3.95    0.83
   6   5  -2   43.99    1.92
   6   5  -2   45.16    2.05
  -6  -5   2   41.66    2.13
  -6  -5   2   43.92    2.06
  -6  -5   2   43.38    1.96
   5   5  -2   -0.09    0.49
   5   5  -2    0.50    0.56
  -5  -5   2    0.84    0.69
  -5  -5   2   -0.24    0.70
  -5  -5   2   -1.00    0.45
   4   5  -2    0.25    0.49
  -4  -5   2    0.94    0.53
  -4  -5   2    0.49    0.56
  -4  -5   2   -0.65    0.78
   3   5  -2  166.02    4.42
   3   5  -2  164.89    4.45
  -3  -5   2  165.19    4.45
  -3  -5   2  149.65    4.52
  -3  -5   2  170.16    5.55
   2   5  -2  117.50    3.31
   2   5  -2  113.69    3.35
  -2  -5   2  105.49    3.42
  -2  -5   2  114.38    3.43
  -2  -5   2  114.20    3.34
   1   5  -2    1.67    0.55
   1   5  -2    1.25    0.55
  -1  -5   2    0.27    0.45
  -1  -5   2    1.13    0.57
  -1  -5   2    0.81    0.56
   0   5  -2    1.43    0.61
   0   5  -2    1.96    0.61
   0  -5   2    1.57    0.62
   0  -5   2    1.97    0.47
   0  -5   2    1.92    0.88
   0  -5   2    2.84    0.64
  -1   5  -2   48.71    1.91
  -1   5  -2   48.22    2.03
  -1   5  -2   46.53    1.95
   1  -5   2   47.45    2.46
   1  -5   2   46.00    1.82
   1  -5   2   47.68    1.94
   1  -5   2   49.70    2.01
  -2   5  -2   15.16    1.32
  -2   5  -2   13.81    1.34
  -2   5  -2   14.38    1.23
   2  -5   2   12.69    1.31
   2  -5   2   16.04    1.26
   2  -5   2   13.62    1.74
   2  -5   2   15.02    1.51
   2  -5   2   17.51    1.23
  -3   5  -2   18.98    1.51
  -3   5  -2   18.07    1.52
  -3   5  -2   20.85    1.49
   3  -5   2   22.08    1.53
   3  -5   2   20.68    1.54
   3  -5   2   21.17    1.97
   3  -5   2   22.83    1.47
   3  -5   2   21.12    1.94
  -4   5  -2    3.62    0.78
  -4   5  -2    1.82    0.98
   4  -5   2    2.73    1.06
   4  -5   2    4.11    0.75
   4  -5   2    2.97    0.81
   4  -5   2    2.39    1.21
   4  -5   2    3.04    0.81
  -5   5  -2    8.96    1.29
  -5   5  -2    7.76    1.14
  -5   5  -2    8.52    1.23
   5  -5   2    8.90    1.29
   5  -5   2    9.64    1.54
   5  -5   2    9.20    1.25
   5  -5   2    8.25    1.34
  -6   5  -2   12.20    2.20
  -6   5  -2   12.44    1.54
  -6   5  -2   10.83    1.41
  -6   5  -2    9.17    2.00
   6  -5   2   12.01    2.31
   6  -5   2   13.85    1.47
   6  -5   2   15.13    1.77
   6  -5   2   14.11    1.65
  -7   5  -2   22.11    2.77
  -7   5  -2   22.27    2.46
  -7   5  -2   23.21    1.86
   7  -5   2   25.13    2.92
   7  -5   2   23.76    2.21
   7  -5   2   23.35    1.82
   7  -5   2   22.23    2.05
  -8   5  -2    3.91    1.74
  -8   5  -2    5.53    1.17
   8  -5   2    4.46    1.28
   8  -5   2    3.70    1.08
   8  -5   2    4.67    1.91
  11   4  -2    0.70    1.02
  11   4  -2    2.39    0.96
 -11  -4   2   -0.43    2.17
 -11  -4   2    3.75    1.15
  10   4  -2   -0.17    0.80
  10   4  -2   -0.38    0.89
 -10  -4   2   -0.67    1.08
 -10  -4   2    1.89    1.67
 -10  -4   2    0.82    0.85
   9   4  -2    0.86    0.68
   9   4  -2   -0.61    0.77
   9   4  -2   -0.27    1.05
  -9  -4   2    0.43    0.89
  -9  -4   2   -0.55    1.01
  -9  -4   2   -0.76    0.68
  -9  -4   2   -1.98    1.22
  -9  -4   2    1.23    0.88
   8   4  -2    0.07    0.82
   8   4  -2    1.59    0.65
   8   4  -2    2.80    1.39
   8   4  -2    1.89    0.71
  -8  -4   2    1.62    0.66
  -8  -4   2    2.17    0.86
  -8  -4   2    2.19    1.13
  -8  -4   2    1.50    0.86
   7   4  -2    0.03    0.62
   7   4  -2    0.02    0.66
   7   4  -2    1.28    1.01
   7   4  -2    0.20    0.57
  -7  -4   2    0.92    0.76
  -7  -4   2   -0.04    0.72
  -7  -4   2    1.00    1.01
  -7  -4   2    0.36    0.64
   6   4  -2    5.59    0.90
   6   4  -2    7.00    1.00
   6   4  -2    4.43    0.69
  -6  -4   2    6.38    1.14
  -6  -4   2    6.85    1.17
  -6  -4   2    6.48    0.96
   5   4  -2    0.00    0.42
   5   4  -2    0.19    0.47
   5   4  -2   -0.44    0.55
  -5  -4   2   -0.96    0.49
  -5  -4   2    0.17    0.74
  -5  -4   2   -0.49    0.52
  -5  -4   2    0.58    0.60
   4   4  -2    1.07    0.59
   4   4  -2    1.25    0.44
  -4  -4   2    0.79    0.51
  -4  -4   2    0.68    0.57
  -4  -4   2    0.09    0.50
  -4  -4   2    0.75    0.61
   3   4  -2    0.06    0.47
   3   4  -2   -0.58    0.44
  -3  -4   2   -0.86    0.43
  -3  -4   2    1.20    0.51
   2   4  -2    0.68    0.50
   2   4  -2    1.70    0.57
  -2  -4   2    1.88    0.59
  -2  -4   2    1.15    0.53
   1   4  -2    5.90    0.92
   1   4  -2    6.06    0.98
  -1  -4   2    5.73    1.10
  -1  -4   2    6.00    0.94
   0   4  -2    2.32    0.61
   0   4  -2    2.56    0.69
   0  -4   2    2.54    0.62
   0  -4   2    1.71    0.39
   0  -4   2    1.56    0.59
  -1   4  -2   14.86    1.14
  -1   4  -2   13.83    1.22
  -1   4  -2   15.17    1.20
   1  -4   2   14.47    1.21
   1  -4   2   14.87    1.54
   1  -4   2   13.96    1.16
   1  -4   2   14.77    1.05
   1  -4   2   15.94    1.14
  -2   4  -2   -0.20    0.50
  -2   4  -2    0.69    0.57
  -2   4  -2    0.48    0.54
   2  -4   2    0.08    0.59
   2  -4   2    0.33    0.55
   2  -4   2    0.70    0.46
   2  -4   2   -0.14    0.70
   2  -4   2    0.32    0.51
  -3   4  -2   -0.57    0.43
  -3   4  -2    0.30    0.59
  -3   4  -2    0.00    0.60
   3  -4   2    0.81    0.76
   3  -4   2    0.21    0.55
   3  -4   2   -0.19    0.71
   3  -4   2   -0.46    0.48
   3  -4   2    1.05    0.67
  -4   4  -2   -0.03    1.00
  -4   4  -2    0.63    0.54
  -4   4  -2   -0.93    0.57
  -4   4  -2   -0.23    0.67
   4  -4   2    0.12    0.59
   4  -4   2    0.46    0.82
   4  -4   2   -0.35    0.47
   4  -4   2    0.89    0.55
   4  -4   2    0.15    0.93
  -5   4  -2    0.59    0.72
  -5   4  -2   -1.01    0.78
  -5   4  -2    0.31    1.25
  -5   4  -2   -0.59    0.68
   5  -4   2    0.41    0.70
   5  -4   2    0.22    0.92
   5  -4   2    0.80    0.65
   5  -4   2    1.07    0.58
   5  -4   2   -0.22    1.06
  -6   4  -2    0.61    0.93
  -6   4  -2   -0.81    0.68
  -6   4  -2    0.65    1.45
  -6   4  -2    0.01    0.83
   6  -4   2    0.17    1.08
   6  -4   2   -0.09    0.79
   6  -4   2   -1.14    0.75
   6  -4   2   -0.55    0.69
  -7   4  -2    1.37    1.12
  -7   4  -2    3.55    0.87
  -7   4  -2    0.38    1.11
   7  -4   2    1.64    0.89
   7  -4   2    2.45    1.11
   7  -4   2    2.29    1.38
   7  -4   2    2.82    0.84
  -8   4  -2    1.15    1.54
  -8   4  -2    2.94    0.98
  -8   4  -2    0.41    1.42
   8  -4   2    0.76    0.96
   8  -4   2   -2.20    1.57
   8  -4   2   -0.32    1.04
   8  -4   2    0.26    0.83
   8  -4   2   -0.07    1.42
  -9   4  -2    2.81    1.80
  -9   4  -2    1.27    1.16
   9  -4   2   -1.13    2.04
   9  -4   2    2.39    1.10
   9  -4   2    0.15    1.24
   9  -4   2    0.87    1.13
  11   3  -2    0.03    0.99
  11   3  -2   -0.11    0.80
  11   3  -2   -0.16    1.04
 -11  -3   2    0.73    1.01
 -11  -3   2    1.21    1.78
  10   3  -2    1.94    0.99
  10   3  -2    2.91    0.91
  10   3  -2    2.82    0.77
 -10  -3   2    2.14    1.39
 -10  -3   2    2.93    0.88
   9   3  -2   17.93    1.40
   9   3  -2   15.59    1.57
   9   3  -2   21.10    1.38
  -9  -3   2   22.68    2.03
  -9  -3   2   22.31    1.62
  -9  -3   2   25.67    1.91
  -9  -3   2   16.84    1.66
  -9  -3   2   20.36    1.72
   8   3  -2   19.75    1.26
   8   3  -2   20.49    2.59
   8   3  -2   20.57    1.55
   8   3  -2   21.04    1.32
   8   3  -2   20.86    1.56
  -8  -3   2   23.59    1.67
  -8  -3   2   18.14    1.44
  -8  -3   2   20.17    1.71
  -8  -3   2   18.35    1.60
  -8  -3   2   20.90    1.48
   7   3  -2    0.38    0.62
   7   3  -2    0.89    1.01
   7   3  -2    1.30    0.55
   7   3  -2    1.23    0.64
   7   3  -2    0.48    0.51
  -7  -3   2    0.76    0.66
  -7  -3   2    0.78    0.81
  -7  -3   2    1.27    0.54
  -7  -3   2    0.63    0.62
   6   3  -2    3.71    0.65
   6   3  -2    3.63    0.85
   6   3  -2    2.90    0.54
   6   3  -2    3.46    0.59
  -6  -3   2    3.18    0.78
  -6  -3   2    3.05    0.71
  -6  -3   2    3.44    0.68
  -6  -3   2    3.12    0.67
   5   3  -2   45.33    1.71
   5   3  -2   48.25    1.92
   5   3  -2   45.97    1.81
  -5  -3   2   46.81    1.98
  -5  -3   2   47.88    2.25
  -5  -3   2   45.58    1.84
  -5  -3   2   47.55    1.74
   4   3  -2    0.35    0.47
   4   3  -2   -0.06    0.45
   4   3  -2    0.29    0.43
  -4  -3   2    0.09    0.69
  -4  -3   2    0.37    0.48
  -4  -3   2    0.77    0.58
  -4  -3   2    0.31    0.52
   3   3  -2  160.84    3.98
   3   3  -2  159.60    4.10
  -3  -3   2  162.44    4.14
  -3  -3   2  158.58    4.15
  -3  -3   2  145.62    5.11
   2   3  -2   42.21    1.55
   2   3  -2   45.05    1.66
  -2  -3   2   44.11    1.68
  -2  -3   2   46.06    1.75
   1   3  -2    1.30    0.49
   1   3  -2    1.07    0.52
  -1  -3   2    1.08    0.51
  -1  -3   2    1.32    0.58
   0   3  -2   34.10    1.42
   0   3  -2   31.79    1.47
   0  -3   2   30.98    1.43
   0  -3   2   32.33    1.53
   0  -3   2   33.38    1.38
  -1   3  -2   16.15    1.21
  -1   3  -2   16.78    1.10
  -1   3  -2   16.08    1.25
   1  -3   2   16.53    1.08
   1  -3   2   15.64    1.20
   1  -3   2   16.19    1.15
   1  -3   2   17.18    1.47
  -2   3  -2   12.72    1.07
  -2   3  -2   12.66    1.19
  -2   3  -2   13.27    1.03
   2  -3   2   14.64    1.21
   2  -3   2   13.30    1.12
   2  -3   2   13.45    1.38
   2  -3   2   14.02    1.05
  -3   3  -2    0.72    0.59
  -3   3  -2    0.39    0.49
  -3   3  -2   -0.08    0.52
  -3   3  -2    0.06    0.66
   3  -3   2    0.49    0.58
   3  -3   2    0.20    0.47
   3  -3   2   -0.32    0.48
   3  -3   2    0.52    0.66
  -4   3  -2   50.11    2.08
  -4   3  -2   55.50    2.04
  -4   3  -2   53.24    2.47
  -4   3  -2   51.77    1.86
   4  -3   2   51.88    2.04
   4  -3   2   53.28    2.44
   4  -3   2   53.52    2.07
   4  -3   2   52.06    2.18
  -5   3  -2   69.96    2.58
  -5   3  -2   73.90    2.40
  -5   3  -2   72.29    2.53
  -5   3  -2   70.62    3.14
   5  -3   2   71.74    3.06
   5  -3   2   70.83    2.56
   5  -3   2   70.04    2.71
   5  -3   2   69.08    2.56
  -6   3  -2   12.24    2.38
  -6   3  -2    8.33    1.33
  -6   3  -2   10.78    1.23
  -6   3  -2    9.52    1.35
   6  -3   2    9.36    1.20
   6  -3   2    9.76    1.85
   6  -3   2   11.40    1.28
   6  -3   2   11.10    1.43
  -7   3  -2   22.11    3.02
  -7   3  -2   22.83    1.70
  -7   3  -2   22.38    1.83
  -7   3  -2   22.39    1.85
   7  -3   2   22.42    1.75
   7  -3   2   24.53    2.48
   7  -3   2   20.20    1.78
   7  -3   2   23.07    1.82
  -8   3  -2    2.52    0.88
  -8   3  -2    0.15    1.03
  -8   3  -2    1.00    1.17
   8  -3   2    0.93    1.11
   8  -3   2    0.24    1.37
   8  -3   2    1.95    0.84
   8  -3   2    0.57    0.94
   8  -3   2   -0.08    0.78
  -9   3  -2   -0.01    1.46
  -9   3  -2    1.34    1.05
   9  -3   2    0.83    1.58
   9  -3   2    2.39    1.02
   9  -3   2    0.19    1.00
   9  -3   2    0.22    0.95
   9  -3   2    0.12    0.92
 -10   3  -2   48.65    2.81
 -10   3  -2   45.53    2.54
 -10   3  -2   39.29    3.43
  10  -3   2   42.95    2.61
  10  -3   2   35.10    4.53
  10  -3   2   46.61    2.60
  10  -3   2   52.86    3.04
  10  -3   2   42.49    2.56
  11   2  -2    6.12    1.21
  11   2  -2    5.95    1.01
 -11  -2   2    3.64    1.12
  10   2  -2    1.96    1.49
  10   2  -2    0.17    0.90
  10   2  -2    1.63    0.65
  10   2  -2    1.22    0.90
 -10  -2   2   -1.51    1.00
 -10  -2   2    2.75    1.26
 -10  -2   2   -0.01    0.90
   9   2  -2  180.22    7.00
   9   2  -2  189.73    5.84
   9   2  -2  186.32    4.93
   9   2  -2  191.02    5.02
  -9  -2   2  196.87    5.62
  -9  -2   2  192.33    5.39
  -9  -2   2  187.43    5.30
  -9  -2   2  197.93    5.92
   8   2  -2   58.02    3.27
   8   2  -2   57.35    1.97
   8   2  -2   61.61    2.06
   8   2  -2   57.55    2.54
  -8  -2   2   59.86    2.30
  -8  -2   2   58.33    2.37
  -8  -2   2   60.09    2.16
  -8  -2   2   65.50    2.65
  -8  -2   2   58.58    2.48
   7   2  -2    0.24    0.50
   7   2  -2    0.06    0.95
   7   2  -2    1.07    0.45
   7   2  -2    1.59    0.55
   7   2  -2    0.87    0.90
  -7  -2   2    2.12    0.65
  -7  -2   2    1.10    0.56
  -7  -2   2    1.14    0.67
  -7  -2   2    1.35    0.71
  -7  -2   2    0.74    0.56
   6   2  -2   36.91    1.94
   6   2  -2   38.11    1.66
   6   2  -2   34.50    1.78
   6   2  -2   37.61    1.38
   6   2  -2   36.63    1.27
  -6  -2   2   36.58    1.44
  -6  -2   2   35.10    1.73
  -6  -2   2   37.28    1.58
  -6  -2   2   35.66    1.63
  -6  -2   2   31.74    2.23
   5   2  -2  169.08    4.30
   5   2  -2  169.50    4.13
   5   2  -2  169.26    4.83
   5   2  -2  169.77    4.43
   5   2  -2  172.99    4.73
  -5  -2   2  172.56    4.30
  -5  -2   2  167.29    4.45
  -5  -2   2  165.38    5.49
  -5  -2   2  170.07    4.49
  -5  -2   2  170.28    4.82
   4   2  -2    4.68    0.87
   4   2  -2    5.04    0.95
   4   2  -2    3.93    0.56
  -4  -2   2    3.93    0.74
  -4  -2   2    4.88    0.76
  -4  -2   2    5.47    0.77
   3   2  -2  139.01    3.53
   3   2  -2  133.77    3.50
  -3  -2   2  134.29    3.80
  -3  -2   2  130.08    3.42
  -3  -2   2  126.45    3.47
  -3  -2   2  133.46    4.32
   2   2  -2   10.17    0.91
   2   2  -2   10.34    0.62
   2   2  -2    8.69    0.70
  -2  -2   2   10.54    0.88
  -2  -2   2    9.56    0.62
  -2  -2   2    9.65    0.92
   1   2  -2   32.34    1.20
   1   2  -2   31.41    1.24
  -1  -2   2   31.28    0.95
  -1  -2   2   33.79    1.26
   0   2  -2  216.49    5.45
   0   2  -2  229.99    5.41
   0   2  -2  218.44    5.16
   0  -2   2  219.75    5.15
   0  -2   2  221.53    5.44
   0  -2   2  220.74    5.38
  -1   2  -2  149.84    3.66
  -1   2  -2  148.56    3.99
  -1   2  -2  149.98    3.86
   1  -2   2  146.29    3.88
   1  -2   2  148.30    3.96
   1  -2   2  162.16    4.69
   1  -2   2  153.62    3.70
  -2   2  -2    2.22    0.51
  -2   2  -2    2.60    0.55
  -2   2  -2    2.20    0.70
  -2   2  -2    3.27    0.62
   2  -2   2    1.94    0.54
   2  -2   2    3.90    0.74
   2  -2   2    2.60    0.70
   2  -2   2    2.17    0.67
  -3   2  -2    9.96    0.86
  -3   2  -2   10.27    1.15
  -3   2  -2   11.36    1.18
  -3   2  -2    9.98    1.05
   3  -2   2    7.80    1.14
   3  -2   2    8.85    1.27
   3  -2   2    9.51    1.07
   3  -2   2    9.01    1.09
  -4   2  -2  133.18    3.92
  -4   2  -2  139.31    3.52
  -4   2  -2  140.59    3.83
  -4   2  -2  138.64    4.52
   4  -2   2  134.51    4.06
   4  -2   2  138.32    3.85
   4  -2   2  136.61    4.54
   4  -2   2  141.12    3.96
  -5   2  -2  237.13    6.38
  -5   2  -2  243.29    5.84
  -5   2  -2  244.77    6.24
  -5   2  -2  243.08    7.42
   5  -2   2  232.86    6.61
   5  -2   2  251.84    6.44
   5  -2   2  248.37    7.45
   5  -2   2  240.77    6.26
  -6   2  -2    0.94    0.57
  -6   2  -2    1.45    1.06
  -6   2  -2    1.10    0.62
   6  -2   2    1.13    0.60
   6  -2   2    0.95    0.89
   6  -2   2    0.58    0.57
   6  -2   2    0.29    0.63
  -7   2  -2    2.15    1.40
  -7   2  -2    1.39    0.73
  -7   2  -2    0.68    0.74
  -7   2  -2    0.80    0.63
   7  -2   2   -0.13    0.70
   7  -2   2    0.55    0.60
   7  -2   2   -0.12    1.01
   7  -2   2    1.19    0.76
   7  -2   2   -0.01    0.79
  -8   2  -2   26.35    1.94
  -8   2  -2   23.34    1.85
  -8   2  -2   22.00    1.81
   8  -2   2   23.36    2.13
   8  -2   2   24.10    1.72
   8  -2   2   23.01    1.66
   8  -2   2   23.58    1.73
   8  -2   2   22.54    1.78
  -9   2  -2    3.97    1.08
  -9   2  -2    3.57    1.02
  -9   2  -2    0.45    1.06
  -9   2  -2    3.28    0.87
   9  -2   2    2.05    1.36
   9  -2   2    3.43    0.96
   9  -2   2    2.85    0.94
   9  -2   2    3.29    0.98
   9  -2   2    0.05    1.68
   9  -2   2    2.20    0.95
 -10   2  -2   82.25    3.05
 -10   2  -2   82.93    3.42
  10  -2   2   73.60    3.83
  10  -2   2   81.83    3.21
  10  -2   2   83.83    3.56
  10  -2   2   79.46    3.43
  10  -2   2   75.85    3.28
  10  -2   2   87.89    5.24
  11   1  -2   22.07    1.55
  11   1  -2   24.79    3.74
  11   1  -2   26.98    2.05
  11   1  -2   18.93    2.03
 -11  -1   2   21.25    1.99
  10   1  -2    7.00    1.38
  10   1  -2    4.81    0.78
  10   1  -2    4.46    1.01
  10   1  -2    7.66    1.77
 -10  -1   2    3.76    1.15
 -10  -1   2    4.66    1.04
   9   1  -2  153.47    4.20
   9   1  -2  142.24    6.01
   9   1  -2  156.11    4.97
   9   1  -2  155.79    4.15
  -9  -1   2  150.93    4.93
  -9  -1   2  157.83    4.81
  -9  -1   2  156.00    4.57
   8   1  -2   29.01    1.35
   8   1  -2   28.91    1.43
   8   1  -2   30.82    1.77
   8   1  -2   33.77    2.56
  -8  -1   2   30.79    1.67
  -8  -1   2   30.74    1.81
  -8  -1   2   27.92    1.76
  -8  -1   2   28.64    1.56
   7   1  -2    1.18    0.56
   7   1  -2    0.90    0.53
   7   1  -2    0.68    0.43
   7   1  -2    2.13    0.98
   7   1  -2    0.00    0.88
  -7  -1   2    0.54    0.54
  -7  -1   2    1.06    0.70
  -7  -1   2   -1.23    1.04
  -7  -1   2    0.53    0.59
  -7  -1   2    1.24    0.54
   6   1  -2  106.86    3.56
   6   1  -2  106.78    2.90
   6   1  -2  106.47    2.84
   6   1  -2  108.97    4.02
   6   1  -2  106.84    3.50
  -6  -1   2  110.68    3.22
  -6  -1   2  109.66    3.06
  -6  -1   2  115.61    3.37
  -6  -1   2  109.06    4.21
  -6  -1   2  111.78    2.93
  -6  -1   2  113.18    3.55
   5   1  -2  166.02    4.82
   5   1  -2  164.83    5.51
   5   1  -2  171.78    4.87
   5   1  -2  171.09    4.15
   5   1  -2  176.61    4.24
  -5  -1   2  176.92    4.87
  -5  -1   2  169.17    5.49
  -5  -1   2  176.52    4.42
  -5  -1   2  176.61    4.49
  -5  -1   2  172.31    4.23
   4   1  -2    9.10    0.56
   4   1  -2    9.61    0.69
   4   1  -2    8.28    1.10
   4   1  -2    9.48    1.02
   4   1  -2    9.32    1.02
  -4  -1   2    9.28    0.79
  -4  -1   2   11.08    1.18
  -4  -1   2   10.00    1.15
  -4  -1   2    9.30    0.70
  -4  -1   2    8.23    1.01
   3   1  -2   26.04    1.20
   3   1  -2   23.67    1.32
   3   1  -2   27.74    1.19
   3   1  -2   23.28    0.93
  -3  -1   2   24.47    1.12
  -3  -1   2   27.35    0.96
  -3  -1   2   26.40    1.41
  -3  -1   2   24.82    1.32
  -3  -1   2   25.28    1.18
   2   1  -2  173.92    4.25
   2   1  -2  165.75    4.06
   2   1  -2  168.82    3.92
  -2  -1   2  163.78    4.38
  -2  -1   2  159.57    4.04
  -2  -1   2  168.85    4.05
  -2  -1   2  172.37    4.26
   1   1  -2    1.09    0.35
   1   1  -2    1.12    0.42
  -1  -1   2    1.03    0.32
  -1  -1   2    1.20    0.28
  -1  -1   2    1.67    0.42
   0   1  -2  171.38    4.26
   0   1  -2  166.75    4.01
   0   1  -2  179.70    4.27
   0  -1   2  177.29    4.27
   0  -1   2  165.62    4.24
   0  -1   2  178.87    4.03
   0  -1   2  180.50    5.13
  -1   1  -2  333.51    8.08
  -1   1  -2  341.40    7.52
  -1   1  -2  344.41    9.45
  -1   1  -2  344.12    7.84
   1  -1   2  340.51    8.09
   1  -1   2  329.80    7.85
   1  -1   2  343.69    9.48
  -2   1  -2    3.08    0.57
  -2   1  -2    4.22    0.56
  -2   1  -2    3.62    0.59
  -2   1  -2    3.81    0.64
   2  -1   2    2.89    0.56
   2  -1   2    3.96    0.66
   2  -1   2    4.29    0.61
   2  -1   2    4.48    0.91
  -3   1  -2   36.79    1.21
  -3   1  -2   38.66    1.70
  -3   1  -2   38.80    1.51
  -3   1  -2   35.93    1.55
   3  -1   2   36.96    1.59
   3  -1   2   35.37    1.54
   3  -1   2   35.68    1.54
   3  -1   2   35.72    1.80
  -4   1  -2  156.25    4.96
  -4   1  -2  152.99    4.27
  -4   1  -2  162.63    4.44
  -4   1  -2  160.73    4.21
   4  -1   2  156.20    4.43
   4  -1   2  156.04    5.01
   4  -1   2  157.00    4.31
   4  -1   2  154.99    4.22
  -5   1  -2   66.75    2.27
  -5   1  -2   63.32    2.36
  -5   1  -2   64.93    2.30
  -5   1  -2   66.46    2.70
   5  -1   2   65.65    2.43
   5  -1   2   63.51    2.32
   5  -1   2   64.74    2.74
   5  -1   2   68.87    2.34
   5  -1   2   63.99    2.29
  -6   1  -2    3.99    0.72
  -6   1  -2    5.78    1.00
  -6   1  -2    6.06    0.97
  -6   1  -2    4.53    1.03
   6  -1   2    6.79    1.03
   6  -1   2    5.81    1.05
   6  -1   2    5.60    0.98
   6  -1   2    6.27    0.86
   6  -1   2    7.21    1.61
  -7   1  -2    5.46    0.89
  -7   1  -2    3.89    1.31
  -7   1  -2    3.82    0.78
  -7   1  -2    8.46    1.18
   7  -1   2    6.21    1.15
   7  -1   2    2.78    0.74
   7  -1   2    4.82    0.95
   7  -1   2    5.56    0.90
   7  -1   2    5.32    0.95
  -8   1  -2   20.58    1.60
  -8   1  -2   20.45    1.66
  -8   1  -2   20.07    1.37
  -8   1  -2   18.27    1.63
   8  -1   2   17.49    1.90
   8  -1   2   17.52    1.52
   8  -1   2   18.47    1.64
   8  -1   2   16.32    1.55
   8  -1   2   18.79    1.52
  -9   1  -2    1.37    1.00
  -9   1  -2    3.05    0.84
  -9   1  -2   -0.22    0.80
  -9   1  -2    0.60    0.81
   9  -1   2    1.55    1.16
   9  -1   2    0.21    0.78
   9  -1   2    1.13    0.85
   9  -1   2    1.25    0.86
   9  -1   2    1.87    1.71
 -10   1  -2   11.93    1.79
 -10   1  -2   16.55    1.63
  10  -1   2   14.39    1.75
  10  -1   2   10.65    1.77
  10  -1   2   15.39    1.81
  10  -1   2   18.27    1.74
  10  -1   2   11.07    2.21
  10  -1   2   16.12    2.71
 -11   1  -2   -1.50    1.17
 -11   1  -2   -0.13    1.07
  11  -1   2    1.72    1.12
  11  -1   2   -1.54    1.90
  11  -1   2   -0.75    2.06
  11  -1   2   -0.66    1.08
  11  -1   2    1.91    1.14
  11   0  -2    6.54    2.05
  11   0  -2    6.78    0.90
  11   0  -2    5.32    1.38
  11   0  -2    3.40    1.09
 -11   0   2    5.36    1.20
  10   0  -2    3.79    0.92
  10   0  -2    5.27    0.76
  10   0  -2    7.00    1.78
  10   0  -2    5.22    1.15
 -10   0   2    3.87    1.01
 -10   0   2    4.99    1.25
   9   0  -2   14.19    1.43
   9   0  -2   11.74    1.41
   9   0  -2   14.99    1.11
  -9   0   2   12.22    1.47
  -9   0   2   15.15    1.89
  -9   0   2   12.50    1.64
   8   0  -2    3.26    0.80
   8   0  -2    4.54    1.25
   8   0  -2    2.18    0.71
   8   0  -2    3.94    0.59
  -8   0   2    2.55    0.81
  -8   0   2    3.08    1.51
  -8   0   2    3.95    0.77
  -8   0   2    4.71    0.96
   7   0  -2   -0.14    0.39
   7   0  -2    0.70    0.67
   7   0  -2   -0.30    0.53
   7   0  -2   -0.05    0.55
   7   0  -2    1.08    0.86
  -7   0   2    0.95    0.53
  -7   0   2    0.25    0.61
  -7   0   2   -1.76    1.14
  -7   0   2    0.09    0.60
   6   0  -2   27.30    1.59
   6   0  -2   26.43    1.84
   6   0  -2   24.18    1.00
   6   0  -2   23.80    1.10
   6   0  -2   24.30    1.47
  -6   0   2   24.92    1.34
  -6   0   2   25.10    1.10
  -6   0   2   24.58    1.05
  -6   0   2   22.37    1.96
  -6   0   2   21.19    1.34
  -6   0   2   23.60    1.53
   5   0  -2   11.40    0.67
   5   0  -2   10.23    1.14
   5   0  -2   12.14    1.14
   5   0  -2    8.09    1.05
   5   0  -2   10.62    0.75
  -5   0   2   11.53    0.73
  -5   0   2   10.45    0.71
  -5   0   2   12.70    1.21
  -5   0   2    9.82    1.05
  -5   0   2   10.16    1.65
  -5   0   2    9.28    0.96
   4   0  -2    3.56    0.54
   4   0  -2    4.55    0.93
   4   0  -2    3.39    0.52
   4   0  -2    2.91    0.73
   4   0  -2    3.65    0.75
  -4   0   2    2.05    0.68
  -4   0   2    4.02    0.68
  -4   0   2    3.56    0.53
  -4   0   2    3.25    0.77
  -4   0   2    3.95    0.53
   3   0  -2    2.43    0.50
   3   0  -2    2.88    0.39
   3   0  -2    2.37    0.60
   3   0  -2    1.98    0.32
  -3   0   2    2.28    0.54
  -3   0   2    2.39    0.50
  -3   0   2    2.42    0.60
  -3   0   2    2.79    0.47
  -3   0   2    3.57    0.73
  -3   0   2    2.81    0.38
   2   0  -2    0.47    0.36
   2   0  -2    0.57    0.49
  -2   0   2    0.45    0.37
  -2   0   2   -0.05    0.21
  -2   0   2    0.57    0.47
  -2   0   2   -0.10    0.52
   1   0  -2    0.51    0.21
   1   0  -2    0.70    0.31
   1   0  -2    0.89    0.40
  -1   0   2    1.05    0.38
  -1   0   2    0.02    0.40
  -1   0   2    0.54    0.29
   0   0  -2    2.67    0.41
   0   0  -2    3.12    0.47
   0   0  -2    3.36    0.53
   0   0   2    3.40    0.42
   0   0   2    2.96    0.43
   0   0   2    3.57    0.71
   0   0   2    2.59    0.47
  -1   0  -2    0.11    0.34
  -1   0  -2   -0.49    0.45
  -1   0  -2   -0.09    0.44
  -1   0  -2    0.24    0.19
   1   0   2    0.13    0.38
   1   0   2    0.25    0.44
   1   0   2    0.03    0.45
  -2   0  -2   -0.35    0.46
  -2   0  -2    0.65    0.49
  -2   0  -2    0.96    0.47
  -2   0  -2    0.21    0.23
   2   0   2    0.63    0.47
   2   0   2   -0.65    0.51
   2   0   2    0.18    0.53
   2   0   2   -0.60    0.49
  -3   0  -2   19.11    1.11
  -3   0  -2   20.21    1.12
  -3   0  -2   19.23    1.11
  -3   0  -2   20.45    1.22
   3   0   2   17.61    1.12
   3   0   2   18.52    1.11
   3   0   2   18.58    1.09
   3   0   2   18.50    1.10
   3   0   2   17.19    1.32
  -4   0  -2    2.13    0.66
  -4   0  -2    1.80    0.59
  -4   0  -2    1.15    0.53
  -4   0  -2    1.64    0.64
   4   0   2    1.99    0.62
   4   0   2    1.60    0.63
   4   0   2    1.23    0.67
   4   0   2    2.26    0.67
   4   0   2    2.56    0.62
   4   0   2    2.21    0.69
  -5   0  -2    3.13    0.74
  -5   0  -2    3.46    0.63
  -5   0  -2    2.37    0.63
  -5   0  -2    2.41    0.58
   5   0   2    3.09    0.71
   5   0   2    3.38    0.70
   5   0   2    3.56    0.78
   5   0   2    3.32    0.84
   5   0   2    3.10    0.64
   5   0   2    3.16    0.63
  -6   0  -2    2.40    0.88
  -6   0  -2    1.29    0.65
  -6   0  -2    1.68    0.54
  -6   0  -2    1.20    0.55
  -6   0  -2    1.46    0.46
   6   0   2    1.70    0.61
   6   0   2    1.64    0.50
   6   0   2    1.49    0.60
   6   0   2    1.48    0.84
   6   0   2    1.39    0.60
   6   0   2    2.36    0.61
  -7   0  -2   -0.78    0.47
  -7   0  -2   -0.86    0.63
  -7   0  -2    1.24    0.64
  -7   0  -2   -0.18    0.46
  -7   0  -2    0.71    1.03
   7   0   2   -0.44    0.54
   7   0   2   -0.03    0.57
   7   0   2    0.24    0.54
   7   0   2   -0.33    0.55
   7   0   2   -0.92    0.93
   7   0   2   -0.51    0.63
  -8   0  -2    3.05    0.69
  -8   0  -2    1.98    0.76
  -8   0  -2    2.30    0.74
  -8   0  -2    2.36    0.67
   8   0   2    3.81    0.83
   8   0   2    4.16    1.02
   8   0   2    2.45    0.78
   8   0   2    3.99    1.37
   8   0   2    3.03    0.84
   8   0   2    2.62    0.74
  -9   0  -2   -0.78    0.70
  -9   0  -2    1.24    0.97
  -9   0  -2    0.90    0.76
  -9   0  -2    0.67    0.72
   9   0   2    2.23    0.85
   9   0   2   -0.02    0.75
   9   0   2    2.65    1.17
   9   0   2    1.03    0.75
   9   0   2   -0.63    0.80
 -10   0  -2    1.68    1.18
 -10   0  -2    1.43    0.83
 -10   0  -2    0.08    0.86
  10   0   2    0.82    0.84
  10   0   2   -0.66    1.33
  10   0   2    0.29    0.90
  10   0   2    1.27    0.83
  10   0   2    0.28    1.68
 -11   0  -2    0.38    1.10
 -11   0  -2   -0.48    0.96
  11   0   2    0.82    1.76
  11   0   2    1.26    0.99
  11   0   2    0.38    0.97
  11   0   2    2.14    2.02
  11   0   2   -0.13    0.97
  11  -1  -2    6.09    2.03
  11  -1  -2    3.54    0.98
  11  -1  -2    6.83    1.67
  11  -1  -2    2.40    0.85
 -11   1   2    3.32    1.19
  10  -1  -2    3.05    1.16
  10  -1  -2    4.18    1.55
  10  -1  -2    1.62    0.72
  10  -1  -2    2.02    0.81
 -10   1   2    1.19    0.97
 -10   1   2    2.72    0.90
 -10   1   2    2.48    1.42
   9  -1  -2    5.26    1.40
   9  -1  -2    4.15    0.72
   9  -1  -2    4.50    0.86
   9  -1  -2    4.80    1.04
  -9   1   2    4.29    0.94
  -9   1   2    4.64    1.22
  -9   1   2    1.35    1.00
  -9   1   2    4.02    0.83
   8  -1  -2   -0.86    0.65
   8  -1  -2    0.28    0.50
   8  -1  -2    0.07    0.75
  -8   1   2   -0.05    1.45
  -8   1   2    0.68    0.65
  -8   1   2   -1.31    0.75
  -8   1   2    0.19    0.70
  -8   1   2    0.25    0.57
   7  -1  -2    2.87    0.98
   7  -1  -2    1.32    0.62
   7  -1  -2    2.02    0.47
   7  -1  -2    2.27    0.65
  -7   1   2    1.61    0.63
  -7   1   2    3.00    0.73
  -7   1   2    1.77    0.65
  -7   1   2    3.00    0.61
  -7   1   2    2.34    1.21
   6  -1  -2   76.19    2.30
   6  -1  -2   76.60    3.06
   6  -1  -2   75.36    2.74
   6  -1  -2   76.72    2.16
   6  -1  -2   74.19    2.16
   6  -1  -2   75.29    2.76
  -6   1   2   73.62    2.45
  -6   1   2   78.07    3.16
  -6   1   2   77.68    2.30
  -6   1   2   77.51    2.78
  -6   1   2   76.79    2.56
   5  -1  -2   16.33    0.82
   5  -1  -2   16.86    0.94
   5  -1  -2   16.42    0.82
   5  -1  -2   17.17    1.27
   5  -1  -2   17.99    1.22
  -5   1   2   18.95    1.20
  -5   1   2   16.97    0.92
  -5   1   2   20.29    1.62
  -5   1   2   16.95    1.25
   4  -1  -2    0.79    0.50
   4  -1  -2    0.41    0.35
   4  -1  -2   -1.10    0.60
   4  -1  -2    0.83    0.62
   4  -1  -2    0.61    0.39
  -4   1   2    0.67    0.55
  -4   1   2    0.00    0.59
  -4   1   2    0.00    0.48
  -4   1   2    0.39    0.40
   3  -1  -2    6.36    0.46
   3  -1  -2    7.05    0.90
   3  -1  -2    7.26    0.96
   3  -1  -2    7.78    0.91
  -3   1   2    5.66    0.91
  -3   1   2    6.57    0.80
  -3   1   2    6.34    0.64
  -3   1   2    8.08    1.02
  -3   1   2    5.99    0.60
   2  -1  -2   94.48    2.73
   2  -1  -2   99.60    2.81
  -2   1   2  101.65    2.41
  -2   1   2   95.63    2.91
  -2   1   2   99.81    2.84
  -2   1   2   94.25    2.72
   1  -1  -2    2.67    0.43
   1  -1  -2    3.24    0.34
   1  -1  -2    2.82    0.42
  -1   1   2    2.07    0.35
  -1   1   2    2.12    0.41
  -1   1   2    3.98    0.68
  -1   1   2    1.89    0.32
   0  -1  -2   24.48    0.83
   0  -1  -2   23.09    0.78
   0  -1  -2   24.71    0.86
   0  -1  -2   25.03    0.97
   0   1   2   23.73    0.81
   0   1   2   25.41    0.96
   0   1   2   25.34    0.75
   0   1   2   24.93    0.84
   0   1   2   24.34    0.74
  -1  -1  -2    1.02    0.40
  -1  -1  -2    0.75    0.30
  -1  -1  -2    0.74    0.37
  -1  -1  -2    0.71    0.39
   1   1   2    1.03    0.29
   1   1   2    0.72    0.38
   1   1   2    0.82    0.38
   1   1   2    0.64    0.39
   1   1   2    0.61    0.36
  -2  -1  -2   42.08    1.38
  -2  -1  -2   39.74    0.98
  -2  -1  -2   39.05    1.42
  -2  -1  -2   41.65    1.44
  -2  -1  -2   40.72    1.43
  -2  -1  -2   40.09    1.30
  -2  -1  -2   42.41    1.67
   2   1   2   39.52    1.47
   2   1   2   39.97    1.40
   2   1   2   39.06    0.98
   2   1   2   38.14    1.41
   2   1   2   40.70    1.67
   2   1   2   40.16    1.43
  -3  -1  -2   71.52    2.12
  -3  -1  -2   72.92    2.17
  -3  -1  -2   70.22    2.50
  -3  -1  -2   71.18    1.73
  -3  -1  -2   68.46    2.09
  -3  -1  -2   69.66    2.14
   3   1   2   67.38    2.18
   3   1   2   69.55    2.13
   3   1   2   70.61    2.11
   3   1   2   69.16    2.11
   3   1   2   73.32    2.58
   3   1   2   71.37    2.15
  -4  -1  -2   69.51    2.23
  -4  -1  -2   67.69    2.17
  -4  -1  -2   72.22    2.60
  -4  -1  -2   68.32    2.20
  -4  -1  -2   67.53    1.79
  -4  -1  -2   65.46    2.17
   4   1   2   68.71    2.17
   4   1   2   66.45    2.20
   4   1   2   68.30    2.23
   4   1   2   58.66    2.17
   4   1   2   65.59    2.16
   4   1   2   64.92    2.64
  -5  -1  -2    1.54    0.67
  -5  -1  -2    1.90    0.57
  -5  -1  -2    1.51    0.62
  -5  -1  -2    2.01    0.45
  -5  -1  -2    2.20    0.62
   5   1   2    1.78    0.66
   5   1   2    1.22    0.58
   5   1   2    2.18    0.57
   5   1   2    2.36    0.63
   5   1   2    1.24    0.56
  -6  -1  -2   -0.34    0.37
  -6  -1  -2   -0.36    0.46
  -6  -1  -2    0.29    0.53
  -6  -1  -2    0.78    0.58
  -6  -1  -2    0.27    0.64
   6   1   2    0.70    0.56
   6   1   2   -0.95    0.76
   6   1   2   -0.01    0.51
   6   1   2    0.06    0.41
   6   1   2   -0.16    0.56
   6   1   2    0.21    0.54
  -7  -1  -2   36.89    1.49
  -7  -1  -2   34.48    2.44
  -7  -1  -2   40.51    1.82
  -7  -1  -2   39.07    1.90
  -7  -1  -2   38.44    1.73
   7   1   2   37.04    1.83
   7   1   2   39.04    1.79
   7   1   2   36.38    1.84
   7   1   2   37.79    1.73
   7   1   2   34.14    1.77
  -8  -1  -2   98.30    3.39
  -8  -1  -2  106.61    3.08
  -8  -1  -2  106.37    3.44
  -8  -1  -2  105.33    3.65
   8   1   2  121.07    4.70
   8   1   2  106.19    3.56
   8   1   2  106.21    3.45
   8   1   2  102.86    3.63
   8   1   2  101.74    3.36
   8   1   2  105.84    3.49
  -9  -1  -2    0.67    0.77
  -9  -1  -2   -0.17    0.87
  -9  -1  -2   -0.41    0.67
   9   1   2   -0.48    0.67
   9   1   2   -0.04    1.04
   9   1   2    0.93    1.43
   9   1   2   -0.24    0.73
   9   1   2    0.52    0.76
 -10  -1  -2   -0.89    0.89
 -10  -1  -2    0.06    1.12
 -10  -1  -2   -0.41    0.73
  10   1   2    2.67    1.29
  10   1   2    0.31    0.81
  10   1   2   -0.41    0.77
  10   1   2    1.16    0.85
  10   1   2    0.28    1.61
 -11  -1  -2   14.28    1.77
  11   1   2   12.77    1.83
  11   1   2   13.71    1.97
  11   1   2   10.73    1.78
  11   1   2   16.28    2.71
  11  -2  -2   17.98    1.92
  11  -2  -2   21.57    1.77
  11  -2  -2   24.38    3.78
 -11   2   2   24.22    2.14
 -11   2   2   19.96    2.12
  10  -2  -2    2.99    0.97
  10  -2  -2    4.98    0.86
  10  -2  -2    7.13    1.66
  10  -2  -2    7.45    1.60
 -10   2   2    5.23    1.69
 -10   2   2    6.43    1.22
 -10   2   2    3.34    1.00
   9  -2  -2    0.76    0.81
   9  -2  -2    1.33    0.80
   9  -2  -2    0.83    0.65
   9  -2  -2   -0.82    1.31
   9  -2  -2    2.27    1.12
  -9   2   2   -0.92    0.90
  -9   2   2   -1.31    1.16
  -9   2   2    0.49    0.78
  -9   2   2    0.61    0.87
   8  -2  -2   39.19    2.09
   8  -2  -2   36.74    1.62
   8  -2  -2   34.68    2.59
   8  -2  -2   38.67    2.02
   8  -2  -2   36.96    1.59
  -8   2   2   35.50    2.02
  -8   2   2   38.51    1.84
  -8   2   2   36.84    1.92
  -8   2   2   36.74    3.07
  -8   2   2   35.68    2.29
   7  -2  -2   15.84    1.36
   7  -2  -2   15.21    1.41
   7  -2  -2   16.18    1.06
   7  -2  -2   14.29    1.07
  -7   2   2   17.21    1.40
  -7   2   2   16.80    1.23
  -7   2   2   16.55    1.57
  -7   2   2   15.84    2.16
   6  -2  -2  154.95    4.09
   6  -2  -2  144.36    3.80
   6  -2  -2  151.98    3.87
   6  -2  -2  143.87    4.88
   6  -2  -2  149.88    4.50
   6  -2  -2  139.01    4.50
  -6   2   2  153.20    4.88
  -6   2   2  142.41    4.13
  -6   2   2  155.36    4.52
  -6   2   2  152.02    4.06
   5  -2  -2   79.89    2.39
   5  -2  -2   77.39    2.87
   5  -2  -2   76.33    2.71
   5  -2  -2   77.17    2.77
   5  -2  -2   76.03    2.11
  -5   2   2   78.94    2.47
  -5   2   2   77.18    2.67
  -5   2   2   77.05    2.82
  -5   2   2   76.24    2.36
   4  -2  -2    0.43    0.50
   4  -2  -2    0.13    0.64
   4  -2  -2    0.15    0.65
   4  -2  -2   -0.14    0.53
   4  -2  -2   -0.07    0.33
  -4   2   2    0.74    0.48
  -4   2   2   -0.27    0.48
  -4   2   2   -0.63    0.54
   3  -2  -2  232.90    6.65
   3  -2  -2  237.75    6.28
   3  -2  -2  236.08    6.15
  -3   2   2  244.07    6.65
  -3   2   2  235.41    6.12
  -3   2   2  241.29    5.65
  -3   2   2  237.30    5.79
  -3   2   2  240.91    6.31
   2  -2  -2  632.73   15.92
   2  -2  -2  663.38   15.27
   2  -2  -2  667.32   16.24
  -2   2   2  659.53   15.93
  -2   2   2  674.94   14.93
  -2   2   2  677.26   15.49
  -2   2   2  714.47   16.30
  -2   2   2  679.03   17.93
   1  -2  -2  142.66    3.75
   1  -2  -2  136.80    3.41
  -1   2   2  141.91    3.77
  -1   2   2  140.79    3.22
  -1   2   2  140.63    3.81
  -1   2   2  141.29    3.58
  -1   2   2  143.40    3.42
   0  -2  -2   11.73    0.73
   0  -2  -2   12.10    0.61
   0  -2  -2   10.08    0.55
   0  -2  -2   12.17    0.75
   0   2   2   12.14    0.82
   0   2   2   10.29    0.73
   0   2   2   13.69    0.54
   0   2   2    9.17    0.58
  -1  -2  -2  161.22    3.76
  -1  -2  -2  151.80    3.85
  -1  -2  -2  161.89    4.04
  -1  -2  -2  168.29    4.67
  -1  -2  -2  164.75    4.13
  -1  -2  -2  177.16    3.79
   1   2   2  168.22    3.78
   1   2   2  163.78    3.77
   1   2   2  165.37    4.66
   1   2   2  160.36    4.03
   1   2   2  162.29    4.14
  -2  -2  -2  263.37    5.66
  -2  -2  -2  251.33    6.24
  -2  -2  -2  255.98    7.16
  -2  -2  -2  254.08    6.06
  -2  -2  -2  256.46    6.11
  -2  -2  -2  250.58    5.85
   2   2   2  251.13    7.16
   2   2   2  244.00    6.25
   2   2   2  251.92    6.10
   2   2   2  244.23    6.05
   2   2   2  263.57    5.65
   2   2   2  248.86    5.85
  -3  -2  -2  140.55    4.31
  -3  -2  -2  141.71    3.26
  -3  -2  -2  135.53    3.52
  -3  -2  -2  139.96    3.71
  -3  -2  -2  141.28    3.61
  -3  -2  -2  139.80    3.63
   3   2   2  140.12    3.25
   3   2   2  138.55    3.63
   3   2   2  135.54    3.74
   3   2   2  134.49    3.59
   3   2   2  138.06    3.54
   3   2   2  136.32    3.64
  -4  -2  -2   88.12    2.70
  -4  -2  -2   91.44    2.66
  -4  -2  -2   93.91    2.70
  -4  -2  -2   90.57    3.19
  -4  -2  -2   92.29    2.70
  -4  -2  -2   91.48    2.33
   4   2   2   86.73    2.66
   4   2   2   89.51    2.67
   4   2   2   92.65    2.33
   4   2   2   93.98    2.71
   4   2   2   91.69    3.30
   4   2   2   82.28    2.72
   4   2   2   93.39    2.68
  -5  -2  -2    2.22    0.64
  -5  -2  -2    2.02    0.58
  -5  -2  -2    1.29    0.60
  -5  -2  -2    2.54    0.57
  -5  -2  -2    1.42    0.44
  -5  -2  -2    1.69    0.55
   5   2   2    2.05    0.66
   5   2   2    1.21    0.53
   5   2   2    1.59    0.45
   5   2   2    1.03    0.59
   5   2   2    2.14    0.59
   5   2   2    2.54    0.64
  -6  -2  -2   24.28    1.30
  -6  -2  -2   22.23    1.55
  -6  -2  -2   22.83    1.27
  -6  -2  -2   19.84    1.30
  -6  -2  -2   22.54    1.39
  -6  -2  -2   22.94    1.10
   6   2   2   21.37    1.34
   6   2   2   20.29    1.83
   6   2   2   23.18    1.30
   6   2   2   23.68    1.28
   6   2   2   21.14    1.33
  -7  -2  -2  145.66    4.29
  -7  -2  -2  151.39    4.44
  -7  -2  -2  146.24    3.83
  -7  -2  -2  138.31    5.10
  -7  -2  -2  150.05    4.28
   7   2   2  158.35    5.50
   7   2   2  142.77    4.37
   7   2   2  145.94    4.19
   7   2   2  144.11    4.27
   7   2   2  142.98    4.17
  -8  -2  -2  205.64    6.01
  -8  -2  -2  206.50    5.27
  -8  -2  -2  204.20    5.76
   8   2   2  199.58    5.97
   8   2   2  208.60    5.69
   8   2   2  210.96    5.75
   8   2   2  232.12    7.42
   8   2   2  201.64    5.79
  -9  -2  -2   22.85    1.72
  -9  -2  -2   19.86    2.04
  -9  -2  -2   20.65    1.44
   9   2   2   21.14    1.66
   9   2   2   21.72    2.66
   9   2   2   21.21    1.59
   9   2   2   20.12    1.68
   9   2   2   19.41    1.90
 -10  -2  -2   13.43    1.49
 -10  -2  -2   11.91    1.72
 -10  -2  -2   15.57    2.32
  10   2   2   20.62    3.13
  10   2   2   15.11    2.14
  10   2   2   13.31    1.66
  10   2   2   16.68    1.77
  10   2   2   16.89    1.62
 -11  -2  -2   65.42    2.69
  11   2   2   63.36    2.94
  11   2   2   74.24    4.71
  11   2   2   65.41    3.15
  11   2   2   63.33    3.44
  11   2   2   63.32    2.89
 -12  -2  -2    3.25    1.21
  12   2   2    2.37    1.14
  12   2   2    2.47    2.08
  12   2   2    3.44    1.36
  12   2   2    4.55    2.05
  12   2   2    4.89    1.29
  10  -3  -2   -1.50    0.92
  10  -3  -2    0.06    1.60
  10  -3  -2   -0.15    0.83
  10  -3  -2    1.55    0.75
 -10   3   2    0.85    1.00
 -10   3   2   -0.31    0.99
   9  -3  -2    7.77    1.55
   9  -3  -2    9.27    1.32
   9  -3  -2    9.56    1.37
   9  -3  -2   11.17    2.44
   9  -3  -2    5.31    1.03
  -9   3   2   10.73    1.56
  -9   3   2    5.82    1.12
  -9   3   2    5.12    2.05
  -9   3   2    5.33    1.46
   8  -3  -2   75.55    3.12
   8  -3  -2   79.19    2.53
   8  -3  -2   80.66    3.18
   8  -3  -2   81.83    2.64
  -8   3   2   81.06    3.93
  -8   3   2   80.77    3.27
  -8   3   2   82.61    2.91
  -8   3   2   77.84    3.21
   7  -3  -2   27.91    1.77
   7  -3  -2   28.38    2.29
   7  -3  -2   28.71    1.94
   7  -3  -2   29.67    1.46
  -7   3   2   30.77    1.68
  -7   3   2   29.18    2.01
  -7   3   2   32.74    2.41
  -7   3   2   27.13    1.73
   6  -3  -2  127.07    4.25
   6  -3  -2  122.78    4.02
   6  -3  -2  124.79    3.40
   6  -3  -2  127.12    3.75
  -6   3   2  130.53    4.28
  -6   3   2  127.54    4.02
  -6   3   2  121.29    3.67
  -6   3   2  127.78    3.73
   5  -3  -2   15.41    1.19
   5  -3  -2   11.98    1.47
   5  -3  -2   12.19    1.14
   5  -3  -2   11.29    1.16
  -5   3   2   11.53    1.03
  -5   3   2   13.98    1.33
  -5   3   2   12.87    1.15
  -5   3   2   13.75    1.14
   4  -3  -2    2.53    0.54
   4  -3  -2    5.29    0.91
   4  -3  -2    1.88    0.52
   4  -3  -2    2.75    0.70
  -4   3   2    3.11    0.57
  -4   3   2    2.73    0.55
  -4   3   2    2.86    0.68
  -4   3   2    3.39    0.62
   3  -3  -2  457.75   10.75
   3  -3  -2  452.92   11.58
   3  -3  -2  468.11   11.81
   3  -3  -2  508.62   12.78
  -3   3   2  469.35   11.21
  -3   3   2  473.82   12.74
  -3   3   2  476.39   11.58
  -3   3   2  473.88   11.83
  -3   3   2  465.82   10.74
   2  -3  -2  482.29   11.09
   2  -3  -2  488.76   11.49
   2  -3  -2  511.89   12.21
   2  -3  -2  478.61   11.94
  -2   3   2  501.73   12.22
  -2   3   2  496.40   11.10
  -2   3   2  512.46   11.96
  -2   3   2  482.35   11.66
   1  -3  -2    1.55    0.29
   1  -3  -2    1.95    0.47
   1  -3  -2    1.18    0.45
   1  -3  -2    0.76    0.39
  -1   3   2    1.52    0.27
  -1   3   2    1.72    0.46
  -1   3   2    1.92    0.47
   0  -3  -2   23.38    0.95
   0  -3  -2   23.44    1.09
   0  -3  -2   21.94    0.70
   0   3   2   22.45    1.07
   0   3   2   23.22    1.07
   0   3   2   25.01    1.11
  -1  -3  -2  228.61    5.40
  -1  -3  -2  234.23    5.68
  -1  -3  -2  232.52    5.79
  -1  -3  -2  240.39    6.53
   1   3   2  230.76    5.41
   1   3   2  227.79    6.49
   1   3   2  234.94    5.69
  -2  -3  -2  238.35    6.00
  -2  -3  -2  250.43    6.24
  -2  -3  -2  247.97    5.74
  -2  -3  -2  255.44    7.12
  -2  -3  -2  249.06    6.09
   2   3   2  246.45    6.09
   2   3   2  256.05    5.73
   2   3   2  247.69    7.10
  -3  -3  -2   10.15    0.87
  -3  -3  -2    8.91    0.77
  -3  -3  -2    8.98    1.14
  -3  -3  -2    8.54    0.90
  -3  -3  -2    9.29    0.81
  -3  -3  -2   10.50    0.96
   3   3   2    9.04    1.02
   3   3   2    9.40    0.77
   3   3   2    9.35    0.96
   3   3   2    8.66    1.26
   3   3   2    9.90    0.77
  -4  -3  -2   11.37    1.31
  -4  -3  -2   11.75    1.03
  -4  -3  -2   11.23    1.06
  -4  -3  -2   12.03    1.09
  -4  -3  -2   12.42    0.88
  -4  -3  -2   12.78    1.00
   4   3   2   13.95    1.56
   4   3   2   12.75    1.07
   4   3   2   12.67    0.87
   4   3   2   11.62    1.21
   4   3   2   11.98    1.03
  -5  -3  -2    4.58    0.88
  -5  -3  -2    5.20    0.79
  -5  -3  -2    5.64    1.04
  -5  -3  -2    3.58    0.86
  -5  -3  -2    3.36    0.63
  -5  -3  -2    4.56    0.80
   5   3   2    4.15    0.68
   5   3   2    3.84    0.57
   5   3   2    4.46    0.69
   5   3   2    3.12    0.61
   5   3   2    4.15    0.75
   5   3   2    3.57    0.96
  -6  -3  -2   -1.06    0.61
  -6  -3  -2   -0.69    0.46
  -6  -3  -2    1.20    0.57
  -6  -3  -2    0.08    0.45
  -6  -3  -2    0.12    0.48
  -6  -3  -2    0.55    0.58
   6   3   2   -0.07    0.51
   6   3   2    0.39    0.49
   6   3   2    1.19    0.67
   6   3   2   -0.21    0.53
   6   3   2    0.09    0.90
   6   3   2    0.21    0.45
  -7  -3  -2  139.47    4.17
  -7  -3  -2  136.93    3.98
  -7  -3  -2  122.31    3.88
  -7  -3  -2  134.83    4.05
  -7  -3  -2  124.65    4.71
  -7  -3  -2  134.54    3.62
   7   3   2  136.52    3.93
   7   3   2  137.04    3.64
   7   3   2  134.41    3.93
   7   3   2  133.91    4.07
   7   3   2  132.62    4.11
   7   3   2  149.49    5.15
  -8  -3  -2   69.16    2.85
  -8  -3  -2   74.05    2.71
  -8  -3  -2   70.74    2.70
  -8  -3  -2   73.30    2.91
  -8  -3  -2   72.85    2.41
   8   3   2   68.57    2.72
   8   3   2   72.64    2.69
   8   3   2   70.71    2.82
   8   3   2   72.56    2.63
  -9  -3  -2    6.72    1.00
  -9  -3  -2    7.37    1.28
  -9  -3  -2    8.65    1.26
  -9  -3  -2    8.72    1.44
   9   3   2    9.36    1.65
   9   3   2    6.80    1.28
   9   3   2    8.60    1.39
   9   3   2    7.67    1.16
   9   3   2    6.92    1.15
 -10  -3  -2   17.33    1.58
 -10  -3  -2   15.49    2.40
 -10  -3  -2   11.56    1.84
  10   3   2   17.24    2.14
  10   3   2   14.99    2.89
  10   3   2   15.80    1.77
  10   3   2   19.43    1.77
  10   3   2   16.63    1.61
 -11  -3  -2   77.40    2.94
  11   3   2   78.04    3.10
  11   3   2   74.99    3.37
  11   3   2   74.23    4.57
  11   3   2   71.59    3.67
 -12  -3  -2    3.56    1.17
  12   3   2    3.04    2.01
  12   3   2    2.09    1.10
  12   3   2    1.42    1.95
  12   3   2    5.55    1.27
  10  -4  -2    2.27    1.65
  10  -4  -2    2.43    1.07
  10  -4  -2    1.14    0.99
  10  -4  -2    1.09    0.77
 -10   4   2    0.09    1.11
 -10   4   2   -0.02    1.14
   9  -4  -2    7.50    1.08
   9  -4  -2    5.62    1.49
   9  -4  -2    8.76    1.13
   9  -4  -2    6.75    1.03
  -9   4   2    6.86    1.74
  -9   4   2    9.61    1.74
   8  -4  -2   38.21    2.19
   8  -4  -2   40.17    1.64
   8  -4  -2   31.82    2.86
  -8   4   2   42.40    2.14
  -8   4   2   39.14    3.24
  -8   4   2   37.50    2.24
  -8   4   2   42.22    2.72
   7  -4  -2    0.13    0.75
   7  -4  -2    0.34    0.60
   7  -4  -2   -0.49    0.83
   7  -4  -2    0.29    1.05
  -7   4   2    0.60    1.03
  -7   4   2    0.19    0.73
  -7   4   2    1.14    0.80
  -7   4   2    0.09    1.18
   6  -4  -2    9.86    1.30
   6  -4  -2   10.16    1.34
   6  -4  -2   12.23    1.40
  -6   4   2   11.68    1.30
  -6   4   2   14.65    1.52
  -6   4   2   11.99    1.69
  -6   4   2   12.84    1.28
   5  -4  -2    7.10    1.28
   5  -4  -2    8.11    1.14
   5  -4  -2    8.06    1.69
   5  -4  -2    8.51    1.09
  -5   4   2    7.31    1.26
  -5   4   2    8.47    1.19
  -5   4   2    6.41    1.10
  -5   4   2    5.90    1.00
   4  -4  -2    0.41    0.65
   4  -4  -2    0.95    0.58
   4  -4  -2    1.41    0.58
   4  -4  -2    0.90    0.52
  -4   4   2    1.12    0.55
  -4   4   2    0.75    0.51
  -4   4   2    0.91    0.52
  -4   4   2    1.15    0.55
   3  -4  -2   45.28    1.61
   3  -4  -2   44.79    1.88
   3  -4  -2   46.86    1.94
  -3   4   2   48.41    2.02
  -3   4   2   45.57    1.81
  -3   4   2   46.65    1.60
  -3   4   2   48.11    1.56
  -3   4   2   47.81    1.90
   2  -4  -2  115.14    3.42
   2  -4  -2  120.42    3.31
   2  -4  -2  122.62    3.52
   2  -4  -2  115.91    2.99
  -2   4   2  118.74    2.99
  -2   4   2  117.41    3.40
  -2   4   2  118.53    3.53
   1  -4  -2    8.33    0.66
   1  -4  -2    7.40    0.96
   1  -4  -2    9.13    0.61
   1  -4  -2    8.26    0.89
   1  -4  -2    7.27    0.94
   1  -4  -2    8.67    0.57
  -1   4   2    9.14    1.09
  -1   4   2    7.97    0.67
  -1   4   2    8.89    1.01
   0  -4  -2   -0.30    0.43
   0  -4  -2    0.41    0.50
   0  -4  -2    0.14    0.38
   0  -4  -2    0.60    0.32
   0   4   2    0.23    0.40
   0   4   2    0.29    0.50
   0   4   2    0.42    0.54
  -1  -4  -2   21.08    1.35
  -1  -4  -2   22.63    1.22
  -1  -4  -2   21.31    1.17
   1   4   2   23.40    1.18
   1   4   2   22.16    1.06
   1   4   2   22.85    1.22
   1   4   2   22.73    1.17
  -2  -4  -2   17.65    1.46
  -2  -4  -2   21.88    1.16
  -2  -4  -2   21.14    1.26
  -2  -4  -2   18.39    1.16
   2   4   2   22.93    1.23
   2   4   2   23.91    1.36
   2   4   2   22.33    1.15
  -3  -4  -2    1.53    0.76
  -3  -4  -2    1.38    0.55
  -3  -4  -2    0.80    0.49
  -3  -4  -2    0.96    0.54
  -3  -4  -2    1.69    0.52
   3   4   2    1.33    0.59
   3   4   2    1.55    0.53
   3   4   2    1.41    0.66
  -4  -4  -2   13.47    1.18
  -4  -4  -2   13.12    0.99
  -4  -4  -2   12.71    1.07
  -4  -4  -2   13.03    1.00
  -4  -4  -2   13.14    1.11
   4   4   2   11.81    1.11
   4   4   2   12.90    0.96
  -5  -4  -2    4.36    0.77
  -5  -4  -2    4.98    0.90
  -5  -4  -2    4.83    0.82
  -5  -4  -2    3.76    0.69
  -5  -4  -2    4.94    0.73
   5   4   2    5.00    1.10
   5   4   2    3.85    0.65
   5   4   2    4.95    0.85
   5   4   2    4.71    0.70
  -6  -4  -2    2.01    0.54
  -6  -4  -2    3.35    0.61
  -6  -4  -2    1.26    0.79
  -6  -4  -2    1.91    0.55
  -6  -4  -2    2.14    0.65
  -6  -4  -2    2.52    0.76
   6   4   2    2.12    0.55
   6   4   2    2.73    0.68
   6   4   2    2.18    0.84
   6   4   2    1.90    0.57
   6   4   2    2.32    0.66
  -7  -4  -2    4.38    0.74
  -7  -4  -2    4.44    0.74
  -7  -4  -2    5.56    0.94
  -7  -4  -2    3.83    0.73
  -7  -4  -2    4.01    0.96
   7   4   2    4.24    0.86
   7   4   2    4.50    0.78
   7   4   2    4.19    1.13
   7   4   2    4.30    0.70
   7   4   2    4.15    0.83
  -8  -4  -2   -0.02    0.63
  -8  -4  -2   -0.02    0.98
  -8  -4  -2   -0.89    0.65
  -8  -4  -2    0.09    0.91
  -8  -4  -2    0.93    0.72
   8   4   2    0.73    0.60
   8   4   2    0.40    0.74
   8   4   2   -1.73    1.09
   8   4   2   -0.27    0.75
  -9  -4  -2    1.21    1.01
  -9  -4  -2   -0.10    0.78
  -9  -4  -2   -0.07    1.06
  -9  -4  -2    0.59    0.77
  -9  -4  -2    1.08    1.27
   9   4   2    1.16    1.26
   9   4   2   -0.12    0.83
   9   4   2    0.18    0.68
   9   4   2   -0.08    0.93
 -10  -4  -2    1.38    0.95
 -10  -4  -2    4.30    1.67
 -10  -4  -2    3.61    0.96
  10   4   2    2.57    0.85
  10   4   2    2.90    1.29
  10   4   2    4.39    1.13
  10   4   2    0.40    1.38
 -11  -4  -2    2.61    1.07
  11   4   2    2.87    1.54
  11   4   2    4.75    1.34
  11   4   2    4.73    1.02
  11   4   2    2.94    1.50
 -12  -4  -2    2.88    1.23
  12   4   2    1.36    1.96
  12   4   2    1.25    1.28
  12   4   2    1.24    1.16
   9  -5  -2    0.79    1.44
   9  -5  -2   -0.06    0.97
   9  -5  -2    0.86    0.81
  -9   5   2    0.52    1.78
  -9   5   2    2.23    1.11
   8  -5  -2    0.42    1.24
   8  -5  -2    0.13    1.06
   8  -5  -2    0.03    0.95
   8  -5  -2    1.42    0.74
  -8   5   2   -0.08    1.35
  -8   5   2    2.31    1.00
   7  -5  -2   -0.16    0.91
   7  -5  -2   -1.08    0.78
   7  -5  -2   -0.10    1.17
  -7   5   2    0.87    0.98
  -7   5   2    0.37    1.23
  -7   5   2   -0.42    0.88
  -7   5   2    0.63    1.02
   6  -5  -2    0.73    0.76
   6  -5  -2    0.90    0.68
   6  -5  -2    3.45    1.16
  -6   5   2    2.06    0.78
  -6   5   2    1.17    0.85
  -6   5   2    0.91    0.91
  -6   5   2    0.94    0.77
   5  -5  -2    2.86    0.76
   5  -5  -2    2.76    0.74
  -5   5   2    2.18    0.75
  -5   5   2    1.21    0.76
  -5   5   2    1.39    0.74
  -5   5   2    1.52    0.74
   4  -5  -2    0.44    0.74
   4  -5  -2    0.70    0.65
  -4   5   2   -0.04    0.58
   3  -5  -2   10.08    1.37
   3  -5  -2   12.05    0.99
   3  -5  -2   11.85    1.13
   3  -5  -2   11.07    1.13
   3  -5  -2   10.98    0.92
  -3   5   2    9.78    1.26
  -3   5   2   12.07    1.13
  -3   5   2   11.34    0.97
  -3   5   2   12.69    1.06
   2  -5  -2    2.08    0.41
   2  -5  -2    2.07    0.63
   2  -5  -2    1.95    0.49
   2  -5  -2    1.58    0.59
   2  -5  -2    3.00    0.63
  -2   5   2    1.80    0.61
  -2   5   2    1.67    0.47
  -2   5   2    1.62    0.55
  -2   5   2    1.36    0.59
   1  -5  -2    1.88    0.58
   1  -5  -2    1.60    0.42
   1  -5  -2    1.99    0.67
   1  -5  -2    0.28    0.47
   1  -5  -2    1.87    0.57
   1  -5  -2    1.14    0.45
  -1   5   2    1.41    0.45
  -1   5   2    1.21    0.57
  -1   5   2    1.28    0.59
   0  -5  -2   -0.15    0.51
   0  -5  -2    0.22    0.38
   0  -5  -2   -0.66    0.58
   0   5   2    0.29    0.55
   0   5   2    0.14    0.50
  -1  -5  -2   34.37    1.60
   1   5   2   34.13    1.42
   1   5   2   34.20    1.54
   1   5   2   35.40    1.63
  -2  -5  -2    0.10    0.60
  -2  -5  -2    0.56    0.62
   2   5   2   -0.20    0.50
   2   5   2   -0.23    0.52
   2   5   2   -0.84    0.64
  -3  -5  -2    6.64    0.95
  -3  -5  -2    4.39    0.88
  -3  -5  -2    6.16    0.95
   3   5   2    7.96    1.01
   3   5   2    6.01    1.03
  -4  -5  -2   14.54    1.04
  -4  -5  -2   12.71    1.08
  -4  -5  -2   13.20    1.12
  -4  -5  -2   13.47    1.06
   4   5   2    8.81    1.58
   4   5   2   13.39    1.05
   4   5   2   13.65    1.13
  -5  -5  -2   62.89    2.87
  -5  -5  -2   61.10    2.07
  -5  -5  -2   62.35    2.22
  -5  -5  -2   62.22    2.24
  -5  -5  -2   61.52    2.24
   5   5   2   61.59    2.25
   5   5   2   61.63    2.04
   5   5   2   61.60    2.85
  -6  -5  -2   -0.42    0.55
  -6  -5  -2   -0.68    0.46
  -6  -5  -2    0.42    0.61
  -6  -5  -2   -0.30    0.51
  -6  -5  -2    0.56    0.72
  -6  -5  -2   -0.78    0.83
   6   5   2    0.15    0.52
   6   5   2   -0.28    0.51
   6   5   2   -0.47    0.78
  -7  -5  -2   40.42    2.09
  -7  -5  -2   37.92    1.93
  -7  -5  -2   39.27    1.79
  -7  -5  -2   40.12    1.90
  -7  -5  -2   40.27    1.99
   7   5   2   39.95    1.85
   7   5   2   40.45    1.95
   7   5   2   40.68    1.82
   7   5   2   39.43    2.58
  -8  -5  -2    0.79    0.76
  -8  -5  -2    0.79    1.09
  -8  -5  -2    0.34    0.76
  -8  -5  -2   -0.46    0.62
  -8  -5  -2    0.39    1.02
   8   5   2   -0.17    0.81
   8   5   2   -0.73    0.60
   8   5   2   -0.20    0.70
   8   5   2    0.50    0.89
   8   5   2    0.52    0.99
  -9  -5  -2    4.15    1.31
  -9  -5  -2    6.26    1.23
  -9  -5  -2    4.19    0.94
  -9  -5  -2    6.24    1.45
  -9  -5  -2    5.45    0.97
   9   5   2    3.57    1.58
   9   5   2    6.61    1.23
   9   5   2    7.04    1.22
   9   5   2    7.02    1.20
   9   5   2    5.94    1.00
 -10  -5  -2   19.77    2.77
 -10  -5  -2   18.69    1.73
 -10  -5  -2   21.92    2.37
  10   5   2   23.11    2.82
  10   5   2   19.15    1.77
  10   5   2   18.04    2.03
  10   5   2   21.39    2.24
 -11  -5  -2   20.87    2.87
 -11  -5  -2   24.30    2.00
  11   5   2   22.31    2.31
  11   5   2   20.41    3.16
  11   5   2   19.06    2.69
  11   5   2   24.50    1.99
 -12  -5  -2   -0.21    1.17
  12   5   2    0.82    1.26
  12   5   2    1.93    1.18
  12   5   2    2.24    1.96
   9  -6  -2   36.30    2.60
   9  -6  -2   40.74    2.08
  -9   6   2   43.07    4.20
  -9   6   2   43.46    2.81
   8  -6  -2   37.57    2.76
   8  -6  -2   37.49    1.96
   8  -6  -2   39.30    2.42
  -8   6   2   42.57    2.54
  -8   6   2   43.43    3.06
  -8   6   2   39.18    3.39
   7  -6  -2    1.50    0.98
   7  -6  -2    0.23    1.18
   7  -6  -2    0.20    0.96
  -7   6   2    2.33    1.02
  -7   6   2    0.72    1.27
  -7   6   2    0.32    1.30
   6  -6  -2    1.41    0.89
   6  -6  -2    3.01    0.88
  -6   6   2    2.49    1.04
  -6   6   2    2.01    1.08
  -6   6   2    0.15    0.90
   5  -6  -2   69.82    2.85
   5  -6  -2   65.84    2.53
  -5   6   2   66.50    2.57
  -5   6   2   65.71    2.72
  -5   6   2   67.83    2.74
   4  -6  -2   19.68    1.55
   4  -6  -2   21.94    1.44
   4  -6  -2   19.27    2.16
   4  -6  -2   20.40    1.69
  -4   6   2   21.20    1.46
  -4   6   2   20.98    1.51
  -4   6   2   19.62    1.52
   3  -6  -2   54.14    1.96
   3  -6  -2   55.95    2.32
   3  -6  -2   53.08    1.97
   3  -6  -2   54.85    2.54
   3  -6  -2   56.44    2.28
  -3   6   2   56.46    2.01
  -3   6   2   55.67    2.23
  -3   6   2   59.18    2.20
   2  -6  -2   12.68    1.05
   2  -6  -2   14.72    1.28
   2  -6  -2   13.32    1.03
   2  -6  -2   11.64    1.24
   2  -6  -2   12.55    1.48
  -2   6   2   14.45    1.32
  -2   6   2   13.83    1.13
  -2   6   2   11.36    1.12
  -2   6   2   14.51    1.14
   1  -6  -2   21.84    1.36
   1  -6  -2   23.60    1.35
   1  -6  -2   23.74    1.54
   1  -6  -2   21.27    1.13
   1  -6  -2   22.69    1.38
   1  -6  -2   21.82    1.37
  -1   6   2   18.70    1.26
  -1   6   2   22.21    1.37
  -1   6   2   22.37    1.37
   0  -6  -2   58.07    2.24
   0  -6  -2   54.24    2.07
   0  -6  -2   51.32    1.75
   0  -6  -2   50.80    2.01
   0   6   2   52.81    2.07
   0   6   2   54.51    2.00
  -1  -6  -2  269.46    7.86
  -1  -6  -2  261.43    6.43
  -1  -6  -2  270.32    6.91
  -1  -6  -2  264.57    6.65
   1   6   2  271.09    6.93
   1   6   2  268.13    6.62
   1   6   2  277.16    6.85
  -2  -6  -2   41.55    2.38
  -2  -6  -2   35.18    1.61
  -2  -6  -2   36.86    1.72
   2   6   2   35.82    1.61
   2   6   2   36.23    1.50
   2   6   2   35.38    1.71
  -3  -6  -2   -0.18    0.91
  -3  -6  -2    0.72    0.48
  -3  -6  -2    1.67    0.55
   3   6   2    1.24    0.62
   3   6   2    0.77    0.79
   3   6   2    0.48    0.48
  -4  -6  -2  108.83    3.32
  -4  -6  -2  102.10    3.29
  -4  -6  -2  107.97    3.25
  -4  -6  -2  106.34    4.19
  -4  -6  -2  102.41    3.12
   4   6   2  107.79    3.33
   4   6   2  108.83    3.97
   4   6   2  112.31    3.17
  -5  -6  -2  245.55    6.36
  -5  -6  -2  239.72    6.52
  -5  -6  -2  237.36    6.37
  -5  -6  -2  240.81    7.65
  -5  -6  -2  237.50    6.02
   5   6   2  238.85    6.37
   5   6   2  235.23    7.52
   5   6   2  241.01    6.00
  -6  -6  -2    6.04    0.99
  -6  -6  -2    5.42    0.81
  -6  -6  -2    4.13    1.35
  -6  -6  -2    5.16    0.75
  -6  -6  -2    6.53    1.02
   6   6   2    4.66    1.14
   6   6   2    6.68    0.99
   6   6   2    5.24    0.79
  -7  -6  -2   33.60    1.85
  -7  -6  -2   31.88    1.89
  -7  -6  -2   32.97    1.70
  -7  -6  -2   28.55    1.84
  -7  -6  -2   31.49    2.05
   7   6   2   31.25    1.73
   7   6   2   32.80    1.76
   7   6   2   22.78    2.51
  -8  -6  -2   36.47    2.12
  -8  -6  -2   39.97    2.22
  -8  -6  -2   40.42    2.52
  -8  -6  -2   40.59    2.01
  -8  -6  -2   33.23    2.30
   8   6   2   41.26    2.04
   8   6   2   37.18    2.08
   8   6   2   35.76    2.93
   8   6   2   40.12    2.25
  -9  -6  -2   -0.21    0.79
  -9  -6  -2    0.87    1.36
  -9  -6  -2   -0.28    0.90
  -9  -6  -2    0.82    1.10
   9   6   2   -0.57    1.15
   9   6   2   -0.26    1.14
   9   6   2    0.22    0.73
   9   6   2   -0.54    1.10
 -10  -6  -2   58.76    3.62
 -10  -6  -2   48.93    3.17
 -10  -6  -2   52.57    2.54
  10   6   2   51.62    2.90
  10   6   2   53.68    2.58
  10   6   2   64.48    3.81
  10   6   2   53.05    3.01
 -11  -6  -2   32.46    2.31
 -11  -6  -2   33.99    3.30
  11   6   2   32.06    2.30
  11   6   2   34.35    3.08
   8  -7  -2   27.29    3.71
   8  -7  -2   32.10    2.57
   8  -7  -2   38.73    2.93
  -8   7   2   31.43    3.89
  -8   7   2   38.39    2.83
   7  -7  -2    1.37    1.68
   7  -7  -2    1.38    1.11
   7  -7  -2    3.17    1.18
  -7   7   2    3.38    1.20
  -7   7   2    1.69    1.60
   6  -7  -2   29.51    2.16
   6  -7  -2   21.50    2.63
   6  -7  -2   21.67    2.30
   6  -7  -2   28.43    2.15
  -6   7   2   30.79    2.50
  -6   7   2   26.51    2.57
  -6   7   2   23.96    2.03
   5  -7  -2  130.23    4.21
   5  -7  -2  123.78    4.29
   5  -7  -2  120.80    4.26
   5  -7  -2  122.83    3.84
  -5   7   2  114.71    4.13
  -5   7   2  118.90    3.87
  -5   7   2  128.36    4.16
   4  -7  -2   30.60    1.95
   4  -7  -2   31.31    1.80
   4  -7  -2   26.26    1.71
   4  -7  -2   31.08    2.23
  -4   7   2   32.25    1.89
  -4   7   2   29.36    1.90
  -4   7   2   27.36    1.84
   3  -7  -2    4.99    0.96
   3  -7  -2    5.27    0.81
   3  -7  -2    4.24    1.23
   3  -7  -2    8.01    1.55
   3  -7  -2    4.82    0.78
  -3   7   2    6.48    1.09
  -3   7   2    7.42    1.18
  -3   7   2    6.37    0.91
   2  -7  -2    5.92    1.13
   2  -7  -2    6.10    1.11
   2  -7  -2    5.77    0.92
   2  -7  -2    7.94    1.27
   2  -7  -2    8.61    1.27
  -2   7   2    6.41    1.07
  -2   7   2    8.79    1.24
  -2   7   2   10.73    1.19
  -2   7   2    7.73    1.41
   1  -7  -2   93.31    3.16
   1  -7  -2   91.53    3.08
   1  -7  -2   93.33    3.25
   1  -7  -2   86.05    2.67
   1  -7  -2   87.65    3.09
   1  -7  -2   93.48    3.17
  -1   7   2   87.50    2.95
  -1   7   2   92.16    3.01
  -1   7   2   90.69    3.08
   0  -7  -2  178.99    4.84
   0  -7  -2  176.63    4.97
   0  -7  -2  172.58    4.49
   0  -7  -2  173.83    5.48
   0   7   2  176.20    4.79
   0   7   2  178.23    4.86
  -1  -7  -2  277.98    7.35
  -1  -7  -2  282.34    6.81
  -1  -7  -2  273.40    8.32
  -1  -7  -2  284.62    7.09
   1   7   2  289.32    7.08
   1   7   2  286.72    7.24
  -2  -7  -2    1.77    1.22
  -2  -7  -2    3.60    0.67
  -2  -7  -2    3.95    0.69
   2   7   2    5.32    1.03
   2   7   2    5.93    0.95
   2   7   2    5.62    0.81
  -3  -7  -2    0.98    0.52
  -3  -7  -2    2.51    0.65
   3   7   2    2.09    0.62
   3   7   2    1.09    0.50
   3   7   2    0.73    0.53
  -4  -7  -2  179.67    5.01
  -4  -7  -2  188.58    6.39
  -4  -7  -2  189.26    5.25
   4   7   2  187.35    5.29
   4   7   2  190.02    5.02
  -5  -7  -2  110.44    3.36
  -5  -7  -2  112.54    3.57
  -5  -7  -2  108.02    3.54
  -5  -7  -2   91.78    4.59
  -5  -7  -2  110.54    3.49
   5   7   2  112.74    3.36
   5   7   2  110.68    3.55
   5   7   2  115.02    4.36
  -6  -7  -2   -0.18    0.74
  -6  -7  -2    1.14    0.62
  -6  -7  -2    1.46    0.67
  -6  -7  -2    1.76    0.96
   6   7   2    1.39    0.61
   6   7   2    1.99    0.79
   6   7   2    0.28    1.08
  -7  -7  -2   11.10    1.32
  -7  -7  -2   10.68    1.48
  -7  -7  -2   12.19    1.79
  -7  -7  -2   11.41    1.94
   7   7   2    9.93    1.56
   7   7   2   12.29    1.32
   7   7   2    7.47    1.62
  -8  -7  -2   58.97    2.45
  -8  -7  -2   51.48    2.68
  -8  -7  -2   55.20    2.77
  -8  -7  -2   55.20    2.98
   8   7   2   59.35    2.66
   8   7   2   54.37    2.46
   8   7   2   47.10    3.39
  -9  -7  -2    0.49    1.49
  -9  -7  -2    0.75    1.06
  -9  -7  -2    1.02    1.28
  -9  -7  -2    0.66    0.94
   9   7   2    1.20    0.79
   9   7   2    0.66    1.30
   9   7   2    0.16    1.31
   9   7   2    0.48    1.34
 -10  -7  -2   28.24    3.31
 -10  -7  -2   30.03    2.15
 -10  -7  -2   30.23    2.82
  10   7   2   29.57    2.13
  10   7   2   27.48    2.90
  10   7   2   34.84    2.97
 -11  -7  -2   12.75    2.03
 -11  -7  -2   12.17    2.11
  11   7   2   15.94    2.06
  11   7   2   10.50    2.05
  11   7   2   11.81    2.04
   7  -8  -2    0.87    1.21
   7  -8  -2    1.73    2.27
   7  -8  -2   -0.60    1.30
  -7   8   2    2.46    1.23
  -7   8   2    0.05    1.75
   6  -8  -2   17.04    2.19
   6  -8  -2   20.41    3.21
   6  -8  -2   17.23    2.26
  -6   8   2   12.70    1.77
  -6   8   2   11.13    1.94
   5  -8  -2   71.87    3.64
   5  -8  -2   71.13    2.91
   5  -8  -2   69.01    3.19
  -5   8   2   68.29    3.03
  -5   8   2   60.95    3.26
  -5   8   2   68.07    3.19
   4  -8  -2   13.85    2.33
   4  -8  -2    7.74    1.20
   4  -8  -2    6.90    1.02
  -4   8   2    7.51    1.47
  -4   8   2   11.55    1.79
  -4   8   2    9.84    1.35
   3  -8  -2    1.22    0.87
   3  -8  -2    1.64    0.82
   3  -8  -2    2.60    1.48
   3  -8  -2    1.61    1.11
   3  -8  -2    1.25    0.88
  -3   8   2    1.98    1.01
  -3   8   2    0.67    0.85
  -3   8   2    2.71    0.74
   2  -8  -2   25.41    1.88
   2  -8  -2   28.04    2.60
   2  -8  -2   25.33    1.94
   2  -8  -2   25.42    1.62
   2  -8  -2   25.79    1.88
  -2   8   2   25.64    1.80
  -2   8   2   27.14    1.67
   1  -8  -2   23.54    1.49
   1  -8  -2   22.20    1.62
   1  -8  -2   25.08    1.77
   1  -8  -2   22.56    2.18
   1  -8  -2   23.31    1.73
  -1   8   2   21.87    1.68
  -1   8   2   23.71    1.57
  -1   8   2   21.95    1.56
   0  -8  -2   27.83    2.67
   0  -8  -2   34.10    1.76
   0  -8  -2   36.39    1.65
   0  -8  -2   34.56    1.83
   0   8   2   35.47    1.79
   0   8   2   33.82    1.75
   0   8   2   33.41    1.82
  -1  -8  -2   42.37    1.95
  -1  -8  -2   37.38    2.85
  -1  -8  -2   42.49    1.75
  -1  -8  -2   34.27    1.81
   1   8   2   40.73    1.94
   1   8   2   38.39    1.76
  -2  -8  -2   -0.81    0.59
  -2  -8  -2    0.24    0.63
  -2  -8  -2    0.67    0.65
  -2  -8  -2   -2.72    1.49
   2   8   2    0.85    0.62
   2   8   2   -0.43    0.54
  -3  -8  -2   10.41    1.25
  -3  -8  -2    5.10    1.96
  -3  -8  -2    8.91    1.13
   3   8   2    8.38    1.21
   3   8   2   10.61    1.10
   3   8   2    6.85    1.17
  -4  -8  -2   22.39    1.52
  -4  -8  -2   18.73    1.44
   4   8   2   20.57    1.47
   4   8   2   21.84    1.37
   4   8   2   20.37    1.46
  -5  -8  -2   13.35    1.33
  -5  -8  -2   13.89    1.86
  -5  -8  -2   11.95    1.29
   5   8   2   11.46    1.38
   5   8   2   11.18    1.25
  -6  -8  -2    2.54    1.21
  -6  -8  -2    3.05    0.78
  -6  -8  -2    3.00    0.79
   6   8   2    3.32    0.84
   6   8   2    2.91    0.77
  -7  -8  -2    6.63    1.10
  -7  -8  -2    8.90    1.55
  -7  -8  -2    6.22    1.13
   7   8   2    9.36    1.32
   7   8   2    5.84    1.63
   7   8   2    6.92    1.14
  -8  -8  -2   12.03    1.65
  -8  -8  -2    7.08    1.50
  -8  -8  -2    8.13    1.48
  -8  -8  -2    8.08    1.67
   8   8   2    5.05    1.74
   8   8   2   10.00    1.51
   8   8   2    7.08    1.36
  -9  -8  -2    1.17    1.72
  -9  -8  -2    0.49    1.37
  -9  -8  -2    0.65    0.98
  -9  -8  -2    3.01    1.49
   9   8   2    3.47    0.97
   9   8   2    1.19    1.45
   9   8   2    3.28    1.48
 -10  -8  -2    0.89    1.14
 -10  -8  -2    0.08    2.10
 -10  -8  -2    0.37    1.76
  10   8   2    1.68    1.75
  10   8   2    4.05    1.71
  10   8   2    0.69    1.00
  10   8   2    1.81    1.67
   6  -9  -2    1.73    1.40
   6  -9  -2   -1.06    1.41
  -6   9   2   -0.17    2.00
  -6   9   2   -2.41    1.19
   5  -9  -2    0.23    1.14
   5  -9  -2   -0.45    1.30
   5  -9  -2   -0.01    1.79
  -5   9   2   -1.31    1.04
  -5   9   2   -0.46    1.69
   4  -9  -2    0.95    1.04
   4  -9  -2    1.42    1.59
   4  -9  -2    0.29    1.19
  -4   9   2    1.18    0.95
  -4   9   2    0.10    1.35
   3  -9  -2   -0.66    0.93
   3  -9  -2    1.03    0.97
   3  -9  -2    0.83    1.07
   3  -9  -2    1.75    1.36
  -3   9   2    2.40    0.92
  -3   9   2    0.45    1.22
   2  -9  -2   -0.32    0.85
   2  -9  -2   -1.46    1.45
   2  -9  -2    1.28    1.51
   2  -9  -2   -0.22    1.09
   2  -9  -2   -0.12    1.15
   2  -9  -2   -0.42    0.88
  -2   9   2   -0.62    0.94
  -2   9   2    1.05    0.77
   1  -9  -2    1.15    0.85
   1  -9  -2   -2.32    1.66
   1  -9  -2    2.32    0.93
   1  -9  -2    1.74    0.81
   1  -9  -2    2.17    1.01
  -1   9   2    0.56    0.88
  -1   9   2    2.12    0.70
   0  -9  -2    0.98    0.88
   0  -9  -2    0.64    0.74
   0   9   2    0.88    0.78
   0   9   2    0.65    0.75
   0   9   2    0.55    0.63
  -1  -9  -2    1.33    0.69
  -1  -9  -2   -1.14    1.65
  -1  -9  -2   -1.52    0.70
  -1  -9  -2   -0.92    0.69
   1   9   2   -0.60    0.69
   1   9   2    0.60    0.70
   1   9   2    0.36    0.83
  -2  -9  -2    0.37    0.71
  -2  -9  -2    2.46    0.79
  -2  -9  -2    1.56    0.71
  -2  -9  -2   -0.20    2.14
   2   9   2    2.09    0.78
   2   9   2    0.83    0.63
  -3  -9  -2    0.93    0.86
  -3  -9  -2    1.55    0.83
  -3  -9  -2    1.82    0.69
  -3  -9  -2   -0.98    2.21
   3   9   2    1.11    0.70
   3   9   2    2.65    0.82
  -4  -9  -2    9.24    1.27
  -4  -9  -2    9.70    1.44
   4   9   2   11.38    1.23
   4   9   2    7.83    1.30
   4   9   2    6.94    0.92
  -5  -9  -2    2.33    0.76
  -5  -9  -2    3.03    1.32
  -5  -9  -2    0.34    0.83
   5   9   2    1.16    0.85
   5   9   2    1.16    0.69
   5   9   2    0.39    0.61
  -6  -9  -2    1.15    0.80
  -6  -9  -2    0.88    1.32
  -6  -9  -2    0.30    0.91
   6   9   2   -0.71    0.64
   6   9   2    0.20    0.96
  -7  -9  -2    1.96    1.54
  -7  -9  -2    2.25    1.07
  -7  -9  -2    2.14    0.87
   7   9   2    1.71    1.22
   7   9   2    0.79    0.77
  -8  -9  -2    5.47    1.21
  -8  -9  -2    4.65    1.49
  -8  -9  -2    5.71    1.88
   8   9   2    5.01    1.53
   8   9   2   10.04    1.62
  -9  -9  -2   -1.82    1.11
  -9  -9  -2    1.35    2.01
   9   9   2   -1.36    0.97
 -10  -9  -2    5.98    1.45
  10   9   2    4.30    1.30
   4 -10  -2   -0.61    1.38
   4 -10  -2   -1.34    1.18
  -4  10   2    0.11    1.11
   3 -10  -2    0.27    1.15
   3 -10  -2    1.59    1.28
  -3  10   2    0.74    0.96
   2 -10  -2   51.80    2.96
   2 -10  -2   46.70    2.64
   2 -10  -2   46.91    2.53
   2 -10  -2   46.18    2.90
  -2  10   2   53.97    2.40
   1 -10  -2    8.42    1.44
   1 -10  -2    7.84    1.17
   1 -10  -2    5.35    1.14
   1 -10  -2    7.21    1.32
  -1  10   2    8.95    1.29
  -1  10   2    5.45    1.18
   0 -10  -2    3.04    0.98
   0 -10  -2    1.19    1.28
   0 -10  -2    3.85    2.16
   0 -10  -2    0.97    0.92
   0  10   2    1.20    0.70
   0  10   2    0.31    0.97
  -1 -10  -2    1.41    0.97
  -1 -10  -2    5.16    1.03
  -1 -10  -2   -0.78    2.49
  -1 -10  -2    2.69    0.82
   1  10   2    2.01    0.94
   1  10   2    2.24    0.73
  -2 -10  -2   22.15    3.17
  -2 -10  -2   32.12    1.84
  -2 -10  -2   32.69    2.06
  -2 -10  -2   34.40    1.98
   2  10   2   30.57    2.03
   2  10   2   31.05    1.67
   2  10   2   32.25    2.06
  -3 -10  -2   -0.18    0.73
  -3 -10  -2   -0.01    0.97
  -3 -10  -2   -1.66    1.06
   3  10   2    0.50    0.99
   3  10   2   -0.10    0.80
  -4 -10  -2   25.83    2.00
  -4 -10  -2   29.06    1.78
   4  10   2   28.29    1.78
   4  10   2   30.44    1.90
  -5 -10  -2    0.52    1.04
  -5 -10  -2    3.55    0.86
   5  10   2    2.70    0.89
   5  10   2    1.67    1.01
  -6 -10  -2    1.68    1.18
  -6 -10  -2    5.02    1.00
  -6 -10  -2    4.44    1.76
   6  10   2    4.00    1.20
   6  10   2    4.45    0.91
   6  10   2    2.54    0.83
  -7 -10  -2   27.39    3.43
  -7 -10  -2   40.34    2.33
   7  10   2   40.03    2.26
  -8 -10  -2   66.98    4.43
  -8 -10  -2   76.69    3.24
   8  10   2   73.11    3.27
  -9 -10  -2    2.68    1.33
   9  10   2    1.04    1.21
   2 -11  -2   75.18    3.28
   2 -11  -2   73.29    3.73
   1 -11  -2   11.27    1.48
   1 -11  -2   12.51    2.38
  -1  11   2   17.57    1.70
   0 -11  -2    0.35    1.47
   0 -11  -2    0.03    1.26
   0 -11  -2    0.78    1.11
   0  11   2    1.44    0.85
  -1 -11  -2   26.71    2.13
  -1 -11  -2   23.40    1.74
   1  11   2   24.90    1.81
  -2 -11  -2   93.48    3.39
  -2 -11  -2   89.81    3.43
   2  11   2   93.25    3.56
  -3 -11  -2    1.55    1.09
  -3 -11  -2   -1.88    0.86
   3  11   2   -1.23    0.97
  -4 -11  -2   36.75    2.12
  -4 -11  -2   37.40    2.56
  -5 -11  -2    3.23    0.97
  -6 -11  -2    0.76    0.99
  -6 -11  -2    1.76    2.26
  -7 -11  -2   52.73    2.82
  -7 -11  -2   45.70    4.46
  -8 -11  -2   49.26    3.01
   8  11   2   53.34    2.94
   0  12   2    9.94    1.88
  -1 -12  -2   28.64    3.63
  -1 -12  -2   28.55    2.71
   1  12   2   27.58    2.10
  -2 -12  -2   30.59    2.06
  -2 -12  -2   29.30    2.65
   2  12   2   34.58    2.28
  -3 -12  -2    0.18    1.11
  -3 -12  -2    0.89    1.31
   3  12   2   -2.64    1.05
  -4 -12  -2    1.21    1.09
  -4 -12  -2    3.41    1.39
   4  12   2    2.31    1.51
  -5 -12  -2    3.29    1.24
  -5 -12  -2    6.17    1.60
   4  10  -3    2.98    1.47
  -4 -10   3    1.04    1.46
  -4 -10   3    4.26    1.23
   3  10  -3    0.19    1.29
  -3 -10   3    2.01    1.17
  -3 -10   3    2.70    1.38
   2  10  -3    4.90    1.40
  -2 -10   3    6.72    2.44
  -2 -10   3    5.60    1.47
  -2 -10   3    4.70    1.27
   1  10  -3    8.25    1.60
  -1 -10   3    6.79    1.54
  -1 -10   3    9.16    2.45
  -1 -10   3    3.92    1.35
   7   9  -3    1.87    1.24
  -7  -9   3    0.60    1.17
   6   9  -3   68.21    3.03
  -6  -9   3   58.11    2.82
   5   9  -3   72.65    3.10
  -5  -9   3   68.02    3.33
  -5  -9   3   66.81    2.92
   4   9  -3    0.16    1.11
  -4  -9   3   -1.01    1.12
  -4  -9   3    0.64    0.92
   3   9  -3    0.08    1.09
  -3  -9   3    0.09    1.07
  -3  -9   3    2.23    1.03
   2   9  -3   50.30    2.70
  -2  -9   3   50.88    2.71
  -2  -9   3   46.60    2.50
  -1  -9   3   13.06    1.59
  -1  -9   3   14.31    2.33
  -1  -9   3   16.46    2.00
   0   9  -3   31.51    2.16
   0  -9   3   24.91    3.58
   0  -9   3   24.69    2.14
   0  -9   3   29.33    2.46
  -1   9  -3    5.82    1.28
   1  -9   3    8.90    1.60
   1  -9   3    9.64    1.46
   1  -9   3    8.96    2.14
  -2   9  -3   -0.90    1.15
   2  -9   3    0.89    1.28
   2  -9   3    0.01    1.93
   2  -9   3    2.11    1.16
   3  -9   3    7.60    1.38
   3  -9   3    6.96    2.28
   3  -9   3    7.93    1.74
   8   8  -3    1.52    1.12
  -8  -8   3    0.08    1.01
  -8  -8   3    3.25    1.93
   7   8  -3    1.12    1.05
  -7  -8   3    0.61    0.93
  -7  -8   3    3.10    1.68
   6   8  -3   52.58    2.45
  -6  -8   3   45.62    3.48
  -6  -8   3   49.07    2.38
   5   8  -3   35.30    2.06
  -5  -8   3   26.41    1.81
  -5  -8   3   27.28    2.80
   4   8  -3   -1.16    0.96
   4   8  -3    1.82    0.88
  -4  -8   3   -0.42    1.10
  -4  -8   3    0.03    0.80
  -4  -8   3   -1.02    0.85
   3   8  -3    2.99    1.00
   3   8  -3    4.51    1.16
  -3  -8   3    3.01    0.97
  -3  -8   3    2.40    0.78
  -3  -8   3    3.17    1.10
   2   8  -3   56.03    2.66
   2   8  -3   49.45    2.63
  -2  -8   3   56.87    2.66
  -2  -8   3   56.85    2.60
  -2  -8   3   51.68    2.59
   1   8  -3    7.83    1.18
   1   8  -3    7.84    1.37
  -1  -8   3    5.12    1.05
  -1  -8   3    7.97    1.28
  -1  -8   3    6.47    1.11
  -1  -8   3    6.70    1.77
   0   8  -3    6.07    1.39
   0   8  -3    8.34    1.48
   0  -8   3    8.07    1.25
   0  -8   3    6.46    1.75
   0  -8   3    6.64    1.18
  -1   8  -3   -1.02    0.92
  -1   8  -3    2.05    1.61
   1  -8   3    0.80    1.02
   1  -8   3    0.95    1.57
   1  -8   3    1.93    0.99
  -2   8  -3    7.36    1.84
  -2   8  -3    6.90    1.15
   2  -8   3    7.57    1.24
   2  -8   3    5.36    1.80
  -3   8  -3    3.80    0.98
  -3   8  -3   -0.90    1.84
   3  -8   3    2.18    1.07
   3  -8   3    1.63    1.73
   3  -8   3    1.05    1.18
  -4   8  -3   14.95    2.45
   4  -8   3   16.13    3.35
   4  -8   3   10.34    1.32
   4  -8   3   12.57    1.69
   9   7  -3   -1.16    0.90
  -9  -7   3   -0.01    0.92
  -9  -7   3   -0.06    1.77
   8   7  -3    2.97    0.93
  -8  -7   3    3.37    1.51
  -8  -7   3    3.25    0.88
   7   7  -3    1.25    0.87
  -7  -7   3    0.75    1.33
  -7  -7   3    0.60    0.72
  -7  -7   3   -0.29    1.32
   6   7  -3   -0.01    0.80
   6   7  -3    0.29    0.92
  -6  -7   3   -1.46    1.24
  -6  -7   3    1.06    1.15
  -6  -7   3    0.75    0.69
   5   7  -3    0.49    0.90
   5   7  -3   -0.03    0.77
  -5  -7   3    0.35    0.61
  -5  -7   3    0.48    0.97
  -5  -7   3   -1.56    1.15
   4   7  -3    0.74    0.85
   4   7  -3    2.65    0.80
  -4  -7   3    1.34    0.68
  -4  -7   3    0.20    0.82
  -4  -7   3   -0.17    0.95
   3   7  -3    3.35    0.84
   3   7  -3    0.52    0.86
  -3  -7   3    1.29    0.78
  -3  -7   3    1.02    0.89
  -3  -7   3    2.03    0.88
   2   7  -3    8.85    1.46
   2   7  -3    7.45    1.43
  -2  -7   3    9.46    1.45
  -2  -7   3   11.45    1.49
  -2  -7   3    8.73    1.29
   1   7  -3    0.06    0.85
   1   7  -3    0.40    0.73
  -1  -7   3    0.73    0.73
  -1  -7   3    0.82    0.85
  -1  -7   3    0.84    0.82
   0   7  -3    0.83    0.83
   0   7  -3    1.64    0.98
   0  -7   3   -0.40    0.72
   0  -7   3    0.46    0.77
   0  -7   3    1.15    1.32
   0  -7   3   -0.69    0.81
  -1   7  -3    1.17    1.12
  -1   7  -3   -1.08    0.72
   1  -7   3    0.73    1.34
   1  -7   3    0.30    0.78
   1  -7   3    0.71    0.90
   1  -7   3    0.76    0.84
  -2   7  -3    2.92    1.35
  -2   7  -3    1.38    0.89
   2  -7   3    4.22    1.29
   2  -7   3    5.37    1.07
   2  -7   3    5.00    1.12
   2  -7   3    3.30    1.49
  -3   7  -3    1.12    1.31
  -3   7  -3    0.46    1.42
  -3   7  -3    0.25    0.79
   3  -7   3    1.21    0.85
   3  -7   3    0.51    1.65
   3  -7   3   -0.83    0.94
   3  -7   3   -1.47    1.38
  -4   7  -3   -1.51    1.51
  -4   7  -3   -2.13    1.54
  -4   7  -3   -0.56    0.90
   4  -7   3    0.20    1.09
   4  -7   3   -0.09    1.50
  -5   7  -3    0.64    1.04
  -5   7  -3    1.04    1.82
   5  -7   3    2.23    1.23
   5  -7   3    0.02    1.58
   5  -7   3    0.65    1.03
  -6   7  -3    3.70    1.20
  -6   7  -3    0.14    2.25
   6  -7   3   -0.37    1.76
   6  -7   3    0.10    1.33
   6  -7   3   -0.11    1.11
  10   6  -3   -0.76    0.78
 -10  -6   3    1.02    1.54
 -10  -6   3   -1.65    0.95
   9   6  -3    6.17    0.92
   9   6  -3    6.69    1.20
  -9  -6   3    6.67    1.59
  -9  -6   3    5.96    1.07
   8   6  -3   23.56    1.50
  -8  -6   3   21.33    1.67
  -8  -6   3   26.11    2.12
  -8  -6   3   25.08    2.29
   7   6  -3    1.55    0.85
   7   6  -3   -0.20    0.94
   7   6  -3    0.52    0.68
  -7  -6   3    0.49    1.07
  -7  -6   3   -0.50    0.70
  -7  -6   3    0.61    1.06
   6   6  -3    5.91    0.85
   6   6  -3    5.76    0.93
  -6  -6   3    6.37    1.20
  -6  -6   3    4.96    0.91
  -6  -6   3    5.23    0.85
   5   6  -3    0.28    0.64
   5   6  -3    1.12    0.78
  -5  -6   3    1.49    0.81
  -5  -6   3    1.41    0.63
  -5  -6   3    1.25    1.00
   4   6  -3    1.18    0.65
   4   6  -3   -0.12    0.68
  -4  -6   3    1.31    0.61
  -4  -6   3    0.01    0.84
   3   6  -3   23.09    1.57
   3   6  -3   25.49    1.49
  -3  -6   3   22.11    1.61
  -3  -6   3   23.76    1.52
  -3  -6   3   20.70    1.67
   2   6  -3   62.58    2.45
   2   6  -3   62.66    2.38
  -2  -6   3   58.61    2.38
  -2  -6   3   62.93    2.55
  -2  -6   3   69.05    2.62
   1   6  -3   11.26    1.25
   1   6  -3   13.11    1.38
  -1  -6   3   11.18    1.33
  -1  -6   3   11.11    1.20
  -1  -6   3   10.13    1.25
   0   6  -3    4.46    0.85
   0   6  -3    2.27    0.85
   0  -6   3    4.71    0.94
   0  -6   3    2.57    1.23
   0  -6   3    2.70    0.79
   0  -6   3    4.13    0.84
  -1   6  -3   77.23    2.86
  -1   6  -3   73.21    2.85
   1  -6   3   74.55    2.76
   1  -6   3   75.43    2.65
   1  -6   3   76.53    3.62
   1  -6   3   77.75    2.89
  -2   6  -3  120.40    3.88
  -2   6  -3  123.73    4.07
  -2   6  -3  124.59    3.99
   2  -6   3  123.67    3.83
   2  -6   3  123.93    4.91
   2  -6   3  122.97    3.97
   2  -6   3  123.70    3.99
  -3   6  -3    0.78    0.70
  -3   6  -3    1.61    1.10
  -3   6  -3    1.34    1.12
   3  -6   3    0.75    1.24
   3  -6   3    0.49    0.73
   3  -6   3    1.57    1.31
   3  -6   3   -0.71    0.79
   3  -6   3    3.38    0.86
  -4   6  -3   14.19    2.21
  -4   6  -3   21.15    1.53
  -4   6  -3   19.15    2.17
   4  -6   3   18.30    2.55
   4  -6   3   18.51    1.90
   4  -6   3   16.25    3.01
   4  -6   3   18.30    1.65
   4  -6   3   20.96    1.87
  -5   6  -3    5.21    1.50
  -5   6  -3    4.82    1.02
  -5   6  -3    7.63    1.60
   5  -6   3    4.48    1.47
   5  -6   3    3.62    1.13
   5  -6   3    4.57    1.02
   5  -6   3    3.47    1.18
  -6   6  -3    1.37    0.95
  -6   6  -3    5.71    1.63
  -6   6  -3    3.39    1.73
   6  -6   3    1.20    1.53
   6  -6   3    0.87    1.13
   6  -6   3    0.28    0.87
  -7   6  -3   48.27    3.70
  -7   6  -3   46.28    2.53
   7  -6   3   45.89    4.00
   7  -6   3   46.40    2.64
   7  -6   3   50.69    3.16
  10   5  -3    3.46    0.92
 -10  -5   3    2.89    1.06
 -10  -5   3    2.60    1.32
   9   5  -3   37.77    1.78
  -9  -5   3   39.14    2.43
  -9  -5   3   31.89    2.97
  -9  -5   3   40.75    2.16
   8   5  -3   80.63    3.06
   8   5  -3   83.89    3.67
   8   5  -3   84.19    2.66
  -8  -5   3   83.07    3.17
  -8  -5   3   82.53    3.75
  -8  -5   3   79.44    3.37
  -8  -5   3   84.36    3.11
   7   5  -3    5.43    0.97
   7   5  -3    7.28    1.20
  -7  -5   3    5.71    0.87
  -7  -5   3    7.64    1.13
  -7  -5   3    5.16    1.05
   6   5  -3   11.98    1.24
   6   5  -3   14.05    1.51
   6   5  -3   13.41    1.15
  -6  -5   3   10.95    1.20
  -6  -5   3   15.94    1.65
  -6  -5   3   13.83    1.50
   5   5  -3    8.70    1.21
   5   5  -3    7.31    0.96
   5   5  -3    7.98    1.02
  -5  -5   3    8.02    1.42
  -5  -5   3    7.38    1.25
  -5  -5   3    7.12    1.08
   4   5  -3   18.23    1.21
   4   5  -3   20.19    1.36
  -4  -5   3   19.52    1.48
  -4  -5   3   18.04    1.26
   3   5  -3  126.04    3.70
   3   5  -3  127.17    3.68
  -3  -5   3  131.75    3.93
  -3  -5   3  129.26    3.77
   2   5  -3  161.71    4.57
   2   5  -3  165.20    4.48
  -2  -5   3  161.21    4.70
  -2  -5   3  175.48    4.78
  -2  -5   3  162.96    4.51
   1   5  -3    3.08    0.68
   1   5  -3    3.61    0.71
  -1  -5   3    3.99    0.75
  -1  -5   3    3.42    0.71
   0   5  -3    9.77    1.21
   0   5  -3    7.83    1.11
   0  -5   3    9.74    1.19
   0  -5   3    9.29    1.88
   0  -5   3    9.85    0.91
   0  -5   3    6.85    1.08
  -1   5  -3  183.47    5.21
  -1   5  -3  184.53    4.90
   1  -5   3  186.89    4.89
   1  -5   3  181.01    5.09
   1  -5   3  181.09    5.14
   1  -5   3  185.47    6.17
   1  -5   3  181.88    4.88
  -2   5  -3  151.59    4.18
  -2   5  -3  149.14    4.39
  -2   5  -3  147.99    4.48
   2  -5   3  149.06    4.39
   2  -5   3  148.68    4.17
   2  -5   3  152.09    4.33
   2  -5   3  150.78    4.45
   2  -5   3  136.80    5.22
  -3   5  -3   10.07    1.44
  -3   5  -3   14.64    1.28
  -3   5  -3   11.50    1.53
   3  -5   3    8.35    1.22
   3  -5   3   10.65    1.40
   3  -5   3   10.91    1.16
   3  -5   3   10.25    1.28
   3  -5   3    9.69    1.93
  -4   5  -3    4.82    0.81
  -4   5  -3    4.75    1.07
  -4   5  -3    4.93    1.01
   4  -5   3    3.78    1.34
   4  -5   3    2.56    0.87
   4  -5   3    3.23    0.74
   4  -5   3    4.46    1.20
   4  -5   3    4.22    0.96
  -5   5  -3   61.28    2.69
  -5   5  -3   63.94    2.78
  -5   5  -3   68.12    2.80
   5  -5   3   69.65    2.92
   5  -5   3   57.97    2.71
   5  -5   3   70.49    3.53
   5  -5   3   70.65    2.75
  -6   5  -3    3.21    0.90
  -6   5  -3    2.77    1.26
  -6   5  -3    3.75    1.40
   6  -5   3    2.80    0.90
   6  -5   3    2.84    1.44
   6  -5   3    4.30    1.11
   6  -5   3    2.97    0.86
  -7   5  -3   43.20    3.04
  -7   5  -3   44.55    2.45
   7  -5   3   44.57    2.50
   7  -5   3   44.10    3.52
   7  -5   3   47.56    2.75
  -8   5  -3    9.36    1.78
  -8   5  -3    2.38    1.99
   8  -5   3    4.12    1.15
   8  -5   3    2.12    1.31
   8  -5   3    4.15    2.10
 -11  -4   3    4.37    1.14
  10   4  -3    1.38    0.73
 -10  -4   3    0.58    1.12
 -10  -4   3    0.87    0.82
 -10  -4   3    1.59    1.68
   9   4  -3   54.93    2.64
   9   4  -3   53.54    1.83
  -9  -4   3   55.73    3.01
  -9  -4   3   42.93    2.41
  -9  -4   3   60.25    2.49
  -9  -4   3   48.60    2.36
   8   4  -3   75.74    2.32
   8   4  -3   79.49    2.98
   8   4  -3   81.56    3.76
  -8  -4   3   78.49    2.90
  -8  -4   3   75.82    3.16
  -8  -4   3   77.27    2.82
  -8  -4   3   77.77    3.24
   7   4  -3    1.90    1.08
   7   4  -3    1.86    0.70
  -7  -4   3    1.13    1.03
  -7  -4   3    0.98    0.80
  -7  -4   3   -0.59    0.67
  -7  -4   3    0.09    0.76
   6   4  -3    5.23    0.92
   6   4  -3    6.61    1.08
  -6  -4   3    4.65    0.84
  -6  -4   3    7.80    1.06
  -6  -4   3    5.52    0.87
   5   4  -3   79.53    2.66
   5   4  -3   88.12    2.84
   5   4  -3   84.20    2.50
  -5  -4   3   89.96    2.89
  -5  -4   3   87.00    3.02
  -5  -4   3   89.41    2.85
   4   4  -3   53.39    1.71
   4   4  -3   53.84    1.81
   4   4  -3   55.76    2.02
  -4  -4   3   53.16    2.20
  -4  -4   3   51.34    2.56
  -4  -4   3   55.07    2.06
  -4  -4   3   52.64    2.06
   3   4  -3  105.74    3.09
   3   4  -3   98.68    2.94
  -3  -4   3  103.79    3.12
  -3  -4   3  106.61    3.19
   2   4  -3   50.56    1.92
   2   4  -3   52.47    1.89
  -2  -4   3   52.00    1.95
  -2  -4   3   54.18    2.03
  -2  -4   3   51.79    2.11
   1   4  -3    3.92    0.66
   1   4  -3    5.79    0.80
  -1  -4   3    6.33    1.06
  -1  -4   3    5.27    0.94
   0   4  -3   13.33    1.13
   0   4  -3   13.76    1.12
   0  -4   3   13.18    1.05
   0  -4   3   14.94    1.67
   0  -4   3   12.20    1.15
   0  -4   3   13.03    1.14
  -1   4  -3  101.19    3.11
  -1   4  -3  101.44    3.14
  -1   4  -3   97.58    2.92
   1  -4   3   92.46    3.05
   1  -4   3  101.85    3.13
   1  -4   3  102.71    2.93
   1  -4   3   95.23    3.77
  -2   4  -3   30.64    1.53
  -2   4  -3   28.95    1.52
  -2   4  -3   28.03    1.54
   2  -4   3   26.45    1.59
   2  -4   3   28.48    1.49
   2  -4   3   28.54    1.44
   2  -4   3   28.96    2.03
  -3   4  -3   -0.25    0.50
  -3   4  -3    0.57    0.68
  -3   4  -3   -0.58    0.54
   3  -4   3   -0.15    0.85
   3  -4   3    0.47    0.56
   3  -4   3    0.35    0.65
   3  -4   3   -0.52    0.53
  -4   4  -3   17.79    1.47
  -4   4  -3   13.43    2.33
  -4   4  -3   13.51    1.30
  -4   4  -3   14.65    1.31
   4  -4   3   16.19    1.36
   4  -4   3   15.56    1.43
   4  -4   3   17.02    1.47
   4  -4   3   15.30    1.92
  -5   4  -3   53.25    3.44
  -5   4  -3   54.22    2.39
  -5   4  -3   54.84    2.35
  -5   4  -3   51.55    2.29
   5  -4   3   54.32    2.45
   5  -4   3   54.18    2.32
   5  -4   3   52.71    2.42
   5  -4   3   53.49    3.01
  -6   4  -3    1.99    1.09
  -6   4  -3    3.32    0.79
  -6   4  -3    1.37    0.92
   6  -4   3    3.47    1.30
   6  -4   3    3.13    0.83
   6  -4   3    2.86    0.81
   6  -4   3    3.49    0.95
  -7   4  -3    8.56    1.44
  -7   4  -3    7.83    1.32
  -7   4  -3   10.91    1.44
   7  -4   3   11.12    1.78
   7  -4   3   12.10    2.50
   7  -4   3    7.28    1.19
   7  -4   3   11.03    1.42
  -8   4  -3   -0.33    1.44
  -8   4  -3    2.13    1.01
   8  -4   3    1.13    1.00
   8  -4   3    0.43    1.61
   8  -4   3   -2.10    1.06
   8  -4   3    1.95    1.00
  -9   4  -3    0.73    1.18
  -9   4  -3    1.82    1.81
   9  -4   3    0.62    1.19
   9  -4   3    3.33    1.33
   9  -4   3    0.65    2.03
   9  -4   3    2.45    1.03
  11   3  -3    0.56    0.95
  11   3  -3    0.20    0.81
 -11  -3   3    0.57    1.02
  10   3  -3    0.14    0.67
  10   3  -3    0.03    0.90
  10   3  -3   -0.53    0.71
 -10  -3   3    0.11    0.80
 -10  -3   3   -0.02    1.43
   9   3  -3   10.74    1.23
   9   3  -3   11.83    1.03
  -9  -3   3   13.14    1.74
  -9  -3   3   11.07    1.50
  -9  -3   3   13.85    1.77
  -9  -3   3   11.25    1.35
  -9  -3   3   10.03    1.86
   8   3  -3   13.49    0.93
   8   3  -3    9.37    1.59
   8   3  -3   14.33    1.42
   8   3  -3   11.65    1.11
  -8  -3   3   11.44    1.29
  -8  -3   3   12.47    1.63
  -8  -3   3    9.14    1.48
  -8  -3   3   13.72    1.35
   7   3  -3    1.51    0.63
   7   3  -3    1.32    0.48
   7   3  -3    1.53    1.06
   7   3  -3    1.92    0.54
  -7  -3   3    1.71    0.68
  -7  -3   3    2.46    0.79
  -7  -3   3    0.73    0.92
  -7  -3   3    0.86    0.60
   6   3  -3    1.04    0.83
   6   3  -3    1.40    0.56
  -6  -3   3    0.08    0.53
  -6  -3   3   -0.18    0.58
  -6  -3   3    0.93    0.57
   5   3  -3   15.91    1.18
   5   3  -3   16.86    1.41
  -5  -3   3   17.36    1.20
  -5  -3   3   18.51    1.53
  -5  -3   3   16.63    1.32
  -5  -3   3   15.52    1.15
   4   3  -3    7.07    0.94
   4   3  -3    6.46    0.68
   4   3  -3    7.43    0.94
  -4  -3   3    7.15    0.91
  -4  -3   3    9.06    1.24
  -4  -3   3    6.67    1.09
  -4  -3   3    7.88    0.96
   3   3  -3   12.18    1.05
   3   3  -3   12.44    0.81
  -3  -3   3   12.18    1.11
  -3  -3   3   10.76    1.03
   2   3  -3   -0.16    0.50
   2   3  -3    0.50    0.46
  -2  -3   3    0.32    0.29
  -2  -3   3    0.54    0.59
  -2  -3   3   -0.37    0.50
   1   3  -3    0.22    0.49
   1   3  -3   -0.06    0.53
  -1  -3   3    0.82    0.52
  -1  -3   3   -0.15    0.60
   0   3  -3    0.03    0.54
   0   3  -3    1.17    0.55
   0  -3   3    0.37    0.58
   0  -3   3    0.83    0.55
   0  -3   3    0.83    0.77
   0  -3   3    1.44    0.54
  -1   3  -3   29.62    1.35
  -1   3  -3   30.41    1.56
  -1   3  -3   27.61    1.45
   1  -3   3   30.20    1.36
   1  -3   3   27.91    1.51
   1  -3   3   31.40    1.46
   1  -3   3   31.04    1.91
  -2   3  -3    8.04    1.00
  -2   3  -3    8.11    1.04
  -2   3  -3    7.03    0.94
   2  -3   3    6.06    0.88
   2  -3   3    7.74    1.42
   2  -3   3    8.12    1.13
   2  -3   3    6.46    0.91
  -3   3  -3    0.94    0.56
  -3   3  -3    1.04    0.58
  -3   3  -3   -0.29    0.44
  -3   3  -3   -0.01    0.79
   3  -3   3    0.28    0.53
   3  -3   3    0.64    0.45
   3  -3   3    0.31    0.77
   3  -3   3    0.31    0.58
  -4   3  -3    0.15    0.52
  -4   3  -3   -0.52    0.91
  -4   3  -3   -0.38    0.59
  -4   3  -3    0.58    0.52
   4  -3   3   -0.05    0.54
   4  -3   3    0.30    0.82
   4  -3   3   -0.25    0.49
   4  -3   3   -0.46    0.57
  -5   3  -3   -0.73    0.56
  -5   3  -3   -0.05    0.70
  -5   3  -3    0.17    0.63
  -5   3  -3   -0.37    1.12
   5  -3   3   -0.04    0.63
   5  -3   3    0.02    0.85
   5  -3   3    0.14    0.61
   5  -3   3   -0.45    0.61
  -6   3  -3    1.26    0.83
  -6   3  -3    0.81    0.70
  -6   3  -3    1.49    1.49
  -6   3  -3    1.02    0.64
   6  -3   3    2.09    1.11
   6  -3   3    1.43    0.70
   6  -3   3    0.76    0.71
   6  -3   3    1.28    0.74
  -7   3  -3    1.51    0.73
  -7   3  -3    1.12    0.97
  -7   3  -3   -0.01    0.86
   7  -3   3    2.40    0.78
   7  -3   3   -0.30    0.90
   7  -3   3    1.80    0.82
   7  -3   3    1.31    1.27
  -8   3  -3    1.32    1.21
  -8   3  -3   -0.07    1.09
  -8   3  -3    0.51    0.85
   8  -3   3   -0.98    0.82
   8  -3   3   -1.31    1.14
   8  -3   3    1.70    0.96
   8  -3   3   -1.05    0.82
   8  -3   3    0.52    1.48
  -9   3  -3    0.36    1.41
  -9   3  -3    0.19    0.99
   9  -3   3    1.38    1.09
   9  -3   3   -0.05    0.88
   9  -3   3    1.00    1.94
   9  -3   3    0.77    1.04
   9  -3   3   -0.23    1.16
 -10   3  -3   -0.47    1.85
 -10   3  -3    0.61    1.16
  10  -3   3    1.39    1.16
  10  -3   3   -0.30    1.16
  10  -3   3    0.01    1.21
  10  -3   3   -4.53    2.27
  10  -3   3   -1.42    1.14
  11   2  -3    1.89    1.00
  11   2  -3    0.60    0.81
  11   2  -3    1.59    0.73
 -11  -2   3   -0.08    1.07
  10   2  -3    1.90    0.68
  10   2  -3   -0.09    0.83
  10   2  -3    1.26    0.68
 -10  -2   3    1.14    1.25
 -10  -2   3    0.14    0.78
   9   2  -3   23.50    1.28
   9   2  -3   20.61    1.14
   9   2  -3   21.35    1.74
  -9  -2   3   26.07    1.89
  -9  -2   3   22.02    1.83
  -9  -2   3   21.76    1.66
  -9  -2   3   19.24    1.87
   8   2  -3    5.11    0.78
   8   2  -3    6.00    0.92
   8   2  -3    3.88    0.80
  -8  -2   3    5.56    0.89
  -8  -2   3    5.37    0.97
  -8  -2   3    6.22    1.08
  -8  -2   3    5.42    0.92
  -8  -2   3    7.75    1.41
   7   2  -3    5.54    0.65
   7   2  -3    4.69    0.62
   7   2  -3    4.19    1.15
   7   2  -3    5.58    1.05
  -7  -2   3    5.66    1.00
  -7  -2   3    5.62    0.88
  -7  -2   3    4.38    0.92
  -7  -2   3    5.40    0.93
   6   2  -3   24.18    1.13
   6   2  -3   24.75    1.57
   6   2  -3   26.24    1.91
   6   2  -3   25.55    1.42
  -6  -2   3   25.42    1.23
  -6  -2   3   23.12    2.12
  -6  -2   3   25.89    1.44
  -6  -2   3   26.05    1.45
  -6  -2   3   27.40    1.62
   5   2  -3   60.35    1.59
   5   2  -3   61.81    2.14
   5   2  -3   62.33    2.31
  -5  -2   3   60.78    2.64
  -5  -2   3   58.29    1.89
  -5  -2   3   57.65    2.14
  -5  -2   3   59.56    2.34
   4   2  -3    9.79    1.03
   4   2  -3    8.02    1.06
   4   2  -3    9.72    0.61
  -4  -2   3   10.72    1.01
  -4  -2   3    8.81    1.17
  -4  -2   3    9.03    0.85
  -4  -2   3    9.00    1.17
   3   2  -3    0.07    0.33
   3   2  -3   -0.01    0.53
   3   2  -3    0.13    0.40
  -3  -2   3    0.03    0.40
  -3  -2   3   -0.02    0.46
  -3  -2   3    0.04    0.60
  -3  -2   3   -0.19    0.50
   2   2  -3   35.26    1.45
   2   2  -3   34.82    1.25
  -2  -2   3   36.34    1.27
  -2  -2   3   36.22    1.47
   1   2  -3    6.60    0.80
   1   2  -3    7.57    0.86
  -1  -2   3    6.25    1.05
  -1  -2   3    6.44    0.79
  -1  -2   3    7.49    0.83
   0   2  -3   52.62    1.82
   0   2  -3   52.21    1.68
   0   2  -3   56.91    1.97
   0  -2   3   52.30    1.93
   0  -2   3   53.03    2.34
   0  -2   3   52.54    1.68
   0  -2   3   53.73    1.79
  -1   2  -3   22.98    1.34
  -1   2  -3   24.64    1.36
  -1   2  -3   24.22    1.12
   1  -2   3   25.18    1.11
   1  -2   3   24.49    1.65
   1  -2   3   25.30    1.38
   1  -2   3   24.98    1.29
  -2   2  -3   -0.57    0.47
  -2   2  -3   -0.07    0.46
  -2   2  -3    0.56    0.56
  -2   2  -3   -0.17    0.60
   2  -2   3    0.21    0.53
   2  -2   3    0.60    0.67
   2  -2   3    0.16    0.43
   2  -2   3    0.89    0.59
  -3   2  -3    3.20    0.55
  -3   2  -3    2.81    0.66
  -3   2  -3    3.70    0.77
  -3   2  -3    4.23    0.68
   3  -2   3    2.63    0.65
   3  -2   3    2.17    0.60
   3  -2   3    3.40    0.85
   3  -2   3    3.08    0.70
  -4   2  -3  103.66    3.23
  -4   2  -3  104.48    3.73
  -4   2  -3  103.39    2.79
  -4   2  -3  103.82    3.15
   4  -2   3  101.12    3.35
   4  -2   3  103.44    3.22
   4  -2   3  102.19    3.17
   4  -2   3  103.72    3.76
  -5   2  -3  201.07    5.29
  -5   2  -3  196.95    6.37
  -5   2  -3  192.21    4.79
  -5   2  -3  191.16    5.40
   5  -2   3  198.08    5.43
   5  -2   3  199.70    5.61
   5  -2   3  194.10    5.30
   5  -2   3  190.96    6.31
  -6   2  -3   14.43    1.25
  -6   2  -3   14.01    1.23
  -6   2  -3   16.67    2.37
  -6   2  -3   14.73    1.33
   6  -2   3   14.88    1.38
   6  -2   3   15.54    2.00
   6  -2   3   15.11    1.32
   6  -2   3   15.91    1.43
  -7   2  -3    0.61    0.62
  -7   2  -3   -0.46    0.67
  -7   2  -3    0.56    0.83
   7  -2   3   -0.07    0.77
   7  -2   3    0.61    0.75
   7  -2   3   -0.04    1.28
   7  -2   3   -0.07    0.80
  -8   2  -3   22.72    1.84
  -8   2  -3   22.57    1.88
  -8   2  -3   23.45    1.78
   8  -2   3   24.84    2.17
   8  -2   3   22.05    1.80
   8  -2   3   22.14    1.76
   8  -2   3   21.71    2.84
   8  -2   3   20.98    1.71
   8  -2   3   24.66    1.81
  -9   2  -3    2.99    1.00
  -9   2  -3   -0.49    1.26
  -9   2  -3    0.14    0.83
   9  -2   3    0.25    0.94
   9  -2   3   -2.02    0.86
   9  -2   3   -1.69    0.90
   9  -2   3    0.61    1.47
   9  -2   3    0.29    0.88
   9  -2   3   -2.23    1.62
 -10   2  -3   29.08    2.27
 -10   2  -3   25.93    1.98
 -10   2  -3   19.10    2.78
  10  -2   3   27.17    2.28
  10  -2   3   29.08    2.19
  10  -2   3   18.79    2.81
  10  -2   3   22.72    2.15
  10  -2   3   27.46    2.16
  11   1  -3   36.59    1.66
  11   1  -3   36.96    2.33
 -11  -1   3   38.70    2.43
  10   1  -3    4.07    0.85
  10   1  -3    3.37    0.98
  10   1  -3    3.47    0.65
 -10  -1   3    4.43    0.97
 -10  -1   3    2.78    1.28
   9   1  -3   51.59    1.85
   9   1  -3   54.10    1.83
   9   1  -3   55.53    2.56
  -9  -1   3   55.58    2.37
  -9  -1   3   54.01    2.70
  -9  -1   3   59.03    2.74
   8   1  -3   22.35    1.09
   8   1  -3   24.56    1.13
   8   1  -3   24.78    1.65
  -8  -1   3   24.93    1.78
  -8  -1   3   25.59    1.54
  -8  -1   3   24.94    1.44
  -8  -1   3   26.37    1.81
   7   1  -3    3.75    0.71
   7   1  -3    5.02    0.67
   7   1  -3    2.04    1.11
   7   1  -3    4.08    0.63
  -7  -1   3    4.20    0.73
  -7  -1   3    6.18    0.99
  -7  -1   3    6.20    1.21
  -7  -1   3    6.70    1.19
   6   1  -3  259.61    6.05
   6   1  -3  250.24    6.97
   6   1  -3  251.28    6.92
  -6  -1   3  257.26    6.92
  -6  -1   3  256.12    6.41
  -6  -1   3  242.39    7.81
  -6  -1   3  252.31    6.04
  -6  -1   3  256.40    6.32
   5   1  -3  303.56    7.99
   5   1  -3  303.97    7.16
   5   1  -3  310.31    7.98
  -5  -1   3  307.08    7.40
  -5  -1   3  294.56    7.93
  -5  -1   3  298.97    9.02
  -5  -1   3  304.55    7.15
  -5  -1   3  315.09    7.48
   4   1  -3   21.56    1.31
   4   1  -3   18.85    1.38
   4   1  -3   20.55    1.28
  -4  -1   3   20.64    1.25
  -4  -1   3   20.96    0.91
  -4  -1   3   21.91    1.31
  -4  -1   3   19.16    1.35
   3   1  -3    4.42    0.72
   3   1  -3    3.34    0.54
  -3  -1   3    3.70    0.67
  -3  -1   3    3.89    0.72
  -3  -1   3    2.90    0.53
  -3  -1   3    3.66    0.63
   2   1  -3   96.80    2.64
   2   1  -3   98.90    2.40
   2   1  -3   94.72    2.63
  -2  -1   3   96.22    2.68
  -2  -1   3   94.92    2.85
  -2  -1   3   92.72    2.62
   1   1  -3   77.19    2.16
   1   1  -3   71.49    2.09
  -1  -1   3   81.75    2.19
  -1  -1   3   78.65    2.14
  -1  -1   3   78.14    2.08
   0   1  -3   10.25    0.84
   0   1  -3   11.67    1.03
   0   1  -3   10.79    0.75
   0  -1   3   11.19    0.99
   0  -1   3   10.22    1.21
   0  -1   3   11.72    0.84
   0  -1   3   11.44    0.69
  -1   1  -3   86.58    2.24
  -1   1  -3   92.69    2.57
  -1   1  -3   90.18    3.03
  -1   1  -3   86.49    2.58
   1  -1   3   91.61    2.60
   1  -1   3   92.01    2.26
   1  -1   3   90.77    3.12
   1  -1   3   89.83    2.60
  -2   1  -3    3.03    0.43
  -2   1  -3    1.85    0.58
  -2   1  -3    3.27    0.64
  -2   1  -3    2.06    0.53
   2  -1   3    3.17    0.61
   2  -1   3    1.98    0.68
   2  -1   3    3.71    0.58
   2  -1   3    2.41    0.55
  -3   1  -3    1.93    0.60
  -3   1  -3    2.48    0.47
  -3   1  -3    2.05    0.63
  -3   1  -3    2.67    0.66
   3  -1   3    2.72    0.71
   3  -1   3    1.78    0.67
   3  -1   3    1.79    0.60
   3  -1   3    2.27    0.79
  -4   1  -3  287.86    6.93
  -4   1  -3  272.89    7.10
  -4   1  -3  277.49    8.26
  -4   1  -3  280.10    6.35
   4  -1   3  272.65    6.92
   4  -1   3  284.69    7.13
   4  -1   3  278.27    8.32
   4  -1   3  276.69    7.27
  -5   1  -3  223.71    6.10
  -5   1  -3  234.91    5.97
  -5   1  -3  227.12    5.40
  -5   1  -3  230.94    7.14
   5  -1   3  228.16    6.27
   5  -1   3  237.61    6.13
   5  -1   3  231.38    7.17
   5  -1   3  227.01    5.98
  -6   1  -3    5.72    1.00
  -6   1  -3    5.90    1.03
  -6   1  -3    5.32    1.09
   6  -1   3    5.55    1.04
   6  -1   3    8.38    1.19
   6  -1   3    6.45    1.21
   6  -1   3    5.86    1.08
   6  -1   3    7.44    1.06
  -7   1  -3   13.20    1.39
  -7   1  -3   14.64    1.34
  -7   1  -3   13.87    1.29
  -7   1  -3   15.54    2.39
   7  -1   3   13.31    1.33
   7  -1   3   12.29    1.26
   7  -1   3   14.25    1.38
   7  -1   3   15.35    2.20
   7  -1   3   14.87    1.38
   7  -1   3   13.86    1.40
  -8   1  -3  218.83    6.60
  -8   1  -3  228.19    6.30
  -8   1  -3  232.21    6.45
  -8   1  -3  225.73    5.62
   8  -1   3  230.39    6.38
   8  -1   3  228.99    6.68
   8  -1   3  221.76    6.39
   8  -1   3  226.15    7.70
   8  -1   3  226.12    6.47
   8  -1   3  227.57    6.37
  -9   1  -3    4.73    0.87
  -9   1  -3    4.53    0.98
  -9   1  -3    4.01    0.95
  -9   1  -3    3.00    1.14
   9  -1   3    0.44    1.67
   9  -1   3    2.75    0.83
   9  -1   3    4.54    0.97
   9  -1   3    1.56    1.29
   9  -1   3    4.35    1.09
   9  -1   3    3.99    1.00
 -10   1  -3   22.50    2.11
 -10   1  -3   25.79    1.78
  10  -1   3   26.53    2.06
  10  -1   3   18.03    2.66
  10  -1   3   28.01    2.17
  10  -1   3   25.13    2.11
  10  -1   3   17.40    1.96
  10  -1   3   20.90    2.82
 -11   1  -3   -0.85    1.19
 -11   1  -3    0.98    1.02
  11  -1   3   -1.06    1.10
  11  -1   3   -1.35    1.14
  11  -1   3   -0.35    2.21
  11  -1   3    2.50    1.23
  11  -1   3   -0.24    1.15
  11   0  -3   62.30    2.15
  11   0  -3   65.49    3.02
 -11   0   3   58.64    2.92
  10   0  -3    3.86    0.82
  10   0  -3    3.32    0.63
  10   0  -3    4.72    1.05
 -10   0   3    3.61    1.37
 -10   0   3    5.61    1.04
   9   0  -3   29.24    1.80
   9   0  -3   26.80    1.23
   9   0  -3   28.04    1.55
  -9   0   3   26.21    1.73
  -9   0   3   26.69    2.26
  -9   0   3   23.24    1.93
   8   0  -3    1.38    0.59
   8   0  -3    0.55    0.69
   8   0  -3    1.10    0.43
  -8   0   3    2.95    1.89
  -8   0   3    1.35    0.78
  -8   0   3    0.30    0.67
  -8   0   3    1.01    0.76
   7   0  -3    3.07    0.58
   7   0  -3    1.84    0.67
   7   0  -3    2.30    0.52
   7   0  -3    0.99    0.86
  -7   0   3   -0.11    1.30
  -7   0   3    1.60    0.69
  -7   0   3    2.72    0.73
  -7   0   3    2.00    0.60
   6   0  -3  208.47    4.79
   6   0  -3  205.97    4.82
   6   0  -3  191.07    5.77
   6   0  -3  198.20    5.68
  -6   0   3  202.02    5.24
  -6   0   3  198.60    4.96
  -6   0   3  199.47    5.67
  -6   0   3  206.11    5.36
  -6   0   3  198.02    6.45
   5   0  -3  204.89    4.68
   5   0  -3  196.63    5.56
   5   0  -3  199.59    5.52
  -5   0   3  199.72    4.87
  -5   0   3  198.22    5.09
  -5   0   3  201.93    5.52
  -5   0   3  193.98    6.17
   4   0  -3    4.35    0.80
   4   0  -3    4.83    0.96
  -4   0   3    3.51    0.58
  -4   0   3    3.31    0.64
  -4   0   3    3.73    0.66
  -4   0   3    3.67    0.74
   3   0  -3    8.82    0.92
   3   0  -3    7.52    1.05
  -3   0   3    7.16    0.89
  -3   0   3    6.58    0.98
  -3   0   3    6.95    0.93
  -3   0   3    6.96    1.01
   2   0  -3  232.46    5.69
   2   0  -3  224.29    5.27
  -2   0   3  218.14    5.69
  -2   0   3  218.28    5.28
  -2   0   3  222.44    5.68
   1   0  -3  977.35   21.34
   1   0  -3  969.03   22.28
  -1   0   3 1000.00   23.30
  -1   0   3  981.48   21.35
  -1   0   3  972.78   22.27
   0   0  -3   53.74    1.62
   0   0  -3   54.83    1.51
   0   0  -3   55.66    1.76
   0   0   3   54.67    1.69
   0   0   3   55.31    1.48
   0   0   3   51.55    1.60
   0   0   3   55.80    2.05
  -1   0  -3   20.71    1.08
  -1   0  -3   21.01    1.07
  -1   0  -3   19.31    1.20
  -1   0  -3   22.46    0.73
   1   0   3   19.25    0.70
   1   0   3   23.39    1.08
   1   0   3   20.58    1.06
   1   0   3   21.90    1.32
  -2   0  -3   87.03    2.58
  -2   0  -3   87.22    2.03
  -2   0  -3   90.66    2.52
  -2   0  -3   91.75    3.00
   2   0   3   87.57    2.56
   2   0   3   87.22    3.03
   2   0   3   87.32    2.50
  -3   0  -3    7.98    0.51
  -3   0  -3    9.30    1.05
  -3   0  -3    8.79    1.01
  -3   0  -3    7.70    0.96
   3   0   3    9.10    1.23
   3   0   3    9.47    1.05
   3   0   3    8.56    1.02
   3   0   3    8.40    0.99
  -4   0  -3  191.69    4.90
  -4   0  -3  183.38    4.99
  -4   0  -3  196.42    5.87
  -4   0  -3  189.96    5.08
   4   0   3  188.90    5.91
   4   0   3  182.36    4.89
   4   0   3  183.24    5.09
   4   0   3  186.01    5.08
   4   0   3  193.43    5.02
  -5   0  -3   37.00    1.63
  -5   0  -3   37.36    1.97
  -5   0  -3   35.82    1.67
  -5   0  -3   36.99    1.70
   5   0   3   34.68    1.66
   5   0   3   36.43    1.65
   5   0   3   36.82    1.75
   5   0   3   35.24    1.69
   5   0   3   33.59    1.59
   5   0   3   37.74    2.15
  -6   0  -3    1.12    0.55
  -6   0  -3    0.89    0.42
  -6   0  -3    1.42    0.62
  -6   0  -3    0.64    0.87
  -6   0  -3    1.76    0.61
   6   0   3   -0.08    0.53
   6   0   3    0.42    0.50
   6   0   3    0.65    0.83
   6   0   3    0.57    0.52
   6   0   3    1.05    0.62
   6   0   3    0.85    0.57
  -7   0  -3   41.92    1.51
  -7   0  -3   42.40    1.94
  -7   0  -3   40.43    2.02
  -7   0  -3   38.30    2.60
  -7   0  -3   42.68    1.93
   7   0   3   41.16    2.02
   7   0   3   40.33    1.88
   7   0   3   40.81    2.62
   7   0   3   38.73    1.94
   7   0   3   41.14    1.96
   7   0   3   39.05    2.00
  -8   0  -3  167.26    5.31
  -8   0  -3  172.43    5.06
  -8   0  -3  168.49    4.43
  -8   0  -3  175.59    5.14
   8   0   3  166.23    5.10
   8   0   3  171.69    5.11
   8   0   3  174.15    5.35
   8   0   3  194.32    6.52
   8   0   3  173.35    5.18
   8   0   3  175.43    5.09
  -9   0  -3   10.58    1.56
  -9   0  -3   10.93    1.55
  -9   0  -3    6.84    1.19
  -9   0  -3    9.63    1.80
   9   0   3   10.66    2.04
   9   0   3    6.96    1.19
   9   0   3    8.80    1.47
   9   0   3    8.62    1.46
   9   0   3   12.50    1.52
   9   0   3    8.01    1.79
 -10   0  -3    0.82    0.91
 -10   0  -3    2.45    0.89
  10   0   3   -1.10    0.93
  10   0   3    1.01    1.57
  10   0   3    2.00    0.95
  10   0   3    1.98    0.93
  10   0   3   -2.86    1.68
  10   0   3    1.05    0.90
 -11   0  -3    9.57    1.25
 -11   0  -3    9.65    1.41
  11   0   3    9.38    1.81
  11   0   3   14.36    1.90
  11   0   3    9.46    2.45
  11   0   3   10.56    1.93
  11  -1  -3   16.70    1.99
  11  -1  -3   17.21    1.34
 -11   1   3   16.94    2.07
  10  -1  -3    1.63    0.61
  10  -1  -3    0.57    0.94
 -10   1   3    0.92    1.53
 -10   1   3    2.08    0.98
   9  -1  -3    3.49    0.57
   9  -1  -3    1.45    1.37
   9  -1  -3    2.79    0.78
  -9   1   3    3.76    0.94
  -9   1   3    3.71    1.26
  -9   1   3    0.68    0.85
  -9   1   3    3.91    0.74
   8  -1  -3    7.55    1.24
   8  -1  -3    6.08    0.75
   8  -1  -3    1.90    1.27
   8  -1  -3    4.40    0.88
  -8   1   3    4.87    0.99
  -8   1   3    5.40    0.90
  -8   1   3    3.95    0.85
  -8   1   3    4.81    1.71
  -8   1   3    4.66    0.67
   7  -1  -3    8.51    1.85
   7  -1  -3   14.49    0.77
   7  -1  -3   14.61    1.34
   7  -1  -3   14.59    1.13
  -7   1   3   12.64    1.18
  -7   1   3   14.12    1.48
  -7   1   3   14.39    2.47
  -7   1   3   14.89    1.30
  -7   1   3   13.21    0.94
   6  -1  -3   26.01    0.90
   6  -1  -3   25.77    1.51
   6  -1  -3   22.69    1.66
  -6   1   3   24.42    1.38
  -6   1   3   25.39    2.20
  -6   1   3   25.62    1.49
  -6   1   3   22.67    1.43
  -6   1   3   25.42    1.05
   5  -1  -3   32.82    1.65
   5  -1  -3   33.05    1.64
  -5   1   3   31.99    1.50
  -5   1   3   32.13    1.49
  -5   1   3   32.13    1.13
  -5   1   3   31.69    2.01
  -5   1   3   31.77    1.59
   4  -1  -3    5.70    1.02
   4  -1  -3    6.47    0.99
  -4   1   3    6.39    1.14
  -4   1   3    5.65    0.59
  -4   1   3    3.49    0.84
  -4   1   3    3.90    0.64
  -4   1   3    5.36    1.03
   3  -1  -3   21.57    1.29
   3  -1  -3   22.05    1.22
  -3   1   3   20.93    0.75
  -3   1   3   19.99    1.21
  -3   1   3   20.92    1.32
  -3   1   3   22.35    1.30
   2  -1  -3  177.67    4.61
   2  -1  -3  167.94    4.51
  -2   1   3  169.60    4.50
  -2   1   3  182.54    4.66
   1  -1  -3    0.46    0.45
   1  -1  -3    0.49    0.37
  -1   1   3    0.21    0.38
  -1   1   3    0.47    0.26
  -1   1   3    0.55    0.37
   0  -1  -3   26.95    1.06
   0  -1  -3   30.70    1.26
   0   1   3   28.35    1.07
   0   1   3   27.26    0.99
   0   1   3   28.98    1.24
   0   1   3   26.83    1.00
   0   1   3   22.67    0.94
  -1  -1  -3   14.37    0.84
  -1  -1  -3   14.31    1.02
   1   1   3   14.21    1.03
   1   1   3   12.72    0.90
   1   1   3   14.03    0.95
   1   1   3   13.19    0.97
   1   1   3   14.87    0.80
  -2  -1  -3   35.99    1.43
  -2  -1  -3   37.40    1.35
  -2  -1  -3   38.69    1.65
   2   1   3   37.21    1.46
   2   1   3   34.58    1.49
   2   1   3   35.01    1.42
   2   1   3   38.15    1.36
   2   1   3   38.85    1.70
   2   1   3   37.18    1.28
  -3  -1  -3    1.44    0.53
  -3  -1  -3    1.54    0.50
  -3  -1  -3    1.16    0.47
  -3  -1  -3    1.95    0.57
   3   1   3    0.99    0.52
   3   1   3    1.14    0.63
   3   1   3    1.40    0.54
   3   1   3    0.85    0.49
   3   1   3    1.66    0.51
   3   1   3    0.92    0.68
  -4  -1  -3    0.20    0.54
  -4  -1  -3    0.02    0.48
  -4  -1  -3    0.26    0.30
  -4  -1  -3   -0.20    0.54
  -4  -1  -3   -0.11    0.55
   4   1   3    0.71    0.68
   4   1   3   -0.10    0.52
   4   1   3    0.39    0.53
   4   1   3   -0.08    0.52
   4   1   3    0.37    0.57
   4   1   3    0.42    0.53
  -5  -1  -3    4.75    0.76
  -5  -1  -3    3.86    0.66
  -5  -1  -3    4.55    0.59
  -5  -1  -3    6.67    1.07
  -5  -1  -3    3.71    0.63
   5   1   3    6.18    1.03
   5   1   3    4.56    0.76
   5   1   3    4.72    0.93
   5   1   3    5.78    0.82
   5   1   3    7.32    1.43
   5   1   3    4.28    0.66
  -6  -1  -3    3.23    0.73
  -6  -1  -3    2.50    0.44
  -6  -1  -3    2.28    0.61
  -6  -1  -3    5.71    1.22
  -6  -1  -3    2.54    0.61
   6   1   3    2.11    0.65
   6   1   3    3.88    0.67
   6   1   3    2.52    0.94
   6   1   3    2.64    0.59
   6   1   3    2.05    0.64
   6   1   3    2.05    0.59
  -7  -1  -3    4.66    0.78
  -7  -1  -3    6.85    1.16
  -7  -1  -3    5.52    0.96
  -7  -1  -3    5.57    1.14
  -7  -1  -3    5.42    0.84
   7   1   3    4.94    0.85
   7   1   3    4.00    0.78
   7   1   3    4.28    1.16
   7   1   3    5.02    0.98
   7   1   3    4.42    0.77
   7   1   3    5.47    0.91
  -8  -1  -3    0.57    0.74
  -8  -1  -3    1.17    0.59
  -8  -1  -3    0.68    0.81
  -8  -1  -3    1.79    0.69
   8   1   3    1.55    0.74
   8   1   3    0.14    1.20
   8   1   3    1.85    0.77
   8   1   3    0.14    0.62
   8   1   3    1.27    0.75
   8   1   3    1.87    0.83
  -9  -1  -3    2.67    0.87
  -9  -1  -3    3.48    0.78
  -9  -1  -3    3.77    1.17
  -9  -1  -3    5.94    1.07
   9   1   3    3.58    0.83
   9   1   3    4.64    1.22
   9   1   3    6.98    1.37
   9   1   3    7.09    1.33
   9   1   3    3.82    0.85
 -10  -1  -3    0.46    1.41
 -10  -1  -3   -0.76    0.73
  10   1   3    0.64    0.86
  10   1   3   -0.27    0.84
  10   1   3   -1.66    1.54
  10   1   3   -0.13    0.89
  10   1   3    0.53    1.32
 -11  -1  -3    0.42    0.98
  11   1   3    1.50    1.14
  11   1   3    2.77    1.74
  11   1   3    2.02    2.11
  11   1   3    1.84    1.03
  11   1   3   -0.59    0.97
  11  -2  -3    1.85    1.08
  11  -2  -3    1.91    0.76
 -11   2   3    2.20    1.09
 -11   2   3    3.48    1.20
  10  -2  -3    1.53    0.89
  10  -2  -3    0.94    0.65
 -10   2   3   -0.93    0.91
 -10   2   3    0.81    1.55
 -10   2   3    0.05    0.88
   9  -2  -3    0.31    1.37
   9  -2  -3   -0.82    0.71
   9  -2  -3    0.14    0.54
  -9   2   3    0.39    1.33
  -9   2   3    0.65    0.70
  -9   2   3   -0.04    0.83
  -9   2   3    1.14    0.96
   8  -2  -3   -0.64    0.70
   8  -2  -3    0.33    0.46
   8  -2  -3   -0.08    1.07
  -8   2   3    0.96    0.84
  -8   2   3   -0.12    1.41
  -8   2   3   -0.42    0.59
  -8   2   3    0.08    0.72
  -8   2   3   -0.35    1.02
   7  -2  -3    0.82    0.67
   7  -2  -3   -0.26    0.41
  -7   2   3   -0.75    0.71
  -7   2   3    0.21    0.52
  -7   2   3   -0.12    1.12
  -7   2   3   -0.31    0.54
   6  -2  -3    0.82    0.58
   6  -2  -3    1.83    0.39
   6  -2  -3    1.15    0.60
   6  -2  -3   -0.39    0.82
  -6   2   3    1.42    0.60
  -6   2   3    1.69    0.52
  -6   2   3    1.39    0.67
  -6   2   3    1.20    0.94
   5  -2  -3    9.20    0.60
   5  -2  -3    8.66    1.06
   5  -2  -3    8.80    1.07
  -5   2   3   10.31    1.04
  -5   2   3    9.10    0.82
  -5   2   3    7.71    1.36
  -5   2   3    8.49    1.07
  -5   2   3    9.50    1.37
   4  -2  -3    9.02    1.01
   4  -2  -3    7.13    1.08
  -4   2   3    8.99    0.94
  -4   2   3    8.24    1.05
  -4   2   3    9.36    1.19
  -4   2   3    7.91    0.76
  -4   2   3    9.66    1.26
   3  -2  -3   27.36    1.42
   3  -2  -3   27.47    1.44
   3  -2  -3   27.88    0.87
  -3   2   3   26.24    1.18
  -3   2   3   27.87    1.41
  -3   2   3   24.19    1.23
  -3   2   3   27.68    1.56
  -3   2   3   28.52    1.09
   2  -2  -3   17.43    1.04
   2  -2  -3   17.56    0.68
   2  -2  -3   16.69    1.08
  -2   2   3   17.68    1.21
  -2   2   3   16.42    1.01
  -2   2   3   19.32    0.89
   1  -2  -3   11.08    0.75
   1  -2  -3   10.26    0.90
   1  -2  -3    9.90    0.59
   1  -2  -3    9.95    0.62
  -1   2   3   10.91    0.59
  -1   2   3    7.80    0.70
  -1   2   3    8.81    0.56
  -1   2   3    9.63    0.95
  -1   2   3   10.13    0.69
   0  -2  -3   14.51    0.80
   0  -2  -3   14.64    0.82
   0  -2  -3   14.35    0.63
   0  -2  -3   14.46    0.85
   0   2   3   15.06    0.78
   0   2   3   13.85    0.60
   0   2   3   14.18    0.56
   0   2   3   13.18    0.83
   0   2   3   13.73    0.78
  -1  -2  -3   52.15    1.65
  -1  -2  -3   51.87    1.42
  -1  -2  -3   51.54    1.66
  -1  -2  -3   52.97    1.87
   1   2   3   52.20    1.84
   1   2   3   50.00    1.64
   1   2   3   49.32    1.68
   1   2   3   51.85    1.41
  -2  -2  -3   76.87    2.29
  -2  -2  -3   76.91    1.84
  -2  -2  -3   75.95    2.09
  -2  -2  -3   77.25    2.00
  -2  -2  -3   74.86    2.26
  -2  -2  -3   74.94    2.59
   2   2   3   78.36    2.00
   2   2   3   75.60    2.63
   2   2   3   79.49    1.85
   2   2   3   76.55    2.10
   2   2   3   75.00    2.27
   2   2   3   74.05    2.34
  -3  -2  -3    2.53    0.46
  -3  -2  -3    2.70    0.45
  -3  -2  -3    2.20    0.54
  -3  -2  -3    1.79    0.52
  -3  -2  -3    1.75    0.48
  -3  -2  -3    1.96    0.58
   3   2   3    2.46    0.63
   3   2   3    1.37    0.62
   3   2   3    2.24    0.53
   3   2   3    2.48    0.56
   3   2   3    1.82    0.54
   3   2   3    2.67    0.42
   3   2   3    2.08    0.47
  -4  -2  -3   10.39    0.63
  -4  -2  -3   10.72    1.10
  -4  -2  -3   10.53    0.95
  -4  -2  -3    9.47    1.23
  -4  -2  -3    9.93    0.97
  -4  -2  -3   11.15    1.05
   4   2   3   10.30    1.13
   4   2   3   10.03    0.63
   4   2   3   10.83    1.06
   4   2   3    9.44    1.03
   4   2   3    9.25    0.95
   4   2   3    9.85    1.12
   4   2   3   11.36    1.45
  -5  -2  -3   29.83    1.48
  -5  -2  -3   29.56    1.48
  -5  -2  -3   29.17    1.46
  -5  -2  -3   29.15    1.05
  -5  -2  -3   27.98    1.65
  -5  -2  -3   30.53    1.39
   5   2   3   31.16    1.56
   5   2   3   30.63    1.99
   5   2   3   28.91    1.45
   5   2   3   29.43    1.46
   5   2   3   28.78    1.45
   5   2   3   28.71    1.49
  -6  -2  -3    0.46    0.60
  -6  -2  -3    0.29    0.47
  -6  -2  -3    0.62    0.51
  -6  -2  -3    1.60    0.41
  -6  -2  -3    0.89    0.58
   6   2   3    0.65    0.56
   6   2   3    1.19    0.53
   6   2   3    0.61    0.47
   6   2   3    0.52    0.54
   6   2   3    1.28    0.57
   6   2   3    0.87    0.82
  -7  -2  -3   38.92    2.23
  -7  -2  -3   40.12    1.49
  -7  -2  -3   40.48    1.90
  -7  -2  -3   43.84    2.04
   7   2   3   43.12    1.96
   7   2   3   42.16    2.78
   7   2   3   40.34    1.92
   7   2   3   40.47    1.97
   7   2   3   41.35    1.88
   7   2   3   40.67    1.83
  -8  -2  -3   33.01    1.83
  -8  -2  -3   35.52    2.07
  -8  -2  -3   33.55    1.49
   8   2   3   37.21    1.98
   8   2   3   32.27    1.75
   8   2   3   32.28    1.85
   8   2   3   32.30    1.90
   8   2   3   32.39    1.87
  -9  -2  -3    0.96    0.85
  -9  -2  -3    0.78    1.05
  -9  -2  -3    1.03    0.64
   9   2   3    2.33    1.12
   9   2   3    1.03    1.33
   9   2   3    1.14    0.71
   9   2   3    2.81    0.90
   9   2   3    2.27    0.85
 -10  -2  -3    4.36    0.88
 -10  -2  -3    2.00    0.96
 -10  -2  -3    3.61    1.40
  10   2   3    5.68    1.13
  10   2   3    2.90    1.01
  10   2   3    4.69    1.35
  10   2   3    5.63    0.97
  10   2   3    2.44    1.69
 -11  -2  -3   48.50    2.28
  11   2   3   47.87    2.68
  11   2   3   48.08    2.70
  11   2   3   54.37    4.31
  11   2   3   41.33    3.31
  11   2   3   42.00    2.50
  10  -3  -3   -0.09    0.73
  10  -3  -3   -0.41    0.97
 -10   3   3   -0.11    1.01
 -10   3   3    1.40    1.70
 -10   3   3   -0.05    0.95
   9  -3  -3    3.22    1.37
   9  -3  -3    4.03    0.94
   9  -3  -3    1.39    0.67
  -9   3   3    1.79    1.46
  -9   3   3    1.60    0.91
  -9   3   3    1.46    1.96
  -9   3   3    3.99    1.04
   8  -3  -3   76.43    2.35
   8  -3  -3   68.20    2.95
  -8   3   3   73.81    3.76
  -8   3   3   69.14    2.99
  -8   3   3   77.75    3.23
  -8   3   3   74.78    2.64
   7  -3  -3   42.66    2.15
   7  -3  -3   42.08    1.57
   7  -3  -3   34.65    2.42
  -7   3   3   42.49    2.17
  -7   3   3   43.38    2.63
  -7   3   3   42.46    1.84
  -7   3   3   44.47    2.26
   6  -3  -3    9.93    1.21
   6  -3  -3    9.74    1.40
  -6   3   3   10.17    1.12
  -6   3   3    9.39    1.60
  -6   3   3    8.80    1.33
  -6   3   3    7.73    1.02
   5  -3  -3    2.45    0.61
   5  -3  -3    1.71    0.71
   5  -3  -3    1.95    0.69
  -5   3   3    0.96    0.59
  -5   3   3    1.05    0.55
  -5   3   3    0.93    0.70
  -5   3   3    1.02    0.64
  -5   3   3    1.89    0.62
   4  -3  -3   33.77    1.60
   4  -3  -3   31.61    1.63
  -4   3   3   34.46    1.49
  -4   3   3   36.16    1.83
  -4   3   3   34.37    1.62
  -4   3   3   33.20    1.40
  -4   3   3   33.04    1.41
   3  -3  -3  234.52    6.26
   3  -3  -3  233.78    5.60
   3  -3  -3  223.62    6.07
  -3   3   3  238.23    6.09
  -3   3   3  233.06    5.79
  -3   3   3  228.25    6.30
  -3   3   3  237.10    6.44
  -3   3   3  236.11    5.53
   2  -3  -3  300.58    7.01
   2  -3  -3  290.72    7.62
   2  -3  -3  290.58    7.39
  -2   3   3  294.72    7.69
  -2   3   3  303.06    6.77
  -2   3   3  298.26    7.99
  -2   3   3  304.54    7.40
   1  -3  -3   12.73    0.76
   1  -3  -3   13.21    0.95
   1  -3  -3   11.86    0.82
   1  -3  -3   12.51    0.81
  -1   3   3   12.81    0.48
  -1   3   3   12.48    0.54
  -1   3   3   13.26    0.79
  -1   3   3   12.66    1.05
  -1   3   3   12.36    0.80
   0  -3  -3   -0.21    0.31
   0  -3  -3    0.21    0.30
   0  -3  -3    0.20    0.43
   0  -3  -3    0.07    0.42
   0   3   3    0.14    0.39
   0   3   3    0.01    0.40
  -1  -3  -3  331.68    9.04
  -1  -3  -3  331.13    7.98
  -1  -3  -3  321.83    7.31
  -1  -3  -3  328.58    7.80
   1   3   3  326.09    9.03
   1   3   3  333.31    7.39
   1   3   3  323.98    8.00
   1   3   3  322.08    7.79
  -2  -3  -3  211.20    5.20
  -2  -3  -3  204.40    5.29
  -2  -3  -3  202.72    4.93
  -2  -3  -3  205.79    4.85
  -2  -3  -3  210.37    4.79
  -2  -3  -3  210.51    6.01
   2   3   3  205.24    4.78
   2   3   3  206.11    6.01
   2   3   3  209.14    4.86
   2   3   3  202.64    5.17
   2   3   3  206.92    5.32
  -3  -3  -3    1.26    0.46
  -3  -3  -3    1.20    0.41
  -3  -3  -3    1.19    0.52
  -3  -3  -3    1.87    0.58
  -3  -3  -3    1.05    0.39
  -3  -3  -3    1.31    0.53
   3   3   3    0.92    0.47
   3   3   3    0.06    0.58
   3   3   3    0.75    0.65
   3   3   3    0.63    0.53
   3   3   3    1.26    0.37
   3   3   3    1.06    0.38
  -4  -3  -3    0.81    0.52
  -4  -3  -3    0.37    0.50
  -4  -3  -3    0.98    0.51
  -4  -3  -3    1.53    0.60
  -4  -3  -3    0.68    0.48
  -4  -3  -3    1.24    0.41
   4   3   3    0.72    0.54
   4   3   3    1.16    0.49
   4   3   3    1.09    0.73
   4   3   3    1.35    0.43
   4   3   3    1.85    0.60
   4   3   3    0.60    0.55
   4   3   3    1.36    0.70
  -5  -3  -3   69.21    2.81
  -5  -3  -3   69.55    2.28
  -5  -3  -3   67.15    1.91
  -5  -3  -3   66.98    2.30
  -5  -3  -3   68.11    2.27
  -5  -3  -3   65.28    2.26
   5   3   3   67.46    2.95
   5   3   3   62.28    2.26
   5   3   3   67.45    2.32
   5   3   3   65.49    2.39
   5   3   3   66.63    2.23
   5   3   3   68.96    2.30
   5   3   3   65.83    1.91
  -6  -3  -3    2.67    0.73
  -6  -3  -3    2.44    0.56
  -6  -3  -3    2.91    0.74
  -6  -3  -3    2.43    0.61
  -6  -3  -3    3.85    0.68
  -6  -3  -3    2.45    0.49
   6   3   3    2.45    0.64
   6   3   3    2.30    1.01
   6   3   3    3.29    0.56
   6   3   3    2.30    0.60
   6   3   3    2.80    0.60
   6   3   3    2.75    0.74
  -7  -3  -3   75.10    2.62
  -7  -3  -3   72.93    2.57
  -7  -3  -3   74.79    2.69
  -7  -3  -3   71.19    3.06
  -7  -3  -3   70.77    2.19
  -7  -3  -3   69.18    2.69
   7   3   3   68.80    2.59
   7   3   3   71.20    2.59
   7   3   3   71.74    2.59
   7   3   3   72.74    2.68
   7   3   3   75.60    3.52
  -8  -3  -3   49.45    2.37
  -8  -3  -3   47.49    2.36
  -8  -3  -3   46.29    1.81
  -8  -3  -3   46.60    2.17
   8   3   3   44.70    2.07
   8   3   3   46.85    2.25
   8   3   3   48.15    2.23
   8   3   3   49.66    2.24
  -9  -3  -3    0.52    1.18
  -9  -3  -3   -1.46    0.70
  -9  -3  -3    0.97    0.64
  -9  -3  -3   -0.90    1.04
   9   3   3   -1.12    0.91
   9   3   3   -1.00    0.68
   9   3   3   -0.53    1.32
   9   3   3   -0.66    0.76
   9   3   3   -0.08    0.75
 -10  -3  -3   21.11    1.59
 -10  -3  -3   23.12    2.62
  10   3   3   21.77    1.99
  10   3   3   23.53    1.94
  10   3   3   21.32    1.77
  10   3   3   22.96    2.36
  10   3   3   22.62    3.07
 -11  -3  -3  146.88    4.28
  11   3   3  127.93    4.54
  11   3   3  137.18    5.15
  11   3   3  150.45    4.90
  11   3   3  143.55    5.05
  11   3   3  148.37    6.44
 -12  -3  -3   13.47    2.04
  12   3   3   17.80    2.18
  12   3   3    9.53    1.41
  12   3   3    9.84    2.27
  12   3   3   11.50    1.79
  12   3   3   12.09    2.33
  10  -4  -3    1.36    0.86
  10  -4  -3    0.76    1.05
 -10   4   3   -0.56    1.11
 -10   4   3   -0.14    1.07
   9  -4  -3   28.83    2.01
   9  -4  -3   26.71    1.64
   9  -4  -3   25.01    2.66
  -9   4   3   30.16    3.14
  -9   4   3   29.32    2.05
   8  -4  -3  163.89    4.46
   8  -4  -3  147.05    5.47
   8  -4  -3  157.77    4.19
   8  -4  -3  165.94    5.26
  -8   4   3  166.15    4.83
  -8   4   3  168.58    5.78
  -8   4   3  160.91    5.35
  -8   4   3  171.67    5.11
   7  -4  -3   16.93    1.12
   7  -4  -3   15.80    1.51
   7  -4  -3   18.74    1.84
  -7   4   3   14.41    1.61
  -7   4   3   16.74    2.16
  -7   4   3   14.80    1.83
  -7   4   3   15.59    1.53
   6  -4  -3    2.77    0.78
   6  -4  -3    2.87    0.62
  -6   4   3    1.17    0.72
  -6   4   3    2.52    0.81
  -6   4   3    2.77    0.88
  -6   4   3    3.85    0.78
   5  -4  -3   48.15    2.07
   5  -4  -3   43.89    2.03
   5  -4  -3   50.42    2.17
  -5   4   3   50.01    2.15
  -5   4   3   51.94    2.02
  -5   4   3   50.39    1.98
  -5   4   3   51.90    1.96
   4  -4  -3   50.18    1.80
   4  -4  -3   48.35    2.08
   4  -4  -3   53.58    1.83
   4  -4  -3   53.10    2.13
  -4   4   3   56.15    2.28
  -4   4   3   51.23    1.78
  -4   4   3   51.87    1.96
  -4   4   3   50.57    1.80
  -4   4   3   48.88    2.06
   3  -4  -3  212.78    5.14
   3  -4  -3  207.12    5.71
   3  -4  -3  209.04    5.37
   3  -4  -3  218.87    5.91
  -3   4   3  221.37    5.15
  -3   4   3  218.01    5.97
  -3   4   3  226.83    5.77
  -3   4   3  206.47    5.53
   2  -4  -3  216.59    5.80
   2  -4  -3  218.24    5.38
   2  -4  -3  214.51    5.02
   2  -4  -3  210.99    5.61
  -2   4   3  216.12    5.01
  -2   4   3  215.83    5.90
  -2   4   3  221.03    5.62
   1  -4  -3   -0.39    0.45
   1  -4  -3    0.22    0.25
   1  -4  -3    0.30    0.44
   1  -4  -3   -0.12    0.46
  -1   4   3   -0.25    0.42
  -1   4   3   -0.01    0.24
  -1   4   3   -0.26    0.53
   0  -4  -3   25.56    1.26
   0  -4  -3   25.82    0.71
   0  -4  -3   25.89    1.06
   0  -4  -3   26.14    1.07
   0   4   3   26.55    1.25
   0   4   3   28.55    1.06
   0   4   3   24.25    1.21
   0   4   3   26.99    1.31
  -1  -4  -3  130.61    3.52
  -1  -4  -3  127.71    3.34
  -1  -4  -3  131.41    3.89
  -1  -4  -3  133.54    3.59
   1   4   3  125.98    3.87
   1   4   3  129.72    3.52
   1   4   3  131.09    3.34
  -2  -4  -3  101.09    2.68
  -2  -4  -3  104.29    2.93
  -2  -4  -3   94.99    3.24
  -2  -4  -3  100.06    2.55
  -2  -4  -3   87.48    2.86
   2   4   3  102.18    2.91
   2   4   3  104.55    2.70
   2   4   3  101.09    3.27
  -3  -4  -3   16.00    1.02
  -3  -4  -3   15.50    1.34
  -3  -4  -3   15.17    1.02
  -3  -4  -3   14.55    0.90
  -3  -4  -3   15.83    1.20
   3   4   3   15.89    0.99
   3   4   3   14.61    1.49
   3   4   3   15.83    1.32
   3   4   3   15.57    1.17
  -5  -4  -3  224.91    6.95
  -5  -4  -3  228.20    5.82
  -5  -4  -3  219.75    5.33
  -5  -4  -3  228.98    5.87
  -5  -4  -3  225.13    5.68
  -5  -4  -3  223.62    5.97
   5   4   3  227.45    5.34
   5   4   3  218.34    5.84
   5   4   3  220.12    5.79
   5   4   3  217.00    6.02
   5   4   3  223.08    7.08
  -6  -4  -3   16.09    1.14
  -6  -4  -3   14.91    1.55
  -6  -4  -3   15.96    1.01
  -6  -4  -3   16.86    1.23
  -6  -4  -3   16.77    1.36
  -6  -4  -3   15.96    1.14
   6   4   3   16.81    1.17
   6   4   3   16.05    1.23
   6   4   3   14.17    1.29
   6   4   3   17.06    1.23
   6   4   3   17.41    1.09
   6   4   3   16.21    1.83
  -7  -4  -3   62.36    2.35
  -7  -4  -3   61.06    2.06
  -7  -4  -3   59.76    2.48
  -7  -4  -3   64.14    2.42
  -7  -4  -3   57.66    2.38
   7   4   3   61.23    2.10
   7   4   3   62.79    3.19
   7   4   3   60.21    2.33
   7   4   3   59.68    2.36
   7   4   3   60.00    2.49
   7   4   3   62.31    2.37
  -8  -4  -3   10.97    1.67
  -8  -4  -3   11.56    1.51
  -8  -4  -3    9.05    1.30
  -8  -4  -3   12.18    1.66
  -8  -4  -3   11.07    1.13
   8   4   3   12.91    1.41
   8   4   3    9.72    1.46
   8   4   3   10.17    1.35
   8   4   3   11.61    1.24
   8   4   3   11.80    1.46
  -9  -4  -3    4.89    1.07
  -9  -4  -3    5.52    1.46
  -9  -4  -3    3.50    0.90
  -9  -4  -3    3.73    1.31
  -9  -4  -3    4.89    0.90
   9   4   3    6.18    1.20
   9   4   3    6.24    1.17
   9   4   3    7.38    1.44
   9   4   3    6.68    1.60
   9   4   3    7.81    1.38
 -10  -4  -3   11.39    1.45
 -10  -4  -3   10.27    1.63
 -10  -4  -3    8.68    1.28
  10   4   3   14.72    1.56
  10   4   3   11.46    2.19
  10   4   3    9.47    1.85
  10   4   3   14.13    1.71
 -11  -4  -3   69.62    4.10
 -11  -4  -3   73.99    2.93
  11   4   3   80.55    4.62
  11   4   3   74.81    3.15
  11   4   3   82.26    3.57
  11   4   3   74.23    3.76
 -12  -4  -3    9.49    1.42
  12   4   3   13.10    2.40
  12   4   3    6.99    2.18
  12   4   3    7.32    2.04
  12   4   3    7.92    1.41
   9  -5  -3   19.32    1.72
   9  -5  -3   22.81    1.94
  -9   5   3   17.17    3.27
  -9   5   3   22.88    2.10
   8  -5  -3   35.69    1.73
   8  -5  -3   35.90    2.25
   8  -5  -3   34.89    2.44
  -8   5   3   38.09    2.87
  -8   5   3   37.65    2.28
   7  -5  -3    4.63    1.05
   7  -5  -3    6.66    0.92
   7  -5  -3    7.28    1.17
  -7   5   3    5.64    1.20
  -7   5   3    4.90    1.03
  -7   5   3    6.32    1.19
  -7   5   3    4.07    1.09
   6  -5  -3   -0.40    0.77
   6  -5  -3    1.88    0.82
  -6   5   3    0.23    0.87
  -6   5   3    0.55    0.84
  -6   5   3    0.71    0.81
  -6   5   3   -0.22    0.77
   5  -5  -3   29.03    1.74
   5  -5  -3   27.45    1.65
   5  -5  -3   26.69    1.56
  -5   5   3   28.68    1.62
  -5   5   3   27.80    1.40
  -5   5   3   27.81    1.70
  -5   5   3   28.60    1.78
   4  -5  -3   38.38    1.89
   4  -5  -3   38.29    2.07
   4  -5  -3   42.97    1.83
   4  -5  -3   38.94    1.59
  -4   5   3   41.57    1.84
  -4   5   3   40.50    1.65
  -4   5   3   39.90    2.10
  -4   5   3   39.81    1.91
   3  -5  -3    7.23    1.06
   3  -5  -3    7.56    1.03
   3  -5  -3    6.68    0.82
   3  -5  -3    7.50    1.15
  -3   5   3    6.15    1.21
  -3   5   3    6.03    0.97
  -3   5   3    5.88    1.01
  -3   5   3    7.82    0.88
   2  -5  -3   12.79    1.11
   2  -5  -3   12.39    1.16
   2  -5  -3   13.04    0.80
   2  -5  -3   13.63    1.11
  -2   5   3   12.14    1.16
  -2   5   3   12.79    0.80
  -2   5   3   13.53    1.28
  -2   5   3   12.03    1.07
   1  -5  -3   21.12    1.18
   1  -5  -3   21.79    1.30
   1  -5  -3   18.35    0.82
   1  -5  -3   19.24    1.22
  -1   5   3   21.12    1.38
  -1   5   3   21.17    1.26
   0  -5  -3   12.45    0.68
   0  -5  -3   13.03    0.97
   0  -5  -3   13.13    1.13
   0   5   3   12.17    1.10
   0   5   3   12.86    1.14
   0   5   3   12.49    1.10
  -1  -5  -3   29.02    1.45
  -1  -5  -3   29.73    1.50
   1   5   3   29.70    1.43
   1   5   3   29.73    1.48
   1   5   3   29.41    1.42
   1   5   3   29.79    1.50
  -2  -5  -3   16.41    1.25
  -2  -5  -3   18.01    1.18
  -2  -5  -3   16.30    1.18
   2   5   3   18.46    1.18
   2   5   3   17.81    1.23
   2   5   3   19.73    1.50
  -3  -5  -3    2.58    0.60
  -3  -5  -3    1.22    0.57
  -3  -5  -3    2.20    0.53
  -3  -5  -3    2.24    0.64
   3   5   3    1.75    0.58
   3   5   3    1.87    0.59
  -4  -5  -3   18.26    1.17
  -4  -5  -3   19.69    1.14
  -4  -5  -3   19.07    1.24
  -4  -5  -3   18.14    1.25
  -4  -5  -3   19.16    1.15
   4   5   3   18.41    1.83
   4   5   3   18.24    1.27
   4   5   3   20.20    1.14
  -5  -5  -3  100.65    3.04
  -5  -5  -3  101.02    3.77
  -5  -5  -3   92.48    3.08
  -5  -5  -3  103.17    3.18
  -5  -5  -3  104.38    3.06
  -5  -5  -3  101.37    2.86
   5   5   3   99.12    3.82
   5   5   3  102.40    2.84
   5   5   3   98.96    3.13
  -6  -5  -3    2.98    0.64
  -6  -5  -3    3.46    0.64
  -6  -5  -3    2.51    0.62
  -6  -5  -3    4.73    0.79
  -6  -5  -3    1.42    0.86
  -6  -5  -3    4.34    0.88
   6   5   3    4.25    1.11
   6   5   3    4.90    0.72
   6   5   3    3.26    0.60
   6   5   3    3.57    0.70
  -7  -5  -3    0.14    0.57
  -7  -5  -3   -0.48    0.65
  -7  -5  -3   -0.28    0.85
  -7  -5  -3    0.67    0.69
  -7  -5  -3    0.31    0.58
   7   5   3    0.81    1.04
   7   5   3   -0.50    0.64
   7   5   3   -0.47    0.72
   7   5   3    0.77    0.55
   7   5   3   -0.21    0.58
  -8  -5  -3    1.74    1.14
  -8  -5  -3    0.26    0.76
  -8  -5  -3    0.93    0.72
  -8  -5  -3    2.09    1.11
  -8  -5  -3    1.54    0.71
   8   5   3    1.98    0.65
   8   5   3    3.20    1.28
   8   5   3    2.28    0.87
   8   5   3    0.78    0.79
   8   5   3    1.62    0.94
  -9  -5  -3    2.81    0.84
  -9  -5  -3    2.77    1.11
  -9  -5  -3    3.86    1.27
  -9  -5  -3    2.50    0.98
   9   5   3    3.49    0.99
   9   5   3    3.78    1.08
   9   5   3    3.51    0.82
   9   5   3    5.78    1.65
   9   5   3    1.57    1.13
 -10  -5  -3   -0.80    0.88
 -10  -5  -3   -0.13    1.27
 -10  -5  -3   -0.75    0.80
 -10  -5  -3    0.58    1.59
  10   5   3   -1.34    1.20
  10   5   3    0.93    0.96
  10   5   3    1.24    0.84
  10   5   3    0.87    1.29
 -11  -5  -3    6.21    1.19
 -11  -5  -3    5.00    2.00
  11   5   3    5.66    1.75
  11   5   3    6.21    1.91
  11   5   3    9.85    1.45
  11   5   3    9.72    1.74
 -12  -5  -3    1.48    1.24
  12   5   3    1.86    1.35
  12   5   3    6.20    1.77
  12   5   3    1.60    1.24
  12   5   3    2.98    2.11
   9  -6  -3   -0.29    0.77
   9  -6  -3   -1.55    1.20
   9  -6  -3    0.32    1.84
  -9   6   3    1.14    1.31
  -9   6   3    1.02    2.11
   8  -6  -3    0.20    1.49
   8  -6  -3   -1.81    1.02
   8  -6  -3    0.74    0.73
  -8   6   3   -0.16    1.58
  -8   6   3    0.27    1.09
   7  -6  -3   -0.07    1.19
   7  -6  -3    0.67    0.92
  -7   6   3   -0.39    1.26
  -7   6   3    1.70    0.92
   6  -6  -3    1.82    1.07
   6  -6  -3    0.66    0.79
   6  -6  -3    0.93    0.83
  -6   6   3    0.21    0.80
  -6   6   3    0.82    1.00
   5  -6  -3    1.05    0.67
   5  -6  -3    0.84    0.89
   5  -6  -3    0.45    0.74
  -5   6   3   -1.00    0.76
  -5   6   3   -0.21    0.78
   4  -6  -3    0.27    0.69
   4  -6  -3    0.46    0.79
   4  -6  -3    0.45    0.55
  -4   6   3   -0.29    0.75
  -4   6   3   -0.12    0.61
  -4   6   3    0.52    0.63
  -4   6   3    0.04    0.69
   3  -6  -3    0.72    0.49
   3  -6  -3   -0.04    0.58
   3  -6  -3    0.64    0.80
   3  -6  -3   -0.30    0.66
  -3   6   3    0.83    0.55
  -3   6   3    0.40    0.65
  -3   6   3   -0.16    0.51
  -3   6   3   -0.11    0.49
   2  -6  -3   -0.29    0.52
   2  -6  -3    0.40    0.58
   2  -6  -3   -0.01    0.41
   2  -6  -3    0.41    0.67
  -2   6   3   -0.28    0.43
  -2   6   3    1.15    0.63
  -2   6   3    0.31    0.47
  -2   6   3    0.39    0.58
   1  -6  -3    1.19    0.66
   1  -6  -3    1.44    0.42
   1  -6  -3    1.85    0.59
   1  -6  -3    1.90    0.42
   1  -6  -3    0.99    0.53
   1  -6  -3    1.41    0.62
  -1   6   3    1.63    0.64
  -1   6   3    1.70    0.57
   0  -6  -3    1.03    0.78
   0  -6  -3   -0.50    0.47
   0  -6  -3   -0.43    0.50
   0  -6  -3    0.33    0.35
   0   6   3    0.19    0.44
   0   6   3   -0.38    0.53
   0   6   3   -0.32    0.52
  -2  -6  -3    1.90    0.65
  -2  -6  -3    3.05    0.65
   2   6   3    2.61    0.57
   2   6   3    2.34    0.59
  -3  -6  -3    1.14    0.57
  -3  -6  -3    1.69    0.50
  -3  -6  -3    0.34    0.48
  -3  -6  -3    0.25    1.09
   3   6   3    1.35    0.49
   3   6   3    0.43    0.75
   3   6   3    0.77    0.58
  -4  -6  -3   -1.49    1.02
  -4  -6  -3    1.28    0.58
  -4  -6  -3    1.10    0.52
  -4  -6  -3    1.28    0.54
  -4  -6  -3    1.24    0.59
   4   6   3    1.27    0.52
   4   6   3    1.79    0.78
   4   6   3    1.86    0.57
  -5  -6  -3   38.24    1.78
  -5  -6  -3   37.05    2.57
  -5  -6  -3   46.90    1.88
  -5  -6  -3   45.01    1.92
  -5  -6  -3   40.67    1.71
  -5  -6  -3   42.94    1.86
   5   6   3   43.52    1.86
   5   6   3   41.87    2.44
   5   6   3   44.38    1.75
  -6  -6  -3    2.06    0.90
  -6  -6  -3    0.87    0.56
  -6  -6  -3    0.29    0.51
  -6  -6  -3    0.78    0.69
  -6  -6  -3    0.99    0.60
   6   6   3    1.26    0.95
   6   6   3    0.78    0.59
   6   6   3    0.78    0.56
  -7  -6  -3    1.39    0.75
  -7  -6  -3    1.09    0.65
  -7  -6  -3    0.15    0.69
  -7  -6  -3    0.81    0.66
  -7  -6  -3    0.62    0.94
   7   6   3    2.36    0.64
   7   6   3    1.11    1.23
   7   6   3    1.04    0.77
  -8  -6  -3   30.16    1.72
  -8  -6  -3   27.40    2.11
  -8  -6  -3   26.27    1.99
  -8  -6  -3   27.91    1.89
  -8  -6  -3   30.05    2.24
   8   6   3   29.69    2.08
   8   6   3   24.82    1.67
   8   6   3   27.23    1.87
   8   6   3   25.59    2.76
  -9  -6  -3    0.73    1.41
  -9  -6  -3    3.19    0.93
  -9  -6  -3    2.83    1.11
  -9  -6  -3    1.21    1.09
   9   6   3    3.72    1.28
   9   6   3    3.45    1.16
   9   6   3    3.61    0.91
 -10  -6  -3    5.90    1.79
 -10  -6  -3    6.20    1.10
 -10  -6  -3    5.00    1.41
  10   6   3    6.09    1.44
  10   6   3    4.90    1.53
  10   6   3    4.49    1.16
  10   6   3    5.84    1.46
  10   6   3    3.97    0.94
 -11  -6  -3    2.83    1.78
 -11  -6  -3    2.40    2.02
 -11  -6  -3    3.09    1.07
  11   6   3    3.30    1.06
  11   6   3    1.42    1.24
  11   6   3    2.11    1.72
  11   6   3    2.31    1.55
   8  -7  -3   16.13    2.23
   8  -7  -3   15.28    1.54
   8  -7  -3   20.07    3.51
  -8   7   3   17.21    2.25
  -8   7   3   13.00    2.12
   7  -7  -3   -0.67    1.11
   7  -7  -3   -1.65    1.05
   7  -7  -3   -0.41    1.58
  -7   7   3    0.69    1.04
  -7   7   3    0.25    1.39
   6  -7  -3    2.97    0.98
   6  -7  -3    3.45    1.44
   6  -7  -3    2.36    1.02
  -6   7   3    0.15    0.99
  -6   7   3    3.84    1.36
  -6   7   3    2.94    1.17
   5  -7  -3   57.55    2.73
   5  -7  -3   57.33    2.82
   5  -7  -3   54.69    2.31
  -5   7   3   55.66    2.46
  -5   7   3   49.71    2.53
   4  -7  -3   29.38    1.88
   4  -7  -3   28.54    1.59
   4  -7  -3   28.15    2.06
  -4   7   3   27.87    1.63
  -4   7   3   31.21    1.90
  -4   7   3   28.51    1.74
   3  -7  -3    0.90    0.59
   3  -7  -3    0.07    0.73
   3  -7  -3    0.15    1.10
   3  -7  -3    1.16    0.84
  -3   7   3    1.34    0.69
  -3   7   3    0.82    0.70
  -3   7   3    1.12    0.83
  -3   7   3    3.05    0.75
   2  -7  -3   16.55    1.12
   2  -7  -3   17.38    1.45
   2  -7  -3   17.36    1.40
   2  -7  -3   18.14    2.05
  -2   7   3   17.45    1.26
  -2   7   3   16.95    1.57
  -2   7   3   17.66    1.33
  -2   7   3   17.23    1.34
   1  -7  -3  133.39    3.46
   1  -7  -3  133.04    3.96
   1  -7  -3  131.27    3.99
   1  -7  -3  136.82    4.03
   1  -7  -3  138.59    4.11
   1  -7  -3  129.63    4.17
  -1   7   3  132.46    4.07
  -1   7   3  135.74    3.90
   0  -7  -3   -0.21    0.41
   0  -7  -3   -1.77    0.94
   0  -7  -3   -1.16    0.56
   0  -7  -3    0.59    0.59
   0   7   3   -0.17    0.50
   0   7   3   -0.29    0.56
  -1  -7  -3   54.28    2.10
  -1  -7  -3   48.48    2.71
  -1  -7  -3   53.00    2.07
  -1  -7  -3   51.20    1.70
   1   7   3   51.37    2.07
   1   7   3   51.06    2.03
   1   7   3   53.26    2.03
  -2  -7  -3   -0.45    0.47
  -2  -7  -3   -1.70    1.21
  -2  -7  -3    1.44    0.56
   2   7   3    1.82    0.56
   2   7   3    1.03    0.53
   2   7   3    0.71    0.52
  -3  -7  -3    2.01    0.55
  -3  -7  -3    2.34    0.67
  -3  -7  -3    0.66    0.52
   3   7   3    0.69    0.59
   3   7   3    2.00    0.58
   3   7   3    2.13    0.81
  -4  -7  -3   95.60    3.10
  -4  -7  -3   95.47    3.02
  -4  -7  -3   92.09    4.23
  -4  -7  -3   95.22    3.01
  -4  -7  -3   91.93    3.19
   4   7   3   90.65    3.11
   4   7   3   99.86    3.03
   4   7   3   93.68    3.71
  -5  -7  -3  128.58    3.92
  -5  -7  -3  130.35    3.80
  -5  -7  -3  136.36    4.03
  -5  -7  -3  118.29    5.05
  -5  -7  -3  130.51    4.04
   5   7   3  134.72    3.80
   5   7   3  134.50    4.81
   5   7   3  133.56    4.02
  -6  -7  -3    4.08    0.98
  -6  -7  -3    3.18    0.73
  -6  -7  -3    3.98    0.76
  -6  -7  -3    5.65    1.06
   6   7   3    4.06    0.90
   6   7   3    4.21    1.21
   6   7   3    4.93    0.79
  -7  -7  -3    7.09    1.20
  -7  -7  -3    7.75    1.28
  -7  -7  -3    9.21    1.33
  -7  -7  -3    7.92    1.33
   7   7   3    8.32    1.19
   7   7   3   10.78    1.61
   7   7   3    5.81    1.38
  -8  -7  -3   82.96    2.98
  -8  -7  -3   86.30    3.31
  -8  -7  -3   81.70    3.30
  -8  -7  -3   86.21    3.46
   8   7   3   81.80    3.14
   8   7   3   84.36    3.16
   8   7   3   76.78    4.21
  -9  -7  -3   30.31    2.81
  -9  -7  -3   28.73    2.46
  -9  -7  -3   28.13    2.54
  -9  -7  -3   27.90    1.89
   9   7   3   27.65    3.00
   9   7   3   26.19    1.93
   9   7   3   27.77    2.32
   9   7   3   30.22    2.57
 -10  -7  -3   17.53    3.22
 -10  -7  -3   11.01    1.78
 -10  -7  -3   15.59    1.89
  10   7   3   12.60    1.75
  10   7   3   15.55    2.68
  10   7   3   13.25    1.81
 -11  -7  -3   -1.22    2.05
 -11  -7  -3    0.64    1.14
  11   7   3   -0.90    1.81
  11   7   3    1.61    1.06
  11   7   3   -0.49    1.77
   7  -8  -3    7.16    2.20
   7  -8  -3    9.93    1.58
   7  -8  -3   13.52    2.35
  -7   8   3    7.88    1.79
  -7   8   3    7.44    1.37
   6  -8  -3   15.05    2.93
   6  -8  -3   17.63    2.07
   6  -8  -3   15.05    2.04
  -6   8   3   11.39    2.02
  -6   8   3   17.96    2.46
   5  -8  -3  111.12    4.27
   5  -8  -3  115.64    3.66
   5  -8  -3  116.39    4.30
  -5   8   3  112.20    4.05
  -5   8   3  112.51    4.09
  -5   8   3  114.81    3.81
   4  -8  -3   25.23    2.02
   4  -8  -3   23.32    2.33
   4  -8  -3   26.01    1.76
  -4   8   3   29.52    1.97
  -4   8   3   25.24    1.90
  -4   8   3   25.01    2.01
   3  -8  -3    0.68    0.69
   3  -8  -3    2.11    1.06
   3  -8  -3    1.53    0.93
  -3   8   3    2.06    0.88
  -3   8   3    3.41    0.80
  -3   8   3    1.57    0.78
   2  -8  -3   77.35    2.50
   2  -8  -3   79.64    3.00
   2  -8  -3   76.34    3.43
   2  -8  -3   80.04    3.10
  -2   8   3   76.39    3.02
  -2   8   3   74.84    2.87
  -2   8   3   76.67    2.81
   1  -8  -3  133.09    4.22
   1  -8  -3  135.62    4.20
   1  -8  -3  133.89    4.14
   1  -8  -3  136.58    4.35
   1  -8  -3  134.83    4.41
   1  -8  -3  126.22    3.58
  -1   8   3  132.51    4.21
  -1   8   3  137.23    4.20
  -1   8   3  136.18    4.08
   0  -8  -3   -0.13    0.67
   0  -8  -3   -0.90    1.12
   0  -8  -3    1.04    0.55
   0  -8  -3    0.78    0.78
   0   8   3    0.46    0.72
   0   8   3    1.36    0.66
  -1  -8  -3   29.91    1.38
  -1  -8  -3   22.63    2.63
  -1  -8  -3   32.99    1.65
  -1  -8  -3   29.71    1.70
   1   8   3   28.70    1.67
   1   8   3   32.33    1.66
  -2  -8  -3   42.97    1.80
  -2  -8  -3   36.35    3.23
  -2  -8  -3   47.16    2.06
  -2  -8  -3   47.05    1.98
   2   8   3   46.69    1.96
   2   8   3   44.09    1.92
   2   8   3   44.33    1.99
  -3  -8  -3    0.39    0.66
  -3  -8  -3    0.49    0.57
   3   8   3   -0.45    0.56
   3   8   3    0.03    0.56
   3   8   3    0.94    0.64
  -4  -8  -3   55.51    2.27
  -4  -8  -3   63.70    4.49
  -4  -8  -3   52.57    2.20
   4   8   3   55.02    2.29
   4   8   3   55.11    2.27
  -5  -8  -3   22.30    1.60
  -5  -8  -3   21.26    1.79
  -5  -8  -3   19.74    1.43
  -5  -8  -3   15.45    1.45
   5   8   3   21.61    2.22
   5   8   3   23.70    1.64
   5   8   3   22.06    1.49
  -6  -8  -3    9.30    1.27
  -6  -8  -3    7.66    1.27
  -6  -8  -3    7.01    1.21
   6   8   3    4.98    0.74
   6   8   3    5.27    1.45
   6   8   3    7.29    1.12
  -7  -8  -3   12.75    1.51
  -7  -8  -3   15.36    2.14
  -7  -8  -3   11.73    1.62
  -7  -8  -3   12.43    2.06
   7   8   3    9.54    1.76
   7   8   3   15.76    2.51
   7   8   3   13.83    1.37
  -8  -8  -3  152.11    4.56
  -8  -8  -3  153.92    5.01
  -8  -8  -3  144.25    4.84
  -8  -8  -3  147.92    4.96
   8   8   3  142.31    4.61
   8   8   3  144.01    5.93
   8   8   3  142.99    4.65
  -9  -8  -3   36.93    3.19
  -9  -8  -3   43.51    2.97
  -9  -8  -3   42.61    2.38
  -9  -8  -3   45.27    3.21
   9   8   3   51.00    3.57
   9   8   3   41.89    2.90
   9   8   3   44.43    2.37
 -10  -8  -3    0.45    1.18
 -10  -8  -3    4.52    2.09
  10   8   3    1.53    1.55
  10   8   3    2.97    1.02
  10   8   3    2.55    1.73
  10   8   3    2.92    1.83
 -11  -8  -3    6.45    1.39
  11   8   3    7.20    2.21
  11   8   3   11.41    1.99
   6  -9  -3    1.58    1.28
   6  -9  -3    6.45    1.55
   6  -9  -3    3.11    2.23
  -6   9   3    1.23    1.26
  -6   9   3    2.83    1.80
   5  -9  -3   26.74    3.26
   5  -9  -3   31.71    2.31
   5  -9  -3   28.07    2.56
  -5   9   3   33.82    2.87
  -5   9   3   23.66    2.23
   4  -9  -3    1.77    1.16
   4  -9  -3    0.28    0.93
   4  -9  -3   -0.70    1.44
  -4   9   3    0.00    1.16
  -4   9   3    0.15    0.87
   3  -9  -3   -1.32    1.24
   3  -9  -3   -1.28    0.76
   3  -9  -3   -0.30    1.03
  -3   9   3    0.32    0.70
  -3   9   3   -2.14    0.98
   2  -9  -3   60.87    3.59
   2  -9  -3   59.59    2.63
   2  -9  -3   50.77    2.13
   2  -9  -3   56.72    2.70
   2  -9  -3   52.76    2.17
   2  -9  -3   56.66    2.87
  -2   9   3   51.55    2.39
  -2   9   3   49.68    2.47
  -2   9   3   54.40    2.74
   1  -9  -3   41.65    2.21
   1  -9  -3   31.45    2.68
   1  -9  -3   40.74    1.86
   1  -9  -3   40.47    2.33
   1  -9  -3   41.62    2.30
  -1   9   3   42.86    2.07
  -1   9   3   40.60    2.07
  -1   9   3   43.84    2.26
   0  -9  -3   -0.73    0.77
   0  -9  -3   -2.76    1.37
   0  -9  -3   -0.28    0.83
   0  -9  -3    0.37    0.69
   0   9   3    0.04    0.75
   0   9   3    1.15    0.92
   0   9   3   -0.61    0.70
  -1  -9  -3    1.36    0.87
  -1  -9  -3    3.89    2.06
  -1  -9  -3    1.95    0.69
  -1  -9  -3    1.34    0.65
   1   9   3    0.97    0.76
   1   9   3    3.05    0.78
  -2  -9  -3   39.39    2.09
  -2  -9  -3   32.18    4.06
  -2  -9  -3   40.83    2.01
  -2  -9  -3   39.07    1.79
   2   9   3   38.76    1.93
   2   9   3   39.41    1.92
  -3  -9  -3    0.89    0.76
  -3  -9  -3    2.23    2.64
  -3  -9  -3    1.10    0.77
   3   9   3    0.35    0.65
   3   9   3    0.60    0.82
  -4  -9  -3    5.53    0.91
  -4  -9  -3    2.46    2.51
  -4  -9  -3    3.80    0.83
   4   9   3    4.55    0.80
   4   9   3    5.52    0.92
   4   9   3    3.51    0.75
  -5  -9  -3    5.44    1.29
  -5  -9  -3    3.87    0.89
   5   9   3    4.02    0.99
   5   9   3    3.65    0.74
  -6  -9  -3    0.28    0.87
  -6  -9  -3    0.26    1.20
  -6  -9  -3    2.09    0.93
   6   9   3   -0.57    0.93
   6   9   3    0.24    0.63
  -7  -9  -3    5.19    1.07
  -7  -9  -3    6.64    1.59
  -7  -9  -3    6.53    1.19
  -7  -9  -3    6.14    1.57
   7   9   3    4.76    1.40
   7   9   3    6.15    1.77
   7   9   3    5.37    0.86
  -8  -9  -3   42.24    2.80
  -8  -9  -3   47.51    2.46
  -8  -9  -3   48.18    3.38
  -8  -9  -3   47.55    3.25
   8   9   3   51.05    3.05
   8   9   3   47.03    2.43
   8   9   3   51.43    3.63
  -9  -9  -3    7.21    1.35
  -9  -9  -3    9.05    2.13
   9   9   3   10.26    1.72
   9   9   3   11.41    2.13
   9   9   3    8.38    1.74
 -10  -9  -3   -1.97    1.27
 -10  -9  -3    2.15    2.35
  10   9   3    1.31    2.13
  10   9   3    0.03    1.06
  10   9   3    4.63    1.93
   5 -10  -3   -1.03    1.49
  -5  10   3   -2.01    1.26
   4 -10  -3   -0.15    1.30
   4 -10  -3    0.88    1.04
  -4  10   3    0.15    1.03
   3 -10  -3    2.20    1.03
   3 -10  -3    2.91    1.68
   3 -10  -3    2.67    1.29
   2 -10  -3    1.20    1.18
   2 -10  -3    0.90    0.91
   2 -10  -3   -1.39    1.47
  -2  10   3    0.52    0.78
   1 -10  -3   -0.53    1.13
   1 -10  -3   -0.60    0.82
   1 -10  -3   -0.94    0.92
   1 -10  -3   -1.47    0.98
  -1  10   3   -0.81    1.04
  -1  10   3    0.35    0.79
   0 -10  -3   -1.37    1.05
   0 -10  -3    0.96    1.08
   0 -10  -3    0.23    0.81
   0 -10  -3    1.47    1.04
   0 -10  -3   -2.07    2.10
   0  10   3    0.96    0.88
   0  10   3    0.99    0.88
   0  10   3   -0.78    0.67
  -1 -10  -3    1.14    0.92
  -1 -10  -3   -0.24    0.79
   1  10   3   -1.94    0.88
   1  10   3   -0.23    0.85
   1  10   3    0.27    0.80
  -2 -10  -3   -1.00    0.99
  -2 -10  -3    1.10    0.82
  -2 -10  -3    0.22    0.77
   2  10   3    0.50    0.83
   2  10   3   -0.21    0.81
  -3 -10  -3    0.39    0.95
  -3 -10  -3    0.53    0.71
  -3 -10  -3    1.88    0.90
   3  10   3   -1.18    0.76
   3  10   3   -1.35    0.79
  -4 -10  -3    4.45    0.97
  -4 -10  -3    3.50    1.05
   4  10   3    4.00    1.08
   4  10   3    3.30    0.74
   4  10   3    1.11    0.81
  -5 -10  -3   -0.97    0.96
  -5 -10  -3    0.59    0.82
  -5 -10  -3    0.23    1.44
   5  10   3    1.53    1.08
   5  10   3    0.20    0.67
   5  10   3   -0.45    0.78
  -6 -10  -3    1.95    0.90
  -6 -10  -3    0.50    1.44
  -6 -10  -3   -0.93    1.04
   6  10   3   -0.57    0.78
   6  10   3    0.44    1.24
  -7 -10  -3    0.14    1.62
  -7 -10  -3    2.18    1.05
   7  10   3   -1.14    1.39
   7  10   3    0.00    0.81
  -8 -10  -3    5.63    2.04
  -8 -10  -3    6.18    1.28
  -8 -10  -3    5.53    2.02
   8  10   3    7.25    1.20
  -9 -10  -3   -0.45    1.14
  -9 -10  -3   -0.32    2.31
   9  10   3    0.21    1.07
   3 -11  -3    1.01    1.23
   3 -11  -3   -1.83    1.45
  -3  11   3    0.97    1.14
   2 -11  -3   27.40    2.50
   2 -11  -3   21.55    2.16
  -2  11   3   23.18    1.78
   1 -11  -3    7.82    1.24
   1 -11  -3    5.96    1.52
  -1  11   3    8.41    1.50
   0 -11  -3   -0.61    1.32
   0 -11  -3    0.38    0.97
   0 -11  -3    1.82    1.23
   0  11   3   -0.73    0.81
   1  11   3    3.10    0.93
   1  11   3    4.40    1.02
  -2 -11  -3   55.65    2.49
  -2 -11  -3   56.90    2.53
   2  11   3   54.90    2.47
  -3 -11  -3   10.92    1.52
  -3 -11  -3    9.91    1.74
   3  11   3    7.04    1.03
  -4 -11  -3    1.06    0.93
  -4 -11  -3    2.02    1.19
   4  11   3    2.26    0.90
  -5 -11  -3   13.28    2.15
  -5 -11  -3   14.21    1.71
   5  11   3   16.10    1.78
  -6 -11  -3    7.87    2.12
   6  11   3    5.72    0.98
  -7 -11  -3   12.74    1.95
  -7 -11  -3    8.12    2.35
   7  11   3   10.49    1.70
  -8 -11  -3   29.53    2.59
  -8 -11  -3   23.13    4.17
   8  11   3   22.99    2.24
   0 -12  -3    0.73    1.47
   0 -12  -3    1.08    1.23
   0  12   3    1.40    1.09
  -1 -12  -3   32.89    2.47
  -1 -12  -3   31.28    2.68
   1  12   3   28.08    2.09
  -2 -12  -3   68.97    3.05
   2  12   3   72.57    3.19
  -3 -12  -3    7.63    1.29
  -3 -12  -3   10.16    1.68
  -4 -12  -3   -0.68    1.17
  -4 -12  -3    2.39    0.99
  -5 -12  -3   37.34    2.44
  -5 -12  -3   43.27    3.02
  -6 -12  -3   24.73    2.26
  -6 -12  -3   23.38    4.42
   5   9  -4   37.11    2.62
  -5  -9   4   30.87    2.24
  -5  -9   4   36.55    2.76
   4   9  -4    6.99    1.47
  -4  -9   4    6.08    1.22
  -4  -9   4    6.01    1.31
   3   9  -4    3.18    1.35
  -3  -9   4    2.13    1.12
  -3  -9   4   -0.21    1.18
   2   9  -4   37.28    2.60
  -2  -9   4   36.57    4.24
  -2  -9   4   37.21    2.54
  -2  -9   4   29.13    2.33
   1   9  -4   21.41    2.30
  -1  -9   4   27.33    3.87
  -1  -9   4   23.79    2.32
  -1  -9   4   18.50    2.50
   0   9  -4    0.14    1.27
   0  -9   4    0.41    1.99
   0  -9   4    1.41    1.28
   0  -9   4   -1.56    1.10
  -1   9  -4    0.32    1.26
   1  -9   4    0.25    1.30
   1  -9   4    0.41    1.34
   1  -9   4   -2.79    2.02
  -7  -8   4   10.90    1.62
  -7  -8   4   14.10    2.38
   6   8  -4   37.31    2.35
  -6  -8   4   33.65    3.47
  -6  -8   4   31.05    2.04
   5   8  -4   29.80    2.20
  -5  -8   4   30.23    2.01
  -5  -8   4   27.14    2.23
  -5  -8   4   27.00    3.13
   4   8  -4    1.10    1.13
  -4  -8   4   -1.42    0.92
  -4  -8   4    0.55    1.40
  -4  -8   4   -1.53    0.98
   3   8  -4    6.42    1.26
  -3  -8   4    4.74    1.18
  -3  -8   4    7.02    1.13
  -3  -8   4    5.77    1.41
   2   8  -4   81.11    3.64
   2   8  -4   99.34    3.67
  -2  -8   4   96.04    3.60
  -2  -8   4   92.67    3.57
   1   8  -4   34.72    2.97
   1   8  -4   43.90    2.47
  -1  -8   4   40.24    2.35
  -1  -8   4   39.50    3.78
  -1  -8   4   39.71    2.46
   0   8  -4    0.42    1.50
   0   8  -4   -0.08    1.07
   0  -8   4    0.49    1.06
   0  -8   4    1.15    1.03
   0  -8   4   -1.21    1.76
  -1   8  -4   18.75    2.90
  -1   8  -4   12.35    1.80
   1  -8   4   18.87    2.21
   1  -8   4   14.95    3.22
   1  -8   4   18.50    1.99
  -2   8  -4   58.09    2.78
  -2   8  -4   54.61    3.74
   2  -8   4   56.00    4.19
   2  -8   4   58.05    3.17
   2  -8   4   56.17    2.78
  -3   8  -4    2.27    2.15
  -3   8  -4    0.39    1.14
   3  -8   4   -0.66    1.91
   3  -8   4   -2.51    1.26
   3  -8   4   -0.01    1.17
  -4   8  -4   18.75    2.08
   4  -8   4   14.06    2.65
   4  -8   4   11.28    2.19
   8   7  -4   39.93    2.03
  -8  -7   4   34.89    3.27
  -8  -7   4   39.05    2.16
   7   7  -4   17.48    1.67
  -7  -7   4   18.85    1.59
  -7  -7   4   20.56    2.95
   6   7  -4   13.56    1.60
  -6  -7   4   10.00    1.39
  -6  -7   4   10.97    1.80
   5   7  -4    4.03    1.06
   5   7  -4    4.97    1.00
  -5  -7   4    3.91    1.13
  -5  -7   4    3.26    0.86
  -5  -7   4    1.94    1.41
   4   7  -4    6.52    1.09
   4   7  -4    7.89    1.50
  -4  -7   4    9.28    1.60
  -4  -7   4    7.31    1.32
  -4  -7   4    6.73    1.32
   3   7  -4    9.46    1.50
   3   7  -4    4.71    1.09
  -3  -7   4    9.91    1.91
  -3  -7   4    7.50    1.16
   2   7  -4   61.14    2.74
   2   7  -4   57.92    2.76
  -2  -7   4   62.63    2.70
  -2  -7   4   59.73    2.60
  -2  -7   4   63.42    2.90
   1   7  -4   26.48    1.96
   1   7  -4   23.42    2.22
  -1  -7   4   25.81    2.96
  -1  -7   4   26.32    1.86
  -1  -7   4   26.00    1.96
  -1  -7   4   18.39    1.84
   0   7  -4    0.52    1.19
   0   7  -4   -0.93    0.83
   0  -7   4   -0.02    1.43
   0  -7   4    0.54    0.88
   0  -7   4    0.79    0.86
   0  -7   4   -0.23    0.85
  -1   7  -4    9.70    1.53
  -1   7  -4   14.51    2.27
   1  -7   4   13.37    1.69
   1  -7   4   10.22    1.63
   1  -7   4   13.16    1.78
   1  -7   4   14.50    2.77
  -2   7  -4   52.67    3.11
  -2   7  -4   48.19    2.41
   2  -7   4   47.25    3.61
   2  -7   4   53.93    2.72
   2  -7   4   51.02    2.57
  -3   7  -4   -0.12    1.59
  -3   7  -4    0.37    0.93
  -3   7  -4   -2.01    1.41
   3  -7   4   -1.98    1.60
   3  -7   4   -1.05    0.83
   3  -7   4    0.26    0.97
  -4   7  -4    1.67    1.05
  -4   7  -4    1.99    1.90
   4  -7   4    1.89    1.24
   4  -7   4    1.79    1.77
   4  -7   4    1.57    1.07
  -5   7  -4   10.07    1.85
  -5   7  -4    7.20    2.28
   5  -7   4    9.99    1.63
   5  -7   4    6.36    2.04
   5  -7   4    6.71    1.22
   9   6  -4    1.23    0.68
   9   6  -4    0.59    0.92
  -9  -6   4    1.30    1.57
  -9  -6   4   -1.46    0.91
  -8  -6   4    3.73    0.89
  -8  -6   4    4.76    1.42
   7   6  -4    4.03    0.75
  -7  -6   4    1.88    1.18
  -7  -6   4    1.01    1.21
  -7  -6   4    2.02    0.86
   6   6  -4    0.90    0.89
   6   6  -4    3.07    0.75
  -6  -6   4    1.69    1.24
  -6  -6   4    2.77    0.75
  -6  -6   4    2.90    1.03
   5   6  -4    2.42    0.85
   5   6  -4    4.66    0.86
  -5  -6   4    2.57    1.01
  -5  -6   4    4.11    0.78
  -5  -6   4    2.25    1.22
   4   6  -4   13.84    1.39
  -4  -6   4   14.65    1.40
  -4  -6   4   17.51    1.88
   3   6  -4    2.17    0.80
   3   6  -4    2.91    0.84
  -3  -6   4    2.14    0.99
  -3  -6   4    1.16    0.77
  -3  -6   4    0.89    0.69
   2   6  -4   11.87    1.43
   2   6  -4   10.91    1.47
  -2  -6   4   11.00    1.36
  -2  -6   4   11.74    1.52
  -2  -6   4   11.46    1.38
   1   6  -4    0.10    0.71
   1   6  -4    0.32    0.90
  -1  -6   4   -0.03    0.74
  -1  -6   4    0.97    1.21
  -1  -6   4   -1.43    0.72
  -1  -6   4   -0.19    0.61
   0   6  -4    2.42    1.05
   0   6  -4    3.38    0.85
   0  -6   4    3.63    0.98
   0  -6   4    3.50    0.61
   0  -6   4    2.94    0.92
   0  -6   4    3.16    1.36
  -1   6  -4   -0.80    0.70
  -1   6  -4    0.09    1.02
   1  -6   4    0.98    1.32
   1  -6   4    1.09    0.72
   1  -6   4   -0.42    0.80
   1  -6   4    0.32    0.85
  -2   6  -4    1.54    1.02
  -2   6  -4    1.12    0.70
  -2   6  -4    1.58    1.18
   2  -6   4    0.84    0.86
   2  -6   4    1.25    1.11
   2  -6   4    0.01    1.33
   2  -6   4    1.81    0.84
  -3   6  -4    3.20    1.14
  -3   6  -4    2.59    0.84
  -3   6  -4    1.92    1.30
   3  -6   4    1.07    1.43
   3  -6   4    1.92    0.88
   3  -6   4    5.16    1.03
   3  -6   4    2.90    0.85
   3  -6   4    1.38    1.43
  -4   6  -4   -0.72    1.32
  -4   6  -4   -0.64    1.39
  -4   6  -4    0.74    0.87
   4  -6   4   -0.23    0.84
   4  -6   4   -0.64    1.88
   4  -6   4   -1.87    1.38
   4  -6   4    0.76    1.02
   4  -6   4   -0.45    0.92
  -5   6  -4    0.51    1.58
  -5   6  -4    1.71    0.98
   5  -6   4    1.19    0.95
   5  -6   4    0.63    0.95
   5  -6   4   -1.17    1.56
  -6   6  -4    4.61    2.02
  -6   6  -4    9.10    1.68
   6  -6   4    3.63    1.30
   6  -6   4    3.82    1.89
   6  -6   4    3.84    1.08
 -10  -5   4    4.54    1.47
 -10  -5   4    2.48    1.08
  -9  -5   4   17.19    2.26
  -9  -5   4   11.23    1.56
   8   5  -4   10.90    0.94
   8   5  -4    9.99    1.23
  -8  -5   4    7.13    1.33
  -8  -5   4    7.58    1.81
  -8  -5   4   10.46    1.97
   7   5  -4    3.51    1.14
   7   5  -4    6.75    0.90
   7   5  -4    5.18    0.96
  -7  -5   4    6.09    1.07
  -7  -5   4    6.13    1.20
  -7  -5   4    6.03    0.91
   6   5  -4   -0.05    0.55
   6   5  -4    0.07    0.83
   6   5  -4   -0.44    0.81
  -6  -5   4   -0.40    0.97
  -6  -5   4   -0.37    0.78
  -6  -5   4    0.45    0.60
   5   5  -4    3.74    0.69
   5   5  -4    1.84    0.68
  -5  -5   4    3.13    0.99
  -5  -5   4    3.37    0.89
  -5  -5   4    3.03    0.76
   4   5  -4   16.48    1.33
   4   5  -4   15.77    1.26
  -4  -5   4   15.87    1.60
  -4  -5   4   16.58    1.36
   3   5  -4    0.99    0.63
   3   5  -4    1.87    0.74
  -3  -5   4    1.06    0.68
  -3  -5   4    1.49    0.61
  -3  -5   4    0.35    0.73
   2   5  -4   23.46    1.50
   2   5  -4   22.38    1.51
  -2  -5   4   26.01    1.64
  -2  -5   4   22.21    1.61
  -2  -5   4   25.35    1.53
   1   5  -4    6.11    1.16
   1   5  -4    7.20    1.17
  -1  -5   4    7.34    1.16
  -1  -5   4    6.07    1.13
   0   5  -4   -0.69    0.65
   0   5  -4   -1.18    0.68
   0  -5   4   -0.04    0.54
   0  -5   4   -0.07    0.65
   0  -5   4    0.21    0.99
   0  -5   4    0.47    0.51
  -1   5  -4   34.96    1.89
  -1   5  -4   30.85    1.72
   1  -5   4   32.34    2.59
   1  -5   4   35.49    1.88
   1  -5   4   31.77    1.73
   1  -5   4   33.85    1.85
  -2   5  -4   88.14    3.13
  -2   5  -4   87.73    3.12
  -2   5  -4   86.44    3.04
   2  -5   4   89.99    2.96
   2  -5   4   86.24    3.07
   2  -5   4   87.04    3.18
   2  -5   4   85.84    3.92
  -3   5  -4    3.39    0.82
  -3   5  -4    2.47    0.89
  -3   5  -4    1.47    1.05
   3  -5   4    2.99    0.73
   3  -5   4    1.14    1.22
   3  -5   4    2.58    0.92
  -4   5  -4    4.91    1.22
  -4   5  -4    4.56    1.04
  -4   5  -4    6.29    0.99
   4  -5   4    4.09    1.60
   4  -5   4    4.82    1.05
   4  -5   4    6.41    1.56
   4  -5   4    6.96    1.36
   4  -5   4    5.05    1.09
  -5   5  -4   37.41    2.50
  -5   5  -4   40.62    2.09
  -5   5  -4   41.67    2.49
   5  -5   4   36.46    2.21
   5  -5   4   42.66    2.26
   5  -5   4   39.77    2.28
   5  -5   4   41.45    3.19
  -6   5  -4    3.70    1.20
  -6   5  -4    0.04    1.39
  -6   5  -4    0.61    0.81
   6  -5   4    0.08    0.93
   6  -5   4    0.06    1.01
   6  -5   4    0.32    1.48
  -7   5  -4   15.76    1.72
  -7   5  -4   14.19    2.00
   7  -5   4   14.22    3.25
   7  -5   4   18.08    2.24
   7  -5   4   10.13    1.72
  -8   5  -4    0.46    1.18
   8  -5   4    0.17    1.38
   8  -5   4    2.65    1.27
 -10  -4   4   -0.75    1.80
 -10  -4   4    0.09    0.88
 -10  -4   4   -0.23    1.19
  -9  -4   4   50.54    2.35
  -9  -4   4   43.87    3.02
  -9  -4   4   46.34    2.33
   8   4  -4   70.50    2.86
   8   4  -4   71.73    3.72
  -8  -4   4   78.08    2.90
  -8  -4   4   74.95    2.79
  -8  -4   4   69.50    3.32
  -8  -4   4   77.03    3.17
   7   4  -4   22.38    1.56
   7   4  -4   20.53    2.26
   7   4  -4   22.57    0.98
  -7  -4   4   21.50    1.57
  -7  -4   4   25.13    1.81
  -7  -4   4   22.18    1.71
   6   4  -4    0.82    0.43
   6   4  -4    0.42    0.83
   6   4  -4   -0.16    0.64
  -6  -4   4    0.02    0.56
  -6  -4   4    0.37    0.78
   5   4  -4   50.74    2.01
   5   4  -4   48.42    2.09
   5   4  -4   50.93    1.74
  -5  -4   4   53.52    2.19
  -5  -4   4   53.63    2.18
  -5  -4   4   51.90    2.32
   4   4  -4  123.95    3.44
   4   4  -4  125.90    3.71
  -4  -4   4  127.05    3.75
  -4  -4   4  126.32    3.78
  -4  -4   4  126.10    4.06
   3   4  -4    8.79    0.98
   3   4  -4    9.71    1.07
  -3  -4   4    8.94    1.04
  -3  -4   4    8.95    1.24
   2   4  -4   26.55    1.39
   2   4  -4   26.41    1.40
  -2  -4   4   23.07    1.43
  -2  -4   4   26.61    1.58
  -2  -4   4   28.39    1.46
   1   4  -4   24.31    1.39
   1   4  -4   24.72    1.42
  -1  -4   4   25.33    1.40
  -1  -4   4   26.63    1.03
  -1  -4   4   24.82    1.53
   0   4  -4    0.49    0.56
   0   4  -4    0.01    0.60
   0  -4   4    1.09    0.62
   0  -4   4    0.12    0.52
   0  -4   4    0.10    0.86
   0  -4   4    0.86    0.59
  -1   4  -4  171.93    4.55
  -1   4  -4  175.73    4.90
  -1   4  -4  180.56    4.86
   1  -4   4  169.27    5.87
   1  -4   4  171.20    4.57
   1  -4   4  173.58    4.87
   1  -4   4  172.73    4.89
  -2   4  -4   66.53    2.46
  -2   4  -4   61.86    2.31
  -2   4  -4   63.67    2.43
   2  -4   4   64.68    3.18
   2  -4   4   63.95    2.39
   2  -4   4   63.58    2.24
   2  -4   4   58.44    2.45
  -3   4  -4    0.55    0.68
  -3   4  -4   -0.24    0.62
  -3   4  -4    0.08    0.81
   3  -4   4    0.76    0.68
   3  -4   4    0.21    0.97
   3  -4   4    0.14    0.60
  -4   4  -4   38.85    1.99
  -4   4  -4   40.73    1.97
  -4   4  -4   39.78    1.97
   4  -4   4   38.83    2.11
   4  -4   4   41.35    2.18
   4  -4   4   39.09    2.70
   4  -4   4   39.71    1.95
  -5   4  -4  192.17    5.60
  -5   4  -4  178.32    5.37
  -5   4  -4  176.90    5.02
   5  -4   4  195.38    6.62
   5  -4   4  191.18    5.82
   5  -4   4  190.65    5.51
   5  -4   4  188.86    5.53
  -6   4  -4   12.69    1.87
  -6   4  -4   12.91    1.41
  -6   4  -4   12.05    1.82
   6  -4   4   13.46    1.58
   6  -4   4   12.00    1.59
   6  -4   4   15.25    2.51
   6  -4   4   11.81    1.45
  -7   4  -4    8.87    1.49
  -7   4  -4   10.16    1.48
   7  -4   4    7.78    1.78
   7  -4   4    6.33    1.08
   7  -4   4   10.55    1.78
  -8   4  -4   10.80    1.77
  -8   4  -4   14.27    1.75
   8  -4   4   12.77    1.90
   8  -4   4   10.06    1.43
   8  -4   4    9.69    2.13
   8  -4   4   13.91    1.86
 -11  -3   4    8.76    1.41
 -10  -3   4   18.93    2.48
 -10  -3   4   17.76    1.74
  -9  -3   4   25.03    2.24
  -9  -3   4   24.66    1.69
  -9  -3   4   26.11    1.74
   8   3  -4   91.33    4.05
  -8  -3   4   87.68    3.19
  -8  -3   4   95.57    3.53
  -8  -3   4   93.92    3.35
  -8  -3   4   96.68    2.95
   7   3  -4    1.63    0.74
   7   3  -4    0.04    1.12
  -7  -3   4    2.40    0.84
  -7  -3   4    0.05    0.70
  -7  -3   4    1.15    0.54
  -7  -3   4    0.84    0.99
   6   3  -4    2.84    0.42
   6   3  -4    3.65    0.78
   6   3  -4    2.17    0.88
  -6  -3   4    2.18    0.69
  -6  -3   4    3.08    0.80
  -6  -3   4    2.74    0.61
   5   3  -4  174.38    4.85
   5   3  -4  180.80    4.32
   5   3  -4  176.14    4.79
  -5  -3   4  173.44    4.66
  -5  -3   4  177.51    6.01
  -5  -3   4  175.65    4.81
  -5  -3   4  176.62    5.21
   4   3  -4  135.63    3.83
   4   3  -4  138.15    3.49
   4   3  -4  121.76    3.69
  -4  -3   4  140.36    3.87
  -4  -3   4  141.52    3.79
  -4  -3   4  132.09    4.73
  -4  -3   4  139.14    4.18
   3   3  -4    0.63    0.44
   3   3  -4    1.31    0.59
  -3  -3   4    0.22    0.57
  -3  -3   4    0.14    0.43
  -3  -3   4   -0.34    0.48
   2   3  -4   15.54    1.12
   2   3  -4   14.39    1.03
  -2  -3   4   14.82    1.28
  -2  -3   4   14.70    1.14
  -2  -3   4   15.53    0.92
   1   3  -4   81.79    2.50
   1   3  -4   82.64    2.56
  -1  -3   4   83.11    2.52
  -1  -3   4   83.73    2.59
  -1  -3   4   82.67    2.75
   0   3  -4    6.71    0.92
   0   3  -4    7.49    0.93
   0  -3   4    8.02    1.08
   0  -3   4    7.68    0.96
   0  -3   4    6.10    1.12
   0  -3   4    7.11    0.93
  -1   3  -4   74.63    2.28
  -1   3  -4   73.52    2.47
  -1   3  -4   71.52    2.52
   1  -3   4   72.61    2.27
   1  -3   4   73.50    3.15
   1  -3   4   72.70    2.44
   1  -3   4   71.39    2.54
  -2   3  -4    7.89    1.04
  -2   3  -4    6.32    1.03
  -2   3  -4   10.46    1.08
   2  -3   4    7.35    0.90
   2  -3   4    8.82    0.96
   2  -3   4    8.72    1.52
   2  -3   4    7.64    1.12
  -3   3  -4    8.25    1.04
  -3   3  -4    8.66    1.13
  -3   3  -4    7.09    1.18
  -3   3  -4    7.81    1.05
   3  -3   4    6.71    1.18
   3  -3   4    8.39    1.15
   3  -3   4    6.77    0.96
  -4   3  -4   42.39    1.93
  -4   3  -4   44.37    1.99
  -4   3  -4   44.00    2.80
  -4   3  -4   45.79    1.84
   4  -3   4   47.86    2.20
   4  -3   4   43.45    2.00
   4  -3   4   45.88    2.60
   4  -3   4   45.80    2.08
  -5   3  -4  161.16    4.89
  -5   3  -4  172.90    4.84
  -5   3  -4  165.85    4.34
  -5   3  -4  166.29    5.93
   5  -3   4  160.75    5.83
   5  -3   4  164.70    4.87
   5  -3   4  164.82    5.11
   5  -3   4  164.26    4.90
  -6   3  -4   15.89    1.60
  -6   3  -4   15.56    1.37
  -6   3  -4   10.77    1.49
   6  -3   4   16.68    2.36
   6  -3   4   14.69    1.54
   6  -3   4   14.75    1.46
   6  -3   4   12.36    1.48
  -7   3  -4    0.41    0.71
  -7   3  -4    0.11    1.05
  -7   3  -4   -0.03    0.91
   7  -3   4    0.27    0.90
   7  -3   4    1.01    0.82
   7  -3   4    0.71    0.90
   7  -3   4    0.88    1.41
  -8   3  -4   44.77    2.41
  -8   3  -4   37.26    2.53
   8  -3   4   41.26    2.47
   8  -3   4   40.35    3.60
   8  -3   4   40.59    2.45
   8  -3   4   42.66    2.44
  -9   3  -4   14.67    2.58
  -9   3  -4   19.47    1.98
   9  -3   4   14.68    2.06
   9  -3   4   16.61    2.01
   9  -3   4   15.30    2.01
   9  -3   4   12.55    2.39
   9  -3   4   13.95    1.87
  11   2  -4   11.38    1.85
 -11  -2   4    9.57    1.29
  10   2  -4   11.79    1.58
 -10  -2   4   10.38    1.54
 -10  -2   4   10.58    1.94
   9   2  -4   10.14    1.39
  -9  -2   4   11.20    1.87
  -9  -2   4    7.56    1.07
  -9  -2   4    8.23    1.66
  -9  -2   4   10.00    1.65
   8   2  -4    5.44    0.92
  -8  -2   4    4.42    0.81
  -8  -2   4    4.74    1.01
  -8  -2   4    3.94    0.70
   7   2  -4    3.05    1.23
  -7  -2   4    1.95    0.69
  -7  -2   4    1.45    0.74
  -7  -2   4    2.78    0.63
  -7  -2   4    3.09    0.94
   6   2  -4    6.13    1.01
   6   2  -4    5.01    1.04
  -6  -2   4    5.42    0.91
  -6  -2   4    5.13    0.92
  -6  -2   4    6.33    0.90
   5   2  -4   48.07    2.10
   5   2  -4   50.06    1.96
  -5  -2   4   45.28    2.02
  -5  -2   4   46.65    2.42
  -5  -2   4   47.23    1.67
  -5  -2   4   46.28    1.92
   4   2  -4    7.03    1.14
   4   2  -4    7.53    0.58
   4   2  -4    5.21    0.72
  -4  -2   4    6.01    0.95
  -4  -2   4    7.72    0.95
  -4  -2   4    7.11    0.97
  -4  -2   4    7.08    0.86
   3   2  -4    2.80    0.45
   3   2  -4    2.72    0.64
  -3  -2   4    2.12    0.57
  -3  -2   4    3.34    0.66
  -3  -2   4    3.76    0.61
  -3  -2   4    2.34    0.53
   2   2  -4    2.01    0.48
   2   2  -4    2.41    0.62
  -2  -2   4    1.88    0.48
  -2  -2   4    2.10    0.62
   1   2  -4   89.95    2.59
   1   2  -4   90.50    2.61
  -1  -2   4   91.44    2.90
  -1  -2   4   89.09    2.59
  -1  -2   4   91.80    2.61
   0   2  -4    6.82    0.97
   0   2  -4    5.45    0.84
   0  -2   4    7.19    1.47
   0  -2   4    8.05    0.86
   0  -2   4    7.92    1.12
   0  -2   4    5.65    0.88
  -1   2  -4    2.10    0.62
  -1   2  -4    1.93    0.50
  -1   2  -4    1.52    0.65
   1  -2   4    3.18    0.67
   1  -2   4    2.08    0.88
   1  -2   4    1.75    0.54
   1  -2   4    2.00    0.48
  -2   2  -4   -0.07    0.52
  -2   2  -4    1.07    0.48
  -2   2  -4    0.39    0.64
  -2   2  -4    0.53    0.53
   2  -2   4   -0.09    0.47
   2  -2   4    0.03    0.70
   2  -2   4    0.75    0.44
   2  -2   4    0.20    0.52
  -3   2  -4    1.47    0.61
  -3   2  -4    1.62    0.51
  -3   2  -4    1.32    0.54
  -3   2  -4    1.25    0.69
   3  -2   4    2.48    0.71
   3  -2   4    1.60    0.84
   3  -2   4    1.84    0.60
   3  -2   4    2.55    0.58
  -4   2  -4   13.84    1.06
  -4   2  -4   14.63    1.68
  -4   2  -4   12.31    1.17
  -4   2  -4   14.89    1.18
   4  -2   4   13.67    1.24
   4  -2   4   14.81    1.21
   4  -2   4   12.74    1.23
   4  -2   4   12.90    1.64
  -5   2  -4    3.29    1.16
  -5   2  -4    3.62    0.72
  -5   2  -4    3.09    0.76
  -5   2  -4    3.35    0.69
   5  -2   4    3.08    1.04
   5  -2   4    4.52    0.79
   5  -2   4    3.37    0.74
   5  -2   4    5.32    1.01
  -6   2  -4    0.16    0.58
  -6   2  -4   -0.91    0.66
  -6   2  -4    0.03    0.71
   6  -2   4    0.30    1.02
   6  -2   4   -0.39    0.68
   6  -2   4   -0.90    0.54
   6  -2   4   -0.29    0.65
  -7   2  -4    1.94    0.79
  -7   2  -4    1.32    0.74
  -7   2  -4    1.91    0.85
   7  -2   4    2.25    0.82
   7  -2   4    1.67    1.27
   7  -2   4    0.67    0.74
   7  -2   4    1.42    0.90
   7  -2   4    1.87    0.84
  -8   2  -4   -1.67    0.97
  -8   2  -4    0.76    1.02
  -8   2  -4    2.17    0.79
   8  -2   4    2.04    1.50
   8  -2   4    1.96    1.00
   8  -2   4    1.12    0.84
   8  -2   4    0.76    0.80
   8  -2   4    2.06    0.84
   8  -2   4    0.39    0.91
  -9   2  -4    1.48    1.27
  -9   2  -4    2.17    1.05
  -9   2  -4    1.81    0.84
   9  -2   4    2.44    1.01
   9  -2   4    2.39    1.11
   9  -2   4    2.23    1.06
   9  -2   4    1.88    0.95
   9  -2   4    0.12    1.76
 -10   2  -4    0.94    1.16
 -10   2  -4    1.17    1.61
 -10   2  -4    1.88    0.99
  10  -2   4    1.79    1.13
  10  -2   4   -3.74    1.98
  10  -2   4    1.85    1.17
  10  -2   4    0.07    1.03
  10  -2   4   -1.82    1.11
  11   1  -4    4.35    1.05
 -11  -1   4    3.39    1.13
  10   1  -4    0.65    0.91
 -10  -1   4    0.22    0.79
   9   1  -4    0.09    0.75
  -9  -1   4   -0.23    0.61
  -9  -1   4    0.54    0.98
  -9  -1   4    0.60    0.82
  -9  -1   4   -1.39    1.10
   8   1  -4    0.66    0.66
  -8  -1   4    1.44    0.84
  -8  -1   4    0.02    0.74
  -8  -1   4    1.87    0.92
  -8  -1   4   -0.41    0.55
   7   1  -4    1.64    1.11
   7   1  -4    0.77    0.66
  -7  -1   4    0.53    0.53
  -7  -1   4    0.65    0.63
  -7  -1   4   -0.78    0.62
   6   1  -4   13.94    1.25
   6   1  -4   14.84    1.87
  -6  -1   4   15.12    0.82
  -6  -1   4   14.45    1.16
  -6  -1   4   14.64    1.88
  -6  -1   4   14.81    1.27
  -6  -1   4   15.49    1.14
   5   1  -4   19.31    1.56
  -5  -1   4   19.52    0.90
  -5  -1   4   19.27    1.29
  -5  -1   4   20.97    1.78
  -5  -1   4   19.55    1.23
  -5  -1   4   19.28    1.41
   4   1  -4    5.56    0.78
   4   1  -4    4.08    0.66
  -4  -1   4    3.68    0.63
  -4  -1   4    4.58    0.85
  -4  -1   4    5.06    0.68
  -4  -1   4    3.98    0.82
  -4  -1   4    4.06    0.69
   3   1  -4    0.23    0.54
   3   1  -4    0.39    0.47
   3   1  -4   -0.09    0.24
  -3  -1   4   -0.25    0.52
  -3  -1   4    0.49    0.43
  -3  -1   4   -0.02    0.56
  -3  -1   4    0.20    0.52
   2   1  -4    1.19    0.61
   2   1  -4    1.42    0.36
  -2  -1   4    1.87    0.39
  -2  -1   4    1.35    0.53
  -2  -1   4    1.20    0.50
   1   1  -4   73.57    2.16
   1   1  -4   70.16    2.08
  -1  -1   4   70.51    2.11
  -1  -1   4   71.57    2.39
  -1  -1   4   74.44    2.22
  -1  -1   4   74.02    2.09
   0   1  -4   14.10    1.00
   0   1  -4   14.67    1.19
   0   1  -4   14.06    0.90
   0  -1   4   14.48    1.47
   0  -1   4   14.25    0.85
   0  -1   4   14.10    0.99
   0  -1   4   14.74    1.18
  -1   1  -4    2.57    0.59
  -1   1  -4    3.16    0.47
  -1   1  -4    3.45    0.66
  -1   1  -4    1.89    0.61
   1  -1   4    3.89    0.61
   1  -1   4    3.63    0.69
   1  -1   4    2.92    0.76
   1  -1   4    3.27    0.66
  -2   1  -4   15.70    1.19
  -2   1  -4   15.50    1.20
  -2   1  -4   15.86    0.83
  -2   1  -4   15.87    1.29
   2  -1   4   15.19    1.18
   2  -1   4   17.37    1.54
   2  -1   4   17.76    0.85
   2  -1   4   16.57    1.24
  -3   1  -4    2.77    0.59
  -3   1  -4    2.85    0.65
  -3   1  -4    3.33    0.46
  -3   1  -4    2.33    0.60
   3  -1   4    3.30    0.91
   3  -1   4    2.31    0.62
   3  -1   4    3.53    0.71
   3  -1   4    3.56    0.72
  -4   1  -4   23.49    1.66
  -4   1  -4   23.30    1.36
  -4   1  -4   22.10    1.35
  -4   1  -4   22.42    0.98
   4  -1   4   21.23    1.35
   4  -1   4   23.06    1.76
   4  -1   4   24.28    1.40
   4  -1   4   21.65    1.40
  -5   1  -4   45.66    1.96
  -5   1  -4   44.61    1.89
  -5   1  -4   46.03    2.50
  -5   1  -4   43.00    1.49
   5  -1   4   44.99    2.00
   5  -1   4   46.46    1.97
   5  -1   4   44.07    1.95
   5  -1   4   46.15    2.45
  -6   1  -4    4.44    0.67
  -6   1  -4    2.21    1.00
  -6   1  -4    2.24    0.69
  -6   1  -4    3.93    0.77
   6  -1   4    4.27    1.12
   6  -1   4    5.83    1.08
   6  -1   4    3.43    0.75
   6  -1   4    5.12    0.96
   6  -1   4    3.87    0.84
  -7   1  -4    4.96    0.88
  -7   1  -4    5.28    0.77
  -7   1  -4    3.23    0.70
   7  -1   4    4.36    0.94
   7  -1   4    4.43    0.82
   7  -1   4    5.66    1.06
   7  -1   4    4.51    0.81
   7  -1   4    4.45    0.88
   7  -1   4    5.86    1.37
  -8   1  -4   69.25    2.44
  -8   1  -4   70.10    2.25
  -8   1  -4   71.31    2.87
  -8   1  -4   68.68    2.84
   8  -1   4   66.53    2.88
   8  -1   4   66.60    2.98
   8  -1   4   71.83    3.01
   8  -1   4   78.11    3.99
   8  -1   4   64.42    2.81
   8  -1   4   72.18    2.91
  -9   1  -4    0.84    1.04
  -9   1  -4    1.20    0.71
  -9   1  -4    0.80    0.88
   9  -1   4    2.29    0.84
   9  -1   4    2.72    0.93
   9  -1   4    0.88    0.87
   9  -1   4    0.33    0.83
   9  -1   4   -1.37    1.46
   9  -1   4    1.21    1.37
 -10   1  -4    8.30    1.32
 -10   1  -4    8.95    1.46
 -10   1  -4    6.44    1.46
  10  -1   4    9.18    1.75
  10  -1   4   12.96    1.99
  10  -1   4    4.98    2.19
  10  -1   4    8.96    1.36
  11   0  -4   48.82    2.64
 -11   0   4   45.61    2.66
  10   0  -4   22.18    1.89
 -10   0   4   21.56    1.79
 -10   0   4   24.27    2.94
   9   0  -4    2.23    0.82
  -9   0   4    5.05    1.28
  -9   0   4    3.08    0.76
  -9   0   4    2.15    1.00
   8   0  -4    8.99    1.35
  -8   0   4   11.98    1.37
  -8   0   4   10.55    1.68
  -8   0   4    7.79    1.21
   7   0  -4   21.79    1.59
  -7   0   4   23.66    1.71
  -7   0   4   21.99    1.47
  -7   0   4   19.87    3.08
  -7   0   4   23.84    1.04
  -7   0   4   25.42    1.61
   6   0  -4   54.24    2.32
   6   0  -4   57.88    2.57
  -6   0   4   55.58    1.67
  -6   0   4   56.15    2.14
  -6   0   4   57.93    2.30
  -6   0   4   51.02    2.81
   5   0  -4  110.80    3.56
   5   0  -4  110.69    3.59
  -5   0   4  117.00    3.59
  -5   0   4  110.82    3.30
  -5   0   4  111.27    3.99
  -5   0   4  114.48    2.95
  -5   0   4  113.29    3.54
   4   0  -4    0.56    0.55
   4   0  -4    0.54    0.54
  -4   0   4    0.87    0.51
  -4   0   4    0.66    0.57
  -4   0   4   -0.01    0.67
  -4   0   4    0.54    0.52
   3   0  -4    1.29    0.51
  -3   0   4    0.95    0.60
  -3   0   4    1.57    0.57
  -3   0   4    1.06    0.31
  -3   0   4    1.35    0.58
   2   0  -4    4.18    0.84
   2   0  -4    4.98    0.89
  -2   0   4    3.81    0.62
  -2   0   4    4.59    0.44
  -2   0   4    3.78    0.64
  -2   0   4    4.46    0.88
   1   0  -4  141.00    3.54
   1   0  -4  135.90    3.51
  -1   0   4  150.18    3.85
  -1   0   4  140.42    3.52
  -1   0   4  137.21    3.51
  -1   0   4  147.32    3.70
   0   0  -4   -0.36    0.37
   0   0  -4    0.37    0.49
   0   0  -4   -0.57    0.38
   0   0   4   -0.42    0.30
   0   0   4    0.27    0.46
   0   0   4    0.01    0.56
   0   0   4   -0.29    0.38
  -1   0  -4   10.87    0.96
  -1   0  -4   10.79    0.93
  -1   0  -4   10.74    0.65
  -1   0  -4   10.62    1.09
   1   0   4    8.20    0.60
   1   0   4   10.87    1.27
   1   0   4   12.04    1.00
   1   0   4   11.45    0.92
  -2   0  -4  198.49    4.89
  -2   0  -4  191.70    4.34
  -2   0  -4  192.19    5.03
  -2   0  -4  195.07    5.89
   2   0   4  198.07    5.02
   2   0   4  189.94    4.88
   2   0   4  192.07    5.95
   2   0   4  194.30    4.36
  -3   0  -4   33.51    0.94
  -3   0  -4   34.80    1.60
  -3   0  -4   33.40    1.58
  -3   0  -4   35.32    1.79
   3   0   4   34.36    1.55
   3   0   4   33.79    1.58
   3   0   4   33.22    1.58
   3   0   4   34.07    1.93
  -4   0  -4   40.97    1.98
  -4   0  -4   38.44    1.12
  -4   0  -4   39.59    1.70
  -4   0  -4   40.80    1.74
   4   0   4   38.88    1.81
   4   0   4   39.83    1.72
   4   0   4   41.27    2.19
   4   0   4   42.86    1.81
   4   0   4   37.88    1.73
  -5   0  -4   14.77    1.43
  -5   0  -4   12.10    0.72
  -5   0  -4   11.64    1.06
  -5   0  -4   13.54    1.19
   5   0   4   12.50    1.59
   5   0   4   12.88    1.18
   5   0   4   13.31    1.10
   5   0   4   13.32    1.17
   5   0   4   13.55    1.20
   5   0   4   14.47    1.16
  -6   0  -4   35.80    1.75
  -6   0  -4   33.00    1.70
  -6   0  -4   34.11    1.19
  -6   0  -4   34.60    1.28
  -6   0  -4   36.23    2.31
   6   0   4   36.21    1.77
   6   0   4   35.09    1.74
   6   0   4   33.77    1.71
   6   0   4   33.77    1.81
   6   0   4   36.76    2.33
   6   0   4   35.70    1.86
  -7   0  -4   16.05    1.30
  -7   0  -4   14.64    0.92
  -7   0  -4   15.25    1.54
  -7   0  -4   12.86    1.37
   7   0   4   13.74    1.43
   7   0   4   15.71    1.49
   7   0   4   12.99    1.27
   7   0   4   13.01    2.18
   7   0   4   15.21    1.38
   7   0   4   13.12    1.35
  -8   0  -4  145.31    4.48
  -8   0  -4  142.49    4.76
  -8   0  -4  149.93    3.77
  -8   0  -4  148.18    4.60
   8   0   4  147.75    5.67
   8   0   4  143.54    4.54
   8   0   4  154.09    4.69
   8   0   4  141.33    4.61
   8   0   4  147.60    4.75
   8   0   4  141.96    4.55
  -9   0  -4   15.35    1.68
  -9   0  -4   12.65    1.68
  -9   0  -4   15.61    2.29
  -9   0  -4   16.16    1.25
   9   0   4   16.46    2.22
   9   0   4   12.06    1.66
   9   0   4   15.16    1.60
   9   0   4   16.90    1.74
   9   0   4   13.17    1.60
   9   0   4   18.13    3.12
 -10   0  -4    1.80    1.01
 -10   0  -4    1.47    0.82
  10   0   4    3.87    1.16
  10   0   4    1.78    0.98
  10   0   4   -2.87    1.78
  10   0   4    3.62    1.44
  10   0   4    2.51    1.04
  10   0   4    2.48    0.92
 -11   0  -4   38.11    2.05
 -11   0  -4   39.00    2.58
  11   0   4   28.47    2.46
  11   0   4   37.12    2.54
  11   0   4   35.45    2.59
  11   0   4   40.30    2.57
  11  -1  -4   68.02    3.16
 -11   1   4   66.69    3.15
  10  -1  -4   13.50    1.65
 -10   1   4   11.77    1.65
   9  -1  -4    2.76    0.80
  -9   1   4    1.80    0.76
  -9   1   4    1.91    1.18
  -9   1   4    0.59    1.04
   8  -1  -4   52.94    2.42
  -8   1   4   51.05    2.24
  -8   1   4   51.70    2.68
  -8   1   4   48.76    3.74
  -8   1   4   49.94    2.40
   7  -1  -4  107.89    3.66
  -7   1   4  103.41    3.58
  -7   1   4  108.36    3.48
  -7   1   4  101.90    3.31
  -7   1   4  103.07    4.49
   6  -1  -4    4.30    0.73
   6  -1  -4    4.71    0.85
  -6   1   4    3.73    0.56
  -6   1   4    5.38    1.00
  -6   1   4    5.04    0.79
  -6   1   4    4.64    0.78
  -6   1   4    4.51    1.24
   5  -1  -4   45.28    2.09
   5  -1  -4   48.56    1.99
  -5   1   4   46.13    1.88
  -5   1   4   50.81    2.03
  -5   1   4   47.63    2.15
  -5   1   4   47.14    2.26
  -5   1   4   47.32    1.32
   4  -1  -4    5.15    0.97
   4  -1  -4    7.53    1.03
  -4   1   4    6.58    1.11
  -4   1   4    6.17    1.16
  -4   1   4    5.61    0.92
  -4   1   4    6.36    0.86
   3  -1  -4    2.26    0.65
   3  -1  -4    2.76    0.57
  -3   1   4    3.18    0.71
  -3   1   4    3.23    0.69
  -3   1   4    2.23    0.56
  -3   1   4    3.53    0.37
   2  -1  -4   54.96    1.92
   2  -1  -4   58.08    1.94
  -2   1   4   55.12    1.87
  -2   1   4   54.39    1.80
  -2   1   4   54.34    1.43
  -2   1   4   55.43    1.99
  -1   1   4  152.37    3.93
  -1   1   4  150.76    3.70
  -1   1   4  168.78    4.15
  -1   1   4  147.45    3.70
  -1   1   4  134.40    3.66
  -1   1   4  157.34    4.58
   0  -1  -4   31.46    1.54
   0  -1  -4   33.82    1.31
   0   1   4   33.48    1.20
   0   1   4   36.58    1.23
   0   1   4   36.58    1.55
   0   1   4   34.53    1.14
   0   1   4   34.93    1.23
  -1  -1  -4   69.56    2.06
  -1  -1  -4   68.76    2.42
  -1  -1  -4   68.79    1.97
   1   1   4   69.63    1.97
   1   1   4   68.64    2.07
   1   1   4   58.52    2.41
   1   1   4   66.89    2.04
   1   1   4   67.58    1.69
  -2  -1  -4  477.29   11.58
  -2  -1  -4  508.91   13.63
  -2  -1  -4  487.67   11.18
   2   1   4  483.88   13.61
   2   1   4  492.11   11.59
   2   1   4  485.03   11.87
   2   1   4  483.55   11.18
   2   1   4  488.38   11.54
  -3  -1  -4   56.72    2.04
  -3  -1  -4   59.50    2.41
  -3  -1  -4   59.30    1.99
   3   1   4   56.39    2.47
   3   1   4   58.16    2.05
   3   1   4   56.54    1.90
   3   1   4   55.86    2.00
   3   1   4   57.47    2.14
   3   1   4   57.30    2.08
  -4  -1  -4   53.05    1.94
  -4  -1  -4   49.83    2.20
  -4  -1  -4   48.34    1.94
   4   1   4   51.45    1.98
   4   1   4   49.98    1.95
   4   1   4   50.04    1.88
   4   1   4   50.78    1.93
   4   1   4   48.82    2.03
   4   1   4   51.11    2.43
  -5  -1  -4    1.45    0.32
  -5  -1  -4    1.62    0.57
  -5  -1  -4    1.33    0.56
  -5  -1  -4    0.74    0.54
  -5  -1  -4    0.96    0.58
   5   1   4    1.54    0.59
   5   1   4    1.79    0.59
   5   1   4    0.98    0.52
   5   1   4    1.10    0.62
   5   1   4    1.23    0.80
   5   1   4    1.75    0.52
  -6  -1  -4   47.97    1.97
  -6  -1  -4   44.77    1.95
  -6  -1  -4   45.55    1.34
  -6  -1  -4   43.52    1.98
  -6  -1  -4   43.92    2.32
   6   1   4   44.48    1.94
   6   1   4   44.92    1.95
   6   1   4   43.85    2.55
   6   1   4   45.95    2.00
   6   1   4   42.04    2.00
   6   1   4   48.06    1.94
  -7  -1  -4   11.64    0.83
  -7  -1  -4   12.60    1.25
  -7  -1  -4   14.39    1.49
  -7  -1  -4   13.18    1.34
   7   1   4   10.45    1.29
   7   1   4   12.58    1.22
   7   1   4   11.54    1.93
   7   1   4   12.72    1.38
   7   1   4   11.13    1.32
   7   1   4   11.41    1.35
  -8  -1  -4   98.35    3.39
  -8  -1  -4   92.56    2.63
  -8  -1  -4   91.75    3.53
  -8  -1  -4   91.95    3.33
   8   1   4   95.93    3.47
   8   1   4   91.93    3.28
   8   1   4   94.15    3.39
   8   1   4   96.05    3.42
   8   1   4   92.40    3.35
   8   1   4  104.26    4.56
  -9  -1  -4    8.06    1.08
  -9  -1  -4    6.14    1.12
  -9  -1  -4    7.33    1.38
  -9  -1  -4   10.22    1.63
   9   1   4    7.92    1.43
   9   1   4    5.70    1.13
   9   1   4    6.10    1.70
   9   1   4    9.23    1.47
   9   1   4    7.41    1.41
   9   1   4    8.62    1.44
 -10  -1  -4    0.63    1.62
 -10  -1  -4    0.24    0.77
  10   1   4   -1.51    0.83
  10   1   4    0.07    0.92
  10   1   4    1.45    1.44
  10   1   4    0.38    0.97
  10   1   4   -2.19    0.88
 -11  -1  -4   51.11    2.19
  11   1   4   44.56    2.69
  11   1   4   48.37    2.70
  11   1   4   52.04    2.81
  11   1   4   51.51    2.87
  11   1   4   42.52    4.30
  10  -2  -4    3.81    1.12
 -10   2   4    7.43    1.20
 -10   2   4    5.57    0.91
 -10   2   4    4.01    1.75
   9  -2  -4    1.51    0.82
  -9   2   4    1.20    1.08
  -9   2   4   -0.08    0.67
  -9   2   4    0.20    1.29
  -9   2   4   -1.04    0.80
   8  -2  -4   54.84    2.52
  -8   2   4   53.04    2.34
  -8   2   4   53.74    1.93
  -8   2   4   54.52    3.70
  -8   2   4   52.63    2.55
  -8   2   4   57.31    2.81
   7  -2  -4   51.13    2.34
  -7   2   4   50.20    3.08
  -7   2   4   52.47    2.19
  -7   2   4   51.95    1.78
  -7   2   4   53.64    2.41
  -7   2   4   53.25    2.41
   6  -2  -4    0.81    0.52
  -6   2   4    0.42    0.51
  -6   2   4    0.18    1.04
  -6   2   4    0.32    0.40
  -6   2   4   -0.09    0.65
  -6   2   4   -0.46    0.58
   5  -2  -4    0.59    0.57
   5  -2  -4    0.66    0.56
  -5   2   4    0.78    0.41
  -5   2   4    0.36    0.63
  -5   2   4   -0.02    0.82
  -5   2   4    1.17    0.57
  -5   2   4    0.55    0.55
   4  -2  -4   27.14    1.44
   4  -2  -4   25.16    1.41
  -4   2   4   21.71    1.44
  -4   2   4   24.84    1.28
  -4   2   4   23.36    1.58
  -4   2   4   24.91    0.99
  -4   2   4   27.53    1.43
   3  -2  -4    3.49    0.56
   3  -2  -4    5.20    0.95
  -3   2   4    4.25    0.64
  -3   2   4    4.51    0.76
  -3   2   4    5.66    1.00
  -3   2   4    5.18    0.66
   2  -2  -4   87.29    2.64
   2  -2  -4   89.36    2.20
   2  -2  -4   93.36    2.80
  -2   2   4   91.57    2.88
  -2   2   4   88.89    2.18
  -2   2   4   89.24    2.65
  -2   2   4   88.01    2.26
   1  -2  -4   44.73    1.47
   1  -2  -4   43.85    1.32
  -1   2   4   43.59    1.65
  -1   2   4   41.34    1.41
  -1   2   4   45.03    1.74
  -1   2   4   42.91    1.35
   0  -2  -4    0.03    0.38
   0  -2  -4    0.41    0.42
   0   2   4    0.07    0.34
   0   2   4    0.83    0.30
   0   2   4   -0.04    0.30
   0   2   4    0.73    0.41
   0   2   4    0.23    0.38
  -1  -2  -4   24.77    1.17
  -1  -2  -4   27.12    1.20
  -1  -2  -4   25.51    1.01
  -1  -2  -4   26.20    1.32
   1   2   4   25.10    0.96
   1   2   4   24.59    1.15
   1   2   4   25.14    1.21
   1   2   4   24.82    1.27
  -2  -2  -4   51.11    1.64
  -2  -2  -4   54.24    1.85
  -2  -2  -4   51.94    1.81
  -2  -2  -4   52.79    2.07
   2   2   4   47.53    1.78
   2   2   4   51.54    1.64
   2   2   4   50.46    1.80
   2   2   4   53.30    1.50
   2   2   4   49.42    1.29
   2   2   4   52.48    2.13
   2   2   4   50.56    1.89
  -3  -2  -4    2.44    0.58
  -3  -2  -4    3.35    0.55
  -3  -2  -4    3.34    0.65
  -3  -2  -4    4.32    0.85
   3   2   4    3.84    0.71
   3   2   4    3.83    0.66
   3   2   4    4.19    0.87
   3   2   4    3.10    0.57
   3   2   4    3.87    0.68
   3   2   4    3.32    0.69
  -4  -2  -4    5.16    0.89
  -4  -2  -4    4.48    0.42
  -4  -2  -4    6.10    0.99
  -4  -2  -4    4.12    0.77
  -4  -2  -4    3.74    0.75
   4   2   4    5.58    1.03
   4   2   4    2.91    0.84
   4   2   4    4.56    0.86
   4   2   4    4.82    0.78
   4   2   4    3.80    0.69
   4   2   4    4.02    0.68
  -5  -2  -4   37.64    1.64
  -5  -2  -4   33.55    1.08
  -5  -2  -4   38.48    1.67
  -5  -2  -4   38.08    1.91
   5   2   4   36.50    1.68
   5   2   4   35.73    1.60
   5   2   4   40.14    2.25
   5   2   4   35.70    1.73
   5   2   4   36.06    1.62
   5   2   4   38.28    1.66
  -6  -2  -4    8.30    1.19
  -6  -2  -4    8.13    0.64
  -6  -2  -4    7.65    1.24
  -6  -2  -4    9.57    1.07
   6   2   4    7.85    0.99
   6   2   4    5.77    1.04
   6   2   4    8.19    0.98
   6   2   4    7.17    1.08
   6   2   4    6.48    1.07
   6   2   4    7.12    1.22
  -7  -2  -4   -0.46    0.74
  -7  -2  -4    0.39    0.61
  -7  -2  -4    0.41    0.40
   7   2   4   -0.46    0.65
   7   2   4    0.50    0.65
   7   2   4    0.52    1.01
   7   2   4    0.07    0.63
   7   2   4    0.14    0.51
   7   2   4    0.10    0.61
  -8  -2  -4   24.65    2.03
  -8  -2  -4   22.55    1.64
  -8  -2  -4   22.06    1.18
   8   2   4   21.80    1.70
   8   2   4   23.06    1.72
   8   2   4   19.77    2.55
   8   2   4   22.66    1.55
   8   2   4   25.05    1.71
   8   2   4   23.40    1.72
  -9  -2  -4    0.28    0.59
  -9  -2  -4    0.16    0.78
  -9  -2  -4    2.27    1.23
   9   2   4    1.63    1.08
   9   2   4    1.71    0.85
   9   2   4    0.61    0.74
   9   2   4   -1.28    0.67
   9   2   4    2.13    0.91
 -10  -2  -4    2.58    1.74
 -10  -2  -4    0.20    0.66
  10   2   4    0.62    0.88
  10   2   4    0.01    0.89
  10   2   4    1.22    1.45
  10   2   4    0.65    0.87
 -11  -2  -4    8.02    1.48
  11   2   4    5.31    1.36
  11   2   4    9.49    1.82
  11   2   4    4.11    1.71
  11   2   4    7.85    2.19
  11   2   4   10.00    1.71
  10  -3  -4    0.05    1.06
 -10   3   4    0.16    0.93
 -10   3   4    1.00    1.09
 -10   3   4   -0.35    1.76
   9  -3  -4    0.86    0.50
   9  -3  -4    0.84    0.91
  -9   3   4    1.91    1.45
  -9   3   4    0.22    0.87
  -9   3   4   -0.54    0.73
   8  -3  -4    3.03    0.50
   8  -3  -4    2.63    0.84
  -8   3   4    1.70    0.78
  -8   3   4    3.82    0.78
  -8   3   4    2.72    1.55
  -8   3   4    5.45    1.07
  -8   3   4    2.51    1.18
   7  -3  -4    0.74    0.67
   7  -3  -4   -0.10    0.36
  -7   3   4    0.81    1.12
  -7   3   4    0.32    0.77
  -7   3   4   -0.04    0.58
  -7   3   4    0.94    0.94
   6  -3  -4    1.35    0.71
   6  -3  -4    2.08    0.51
   6  -3  -4    2.10    0.37
  -6   3   4    1.54    0.60
  -6   3   4    1.59    0.96
  -6   3   4    2.36    0.76
  -6   3   4    1.87    0.70
   5  -3  -4    1.53    0.65
   5  -3  -4    0.67    0.59
   5  -3  -4    1.60    0.42
  -5   3   4    1.45    0.73
  -5   3   4    1.40    0.70
  -5   3   4    2.03    0.51
  -5   3   4    1.38    0.59
  -5   3   4    2.20    0.66
   4  -3  -4    0.06    0.33
   4  -3  -4    0.11    0.54
   4  -3  -4    0.03    0.51
  -4   3   4   -0.67    0.58
  -4   3   4    0.86    0.58
  -4   3   4    1.15    0.44
  -4   3   4    0.28    0.44
  -4   3   4    1.02    0.56
   3  -3  -4    2.34    0.55
   3  -3  -4    4.06    0.72
   3  -3  -4    3.76    0.60
  -3   3   4    3.77    0.65
  -3   3   4    2.53    0.53
  -3   3   4    3.56    0.58
  -3   3   4    3.66    0.52
  -3   3   4    3.24    0.78
   2  -3  -4    7.38    0.68
   2  -3  -4    6.40    1.00
   2  -3  -4    7.69    0.95
   2  -3  -4    6.43    0.59
  -2   3   4    7.66    1.19
  -2   3   4    7.09    0.73
  -2   3   4    4.74    0.62
  -2   3   4    6.68    0.91
   1  -3  -4    3.92    0.63
   1  -3  -4    3.77    0.69
   1  -3  -4    3.64    0.59
   1  -3  -4    4.43    0.71
  -1   3   4    3.42    0.61
  -1   3   4    4.29    0.66
  -1   3   4    3.00    0.48
   0  -3  -4   -0.33    0.37
   0  -3  -4   -0.29    0.30
   0  -3  -4   -0.23    0.39
   0  -3  -4   -0.38    0.40
   0   3   4   -0.40    0.36
   0   3   4    0.79    0.39
   0   3   4    0.55    0.41
   0   3   4   -0.25    0.20
   0   3   4   -0.41    0.47
  -1  -3  -4    4.95    0.55
  -1  -3  -4    5.37    0.85
  -1  -3  -4    5.39    0.83
  -1  -3  -4    5.71    0.76
   1   3   4    4.69    0.77
   1   3   4    5.41    0.80
   1   3   4    4.84    0.52
   1   3   4    4.80    0.85
  -2  -3  -4   57.28    1.93
  -2  -3  -4   56.83    1.67
  -2  -3  -4   56.42    2.17
  -2  -3  -4   56.48    1.92
   2   3   4   47.73    2.14
   2   3   4   55.80    1.91
   2   3   4   57.86    1.66
   2   3   4   58.21    1.59
  -3  -3  -4    0.84    0.35
  -3  -3  -4    0.01    0.51
  -3  -3  -4    0.62    0.38
  -3  -3  -4    0.95    0.58
  -3  -3  -4    0.50    0.49
  -3  -3  -4    0.40    0.46
   3   3   4    0.30    0.46
   3   3   4    0.55    0.61
   3   3   4    0.66    0.37
   3   3   4    0.49    0.63
   3   3   4    0.28    0.47
   3   3   4    0.44    0.32
  -4  -3  -4   -0.29    0.41
  -4  -3  -4    0.13    0.50
  -4  -3  -4    0.33    0.51
  -4  -3  -4   -0.12    0.54
  -4  -3  -4    0.00    0.34
  -4  -3  -4    0.03    0.45
   4   3   4   -0.41    0.52
   4   3   4    0.25    0.33
   4   3   4    0.13    0.62
   4   3   4   -0.05    0.44
   4   3   4    0.25    0.51
   4   3   4   -0.56    0.49
  -5  -3  -4   10.23    1.03
  -5  -3  -4    9.34    1.26
  -5  -3  -4    8.81    0.66
  -5  -3  -4    9.88    1.09
  -5  -3  -4    9.88    0.90
  -5  -3  -4    8.79    0.99
   5   3   4    9.71    0.71
   5   3   4   10.16    0.97
   5   3   4    9.10    1.01
   5   3   4    9.71    1.08
   5   3   4   10.04    1.14
   5   3   4    9.61    1.01
  -6  -3  -4   19.48    1.21
  -6  -3  -4   19.13    1.25
  -6  -3  -4   18.25    1.32
  -6  -3  -4   18.51    1.32
  -6  -3  -4   18.21    1.62
  -6  -3  -4   17.84    0.89
   6   3   4   16.71    1.87
   6   3   4   17.05    1.20
   6   3   4   17.96    1.19
   6   3   4   18.76    1.24
   6   3   4   20.00    1.42
   6   3   4   18.55    1.36
  -7  -3  -4    1.51    0.67
  -7  -3  -4    1.87    0.68
  -7  -3  -4    0.73    0.47
  -7  -3  -4    0.36    0.71
   7   3   4    1.02    0.62
   7   3   4    1.41    0.70
   7   3   4    0.88    0.53
   7   3   4   -0.30    0.90
   7   3   4    1.54    0.78
   7   3   4    1.30    0.65
  -8  -3  -4    7.92    1.58
  -8  -3  -4    5.53    0.95
  -8  -3  -4    6.98    1.22
   8   3   4    6.63    1.31
   8   3   4    4.58    0.89
   8   3   4    4.38    0.92
   8   3   4    6.79    1.13
   8   3   4    4.22    1.31
   8   3   4    5.34    0.98
  -9  -3  -4    0.36    0.64
  -9  -3  -4    1.38    1.16
  -9  -3  -4    0.25    0.86
   9   3   4    0.31    0.86
   9   3   4   -0.66    0.83
   9   3   4   -0.74    0.68
   9   3   4    3.25    1.74
   9   3   4   -0.29    1.03
 -10  -3  -4    0.61    1.43
 -10  -3  -4    0.82    0.78
 -10  -3  -4   -1.16    1.00
  10   3   4   -0.86    0.77
  10   3   4    1.97    1.00
  10   3   4    1.27    0.99
  10   3   4    0.65    1.27
  10   3   4   -0.55    1.45
 -11  -3  -4   17.81    3.26
 -11  -3  -4   22.95    1.77
  11   3   4   21.57    1.94
  11   3   4   18.94    2.20
  11   3   4   21.29    3.06
  11   3   4   23.51    3.61
  11   3   4   24.56    2.23
  10  -4  -4    0.42    1.08
  10  -4  -4    1.58    0.73
 -10   4   4    3.52    1.20
 -10   4   4    0.95    2.01
 -10   4   4    3.38    1.17
   9  -4  -4    5.57    1.17
   9  -4  -4    3.91    0.68
   9  -4  -4    4.97    1.07
  -9   4   4    4.37    1.03
  -9   4   4    2.55    1.65
   8  -4  -4   57.14    2.20
   8  -4  -4   57.89    2.63
   8  -4  -4   54.26    1.90
  -8   4   4   54.84    3.32
  -8   4   4   52.03    2.31
  -8   4   4   51.58    2.83
  -8   4   4   56.08    3.00
   7  -4  -4   15.24    1.34
   7  -4  -4   15.65    1.51
  -7   4   4   11.13    2.05
  -7   4   4   10.49    1.66
  -7   4   4   14.80    1.93
  -7   4   4   11.53    1.41
   6  -4  -4   -0.16    0.60
  -6   4   4   -0.28    0.60
  -6   4   4   -1.50    0.69
  -6   4   4    0.15    0.84
  -6   4   4    0.04    0.77
   5  -4  -4   37.42    1.51
   5  -4  -4   39.13    1.88
  -5   4   4   37.86    2.13
  -5   4   4   38.49    1.75
  -5   4   4   39.55    1.91
  -5   4   4   40.54    1.76
  -5   4   4   37.62    1.67
   4  -4  -4  189.19    5.61
   4  -4  -4  198.51    4.93
   4  -4  -4  195.17    5.50
  -4   4   4  204.04    5.51
  -4   4   4  202.12    4.93
  -4   4   4  204.02    5.79
  -4   4   4  197.44    5.18
  -4   4   4  200.73    5.59
   3  -4  -4    0.73    0.47
   3  -4  -4    1.04    0.46
   3  -4  -4    1.79    0.47
   3  -4  -4    1.75    0.63
  -3   4   4    1.51    0.42
  -3   4   4    1.76    0.62
  -3   4   4    2.19    0.55
  -3   4   4    2.42    0.73
   2  -4  -4   71.54    2.12
   2  -4  -4   69.54    2.46
   2  -4  -4   68.28    2.30
   2  -4  -4   75.07    2.09
  -2   4   4   70.24    2.29
  -2   4   4   72.55    1.85
  -2   4   4   74.95    2.62
   1  -4  -4   19.04    1.03
   1  -4  -4   17.73    1.03
   1  -4  -4   19.71    1.20
   1  -4  -4   18.50    1.08
  -1   4   4   15.08    0.75
  -1   4   4   18.88    1.36
  -1   4   4   18.81    1.04
  -1   4   4   19.08    1.03
   0  -4  -4    7.60    0.79
   0  -4  -4    4.81    0.63
   0  -4  -4    6.71    0.89
   0  -4  -4    6.32    0.83
   0   4   4    7.49    0.87
   0   4   4    7.05    1.04
  -1  -4  -4    1.81    0.56
  -1  -4  -4    1.82    0.54
  -1  -4  -4    1.48    0.29
  -1  -4  -4    1.26    0.50
   1   4   4    1.30    0.47
   1   4   4    1.53    0.50
   1   4   4    2.34    0.63
   1   4   4    1.45    0.54
  -2  -4  -4   53.14    1.55
  -2  -4  -4   48.80    1.31
  -2  -4  -4   54.13    2.11
  -2  -4  -4   52.32    1.86
  -2  -4  -4   52.75    1.91
   2   4   4   44.72    2.07
   2   4   4   53.71    1.90
   2   4   4   52.43    2.01
   2   4   4   53.34    1.70
  -3  -4  -4    2.23    0.73
  -3  -4  -4    2.44    0.62
  -3  -4  -4    2.31    0.53
  -3  -4  -4    2.81    0.62
  -3  -4  -4    3.07    0.53
  -3  -4  -4    2.93    0.43
   3   4   4    2.44    0.78
   3   4   4    2.55    0.65
   3   4   4    2.74    0.71
   3   4   4    2.76    0.50
  -4  -4  -4    7.48    0.79
  -4  -4  -4    8.93    0.90
  -4  -4  -4    6.87    0.98
  -4  -4  -4    7.92    0.99
  -4  -4  -4    5.63    1.13
  -4  -4  -4    7.59    0.83
   4   4   4    7.20    0.74
   4   4   4    7.03    1.02
   4   4   4    6.48    0.76
   4   4   4    7.20    1.14
  -5  -4  -4  392.02    9.68
  -5  -4  -4  399.06    9.64
  -5  -4  -4  386.30    8.86
  -5  -4  -4  389.86    9.91
  -5  -4  -4  403.53    9.37
  -5  -4  -4  391.43   11.41
   5   4   4  389.78    9.70
   5   4   4  396.39    9.70
   5   4   4  397.51   11.51
   5   4   4  382.88    9.61
   5   4   4  395.40    8.85
   5   4   4  378.29    9.93
  -6  -4  -4   99.91    3.12
  -6  -4  -4  103.00    3.14
  -6  -4  -4   95.28    3.73
  -6  -4  -4   99.44    3.19
  -6  -4  -4  101.42    3.17
  -6  -4  -4   98.32    2.66
   6   4   4   98.42    3.19
   6   4   4   96.78    3.96
   6   4   4   98.43    3.14
   6   4   4  101.77    2.69
   6   4   4  100.75    3.07
   6   4   4   97.48    3.32
  -7  -4  -4    8.60    1.14
  -7  -4  -4   10.12    0.91
  -7  -4  -4    7.59    1.37
  -7  -4  -4    9.74    1.16
  -7  -4  -4    8.81    1.25
   7   4   4    9.59    1.06
   7   4   4    9.70    1.29
   7   4   4    7.44    1.19
   7   4   4    7.65    1.41
   7   4   4   10.18    1.15
   7   4   4    8.78    1.10
  -8  -4  -4   10.35    1.65
  -8  -4  -4   10.31    1.32
  -8  -4  -4    8.40    1.03
  -8  -4  -4    8.97    1.34
  -8  -4  -4    9.08    1.42
   8   4   4    8.79    1.43
   8   4   4   11.46    2.42
   8   4   4    8.53    1.44
   8   4   4    8.64    1.50
   8   4   4    8.96    1.20
  -9  -4  -4   60.15    2.21
  -9  -4  -4   62.17    3.09
  -9  -4  -4   61.07    2.66
   9   4   4   61.39    2.84
   9   4   4   73.55    4.10
   9   4   4   62.96    2.78
   9   4   4   60.50    2.83
   9   4   4   60.88    2.62
 -10  -4  -4    1.42    1.43
 -10  -4  -4   -2.01    1.01
 -10  -4  -4   -0.24    0.76
  10   4   4   -0.44    0.78
  10   4   4    1.67    1.35
  10   4   4    0.34    1.03
  10   4   4    1.45    1.01
  10   4   4   -1.59    1.27
 -11  -4  -4   45.36    2.21
 -11  -4  -4   44.81    3.61
  11   4   4   44.24    2.63
  11   4   4   50.09    4.26
  11   4   4   45.24    2.75
  11   4   4   41.47    2.46
  11   4   4   43.94    3.36
  12   4   4    4.22    1.33
   9  -5  -4   10.04    1.75
   9  -5  -4    6.89    1.44
   9  -5  -4    7.47    1.28
  -9   5   4    7.48    1.94
  -9   5   4    7.38    1.24
   8  -5  -4   82.08    3.38
   8  -5  -4   83.80    3.09
  -8   5   4   81.19    3.12
  -8   5   4   83.55    3.63
   7  -5  -4   10.64    1.48
   7  -5  -4    8.55    1.59
  -7   5   4   12.73    2.00
  -7   5   4   10.60    1.88
  -7   5   4   10.03    1.44
   6  -5  -4   -1.50    0.70
   6  -5  -4   -0.73    0.75
  -6   5   4    1.28    0.84
  -6   5   4   -0.87    0.81
  -6   5   4    0.91    0.76
  -6   5   4   -1.79    0.73
   5  -5  -4  105.58    3.25
   5  -5  -4  110.31    3.72
  -5   5   4  108.36    3.26
  -5   5   4  112.91    3.50
  -5   5   4  115.42    3.29
  -5   5   4  111.44    3.99
  -5   5   4  116.97    3.80
   4  -5  -4  218.08    6.40
   4  -5  -4  229.46    6.32
   4  -5  -4  228.14    5.81
  -4   5   4  220.55    6.02
  -4   5   4  236.62    6.32
  -4   5   4  235.47    5.61
  -4   5   4  238.82    6.62
   3  -5  -4   -0.04    0.54
   3  -5  -4    0.27    0.52
   3  -5  -4    0.36    0.59
  -3   5   4   -0.59    0.51
  -3   5   4   -0.18    0.39
  -3   5   4    0.01    0.49
  -3   5   4   -0.25    0.58
   2  -5  -4    0.19    0.53
   2  -5  -4    0.62    0.54
   2  -5  -4    0.05    0.49
  -2   5   4    0.16    0.53
  -2   5   4    0.35    0.52
  -2   5   4   -0.07    0.29
   1  -5  -4  187.05    4.99
   1  -5  -4  194.43    5.01
   1  -5  -4  185.55    5.29
   1  -5  -4  197.62    4.99
  -1   5   4  197.61    5.39
  -1   5   4  194.36    4.97
  -1   5   4  195.81    4.93
   0  -5  -4   46.06    1.75
   0  -5  -4   46.34    1.61
   0  -5  -4   42.41    1.72
   0  -5  -4   44.83    1.49
   0   5   4   46.59    1.76
   0   5   4   45.04    1.86
   0   5   4   46.26    1.72
   0   5   4   39.83    1.66
  -1  -5  -4    6.11    0.90
  -1  -5  -4    5.43    0.52
  -1  -5  -4    5.58    1.01
  -1  -5  -4    5.63    0.62
  -1  -5  -4    4.34    0.74
   1   5   4    4.59    0.70
   1   5   4    7.43    1.07
   1   5   4    5.67    0.95
  -2  -5  -4    1.18    0.52
  -2  -5  -4    1.66    0.57
  -2  -5  -4    0.68    0.68
  -2  -5  -4    1.97    0.44
  -2  -5  -4    3.11    0.62
   2   5   4    1.49    0.58
   2   5   4    1.91    0.56
  -3  -5  -4    5.26    0.97
  -3  -5  -4    5.66    1.28
  -3  -5  -4    5.35    0.78
  -3  -5  -4    5.66    0.88
  -3  -5  -4    5.35    0.89
  -3  -5  -4    6.35    0.71
   3   5   4    3.34    0.65
   3   5   4    5.43    0.86
  -4  -5  -4   23.00    1.15
  -4  -5  -4   25.00    1.32
  -4  -5  -4   25.48    1.42
  -4  -5  -4   22.80    1.21
  -4  -5  -4   24.36    1.31
  -4  -5  -4   25.16    1.74
   4   5   4   23.78    1.36
   4   5   4   25.09    1.23
   4   5   4   24.06    1.52
  -5  -5  -4  338.91    8.21
  -5  -5  -4  320.81    7.66
  -5  -5  -4  331.48    7.99
  -5  -5  -4  330.49    9.80
  -5  -5  -4  330.05    8.52
  -5  -5  -4  340.29    8.37
   5   5   4  327.01    7.63
   5   5   4  322.82    8.56
   5   5   4  327.11    8.35
   5   5   4  321.12    9.84
  -6  -5  -4  140.97    4.23
  -6  -5  -4  143.91    3.72
  -6  -5  -4  144.45    4.18
  -6  -5  -4  133.12    4.90
  -6  -5  -4  147.37    4.10
  -6  -5  -4  142.72    4.07
   6   5   4  143.05    5.18
   6   5   4  141.60    4.20
   6   5   4  136.68    4.00
   6   5   4  137.89    4.31
   6   5   4  144.91    3.72
  -7  -5  -4    4.37    0.80
  -7  -5  -4    5.49    0.99
  -7  -5  -4    7.43    1.27
  -7  -5  -4    4.16    0.79
  -7  -5  -4    4.71    0.72
   7   5   4    8.33    1.02
   7   5   4    6.16    1.09
   7   5   4    5.46    0.85
   7   5   4    6.46    1.21
   7   5   4    4.82    1.21
   7   5   4    6.93    1.23
  -8  -5  -4   29.76    2.05
  -8  -5  -4   32.81    1.96
  -8  -5  -4   37.39    1.69
  -8  -5  -4   37.25    2.27
  -8  -5  -4   35.87    1.97
   8   5   4   37.60    1.91
   8   5   4   37.76    2.09
   8   5   4   36.67    1.82
   8   5   4   44.06    3.27
   8   5   4   34.42    2.01
   8   5   4   36.71    2.16
  -9  -5  -4   81.12    3.34
  -9  -5  -4   84.90    3.44
  -9  -5  -4   87.67    3.64
  -9  -5  -4   84.89    2.78
   9   5   4   83.32    3.38
   9   5   4   89.43    3.38
   9   5   4   95.47    4.78
   9   5   4   86.36    3.38
   9   5   4   86.01    3.23
 -10  -5  -4   -1.15    1.05
 -10  -5  -4    0.91    0.80
 -10  -5  -4   -0.35    1.26
 -10  -5  -4   -0.99    1.56
  10   5   4    0.44    1.29
  10   5   4   -0.63    1.26
  10   5   4   -0.87    0.94
  10   5   4    0.41    0.75
 -11  -5  -4   17.51    2.50
 -11  -5  -4   15.93    1.79
  11   5   4   16.40    2.16
  11   5   4   19.02    3.34
  11   5   4   17.20    1.98
  11   5   4   15.04    2.17
   9  -6  -4    3.76    1.28
   9  -6  -4    0.51    0.98
  -9   6   4    1.37    1.99
  -9   6   4    1.14    1.22
   8  -6  -4   20.84    2.45
   8  -6  -4   21.03    1.99
  -8   6   4   26.27    2.88
  -8   6   4   22.80    2.17
   7  -6  -4    0.51    1.08
   7  -6  -4    1.03    0.97
   7  -6  -4    1.84    0.84
  -7   6   4    1.38    0.97
  -7   6   4   -0.08    1.32
  -7   6   4    1.25    1.17
   6  -6  -4    0.42    0.97
   6  -6  -4    2.34    1.01
  -6   6   4    1.59    0.89
  -6   6   4    1.76    1.16
  -6   6   4    1.89    0.96
   5  -6  -4   52.45    2.32
   5  -6  -4   51.78    2.44
  -5   6   4   52.66    2.15
  -5   6   4   51.84    2.59
  -5   6   4   55.94    2.86
  -5   6   4   53.10    2.39
   4  -6  -4   53.60    2.20
   4  -6  -4   50.77    1.87
   4  -6  -4   53.96    2.32
  -4   6   4   54.20    1.92
  -4   6   4   55.57    2.56
  -4   6   4   51.13    2.22
  -4   6   4   52.47    2.39
   3  -6  -4    1.57    0.77
   3  -6  -4    1.87    0.73
   3  -6  -4    1.88    0.49
   3  -6  -4    1.45    0.65
  -3   6   4    1.89    0.51
  -3   6   4    1.16    0.71
  -3   6   4    2.01    0.68
   2  -6  -4   37.55    1.22
   2  -6  -4   41.26    2.02
   2  -6  -4   34.89    1.67
   2  -6  -4   35.58    1.68
  -2   6   4   37.51    1.26
  -2   6   4   37.89    1.97
   1  -6  -4   70.40    2.56
   1  -6  -4   67.20    2.34
   1  -6  -4   67.01    2.25
   1  -6  -4   67.57    1.74
  -1   6   4   68.86    2.57
  -1   6   4   67.37    2.30
   0  -6  -4   28.08    0.88
   0  -6  -4   26.85    1.27
   0  -6  -4   28.00    1.48
   0  -6  -4   27.44    1.25
   0   6   4   27.24    1.36
   0   6   4   27.45    1.55
   0   6   4   26.75    1.42
  -1  -6  -4   11.98    1.22
  -1  -6  -4   11.23    1.07
  -1  -6  -4   11.85    1.08
   1   6   4    9.95    1.15
   1   6   4   11.37    1.04
   1   6   4   10.56    1.20
   1   6   4   11.77    1.08
  -2  -6  -4    5.60    0.96
  -2  -6  -4    5.41    0.91
  -2  -6  -4    4.68    0.88
   2   6   4    5.60    0.92
   2   6   4    5.33    0.89
   2   6   4    2.99    0.86
  -3  -6  -4    6.44    0.95
  -3  -6  -4    4.24    0.95
  -3  -6  -4    6.57    0.92
  -3  -6  -4    6.97    0.83
  -3  -6  -4    6.30    0.80
  -3  -6  -4    6.32    0.95
   3   6   4    7.44    1.00
   3   6   4    6.22    0.91
   3   6   4    4.77    0.90
  -4  -6  -4    0.96    0.53
  -4  -6  -4    0.50    0.56
  -4  -6  -4    0.52    0.50
  -4  -6  -4   -0.35    0.53
  -4  -6  -4   -0.19    0.47
   4   6   4    0.69    0.50
   4   6   4    1.08    0.78
   4   6   4    0.73    0.55
  -5  -6  -4   62.56    2.28
  -5  -6  -4   59.52    2.29
  -5  -6  -4   63.59    2.18
  -5  -6  -4   58.39    2.99
  -5  -6  -4   64.17    2.35
  -5  -6  -4   62.12    2.15
   5   6   4   61.24    2.13
   5   6   4   62.70    2.33
   5   6   4   61.86    2.96
  -6  -6  -4   20.16    1.97
  -6  -6  -4   22.33    1.61
  -6  -6  -4   23.81    1.34
  -6  -6  -4   25.09    1.44
  -6  -6  -4   25.22    1.61
   6   6   4   21.68    1.43
   6   6   4   23.23    2.18
   6   6   4   24.25    1.41
  -7  -6  -4    1.09    0.92
  -7  -6  -4    0.64    0.75
  -7  -6  -4    1.73    0.72
  -7  -6  -4    0.11    0.81
  -7  -6  -4    0.76    0.63
   7   6   4   -0.11    0.72
   7   6   4    0.02    0.57
  -8  -6  -4   24.80    1.80
  -8  -6  -4   26.92    2.17
  -8  -6  -4   26.16    1.95
  -8  -6  -4   25.95    1.58
   8   6   4   28.23    3.01
   8   6   4   28.13    1.82
   8   6   4   25.72    1.68
   8   6   4   28.01    2.11
   8   6   4   27.81    1.79
  -9  -6  -4   22.97    2.12
  -9  -6  -4   26.00    2.46
  -9  -6  -4   21.74    2.15
  -9  -6  -4   23.63    1.64
   9   6   4   26.13    1.76
   9   6   4   23.90    2.28
   9   6   4   21.36    1.90
   9   6   4   20.07    2.89
   9   6   4   23.60    1.98
 -10  -6  -4   -1.29    1.54
 -10  -6  -4    1.36    1.34
 -10  -6  -4   -0.83    1.16
 -10  -6  -4    0.87    0.89
  10   6   4    0.41    1.35
  10   6   4    0.18    0.82
  10   6   4   -0.17    1.35
  10   6   4   -1.29    0.97
  10   6   4   -0.11    1.24
 -11  -6  -4   -1.74    1.96
 -11  -6  -4    0.27    1.01
  11   6   4   -1.59    0.98
  11   6   4   -0.84    1.22
  11   6   4   -1.30    1.44
  11   6   4   -0.59    1.73
   8  -7  -4    0.31    0.75
   8  -7  -4    1.27    1.78
  -8   7   4   -0.86    1.75
  -8   7   4   -0.90    1.21
   7  -7  -4    0.68    1.47
   7  -7  -4   -1.93    1.04
  -7   7   4   -1.57    1.02
  -7   7   4   -1.23    1.30
   6  -7  -4   -0.43    1.18
   6  -7  -4   -0.22    0.98
  -6   7   4   -0.08    1.05
  -6   7   4    1.11    1.03
  -6   7   4   -0.64    0.96
   5  -7  -4   -0.87    0.71
   5  -7  -4    0.99    0.92
   5  -7  -4    0.59    1.03
  -5   7   4   -0.48    0.80
  -5   7   4    0.46    0.83
  -5   7   4   -1.41    0.84
   4  -7  -4    3.41    1.00
   4  -7  -4    2.72    0.69
   4  -7  -4    1.80    0.90
  -4   7   4    2.16    0.71
  -4   7   4    1.40    0.91
  -4   7   4    3.13    0.82
  -4   7   4    3.34    0.87
   3  -7  -4    0.83    0.78
   3  -7  -4    0.61    0.80
   3  -7  -4    0.34    0.51
  -3   7   4    0.07    0.68
  -3   7   4    0.67    0.78
  -3   7   4    1.02    0.60
  -3   7   4   -0.01    0.55
   2  -7  -4    0.26    0.90
   2  -7  -4   -0.04    0.40
   2  -7  -4    0.47    0.63
   2  -7  -4    0.05    0.72
  -2   7   4   -0.64    0.62
  -2   7   4   -0.24    0.69
  -2   7   4    0.50    0.55
   1  -7  -4   -0.05    0.34
   1  -7  -4    0.23    0.55
   1  -7  -4    0.37    0.63
  -1   7   4    0.00    0.61
  -1   7   4    0.83    0.59
   0  -7  -4    0.33    0.34
   0  -7  -4   -1.00    0.52
   0  -7  -4    0.35    0.60
   0  -7  -4    0.69    0.59
   0   7   4    0.00    0.45
   0   7   4   -0.11    0.62
   0   7   4    0.75    0.49
  -1  -7  -4    4.75    0.92
  -1  -7  -4    5.18    0.67
  -1  -7  -4    4.56    0.71
   1   7   4    5.70    0.97
   1   7   4    4.57    0.72
   1   7   4    5.72    1.07
  -2  -7  -4   -0.50    0.47
  -2  -7  -4   -1.34    0.91
  -2  -7  -4   -0.79    0.55
  -2  -7  -4   -0.03    0.50
   2   7   4    0.21    0.53
   2   7   4    0.26    0.48
   2   7   4    0.60    0.48
   2   7   4   -0.03    0.64
  -3  -7  -4    6.10    1.01
  -3  -7  -4    6.63    0.85
  -3  -7  -4    6.46    0.94
  -3  -7  -4    4.72    1.20
   3   7   4    7.53    1.00
   3   7   4    6.86    0.99
   3   7   4    7.29    1.45
  -4  -7  -4    2.52    0.59
  -4  -7  -4    0.94    0.62
  -4  -7  -4    2.83    0.74
  -4  -7  -4    1.68    1.20
  -4  -7  -4    2.37    0.70
  -4  -7  -4    2.50    0.62
   4   7   4    2.28    0.70
   4   7   4    1.96    0.52
   4   7   4    0.53    0.82
  -5  -7  -4   11.37    1.20
  -5  -7  -4   10.62    1.33
  -5  -7  -4    9.91    1.41
  -5  -7  -4    9.59    1.09
  -5  -7  -4    7.53    1.08
  -5  -7  -4    5.69    1.46
   5   7   4   10.50    1.06
   5   7   4    9.87    1.86
   5   7   4   11.03    1.26
  -6  -7  -4    3.02    0.70
  -6  -7  -4    1.98    0.87
  -6  -7  -4    2.28    0.75
  -6  -7  -4    1.48    0.87
   6   7   4    2.93    0.82
   6   7   4    2.66    1.12
   6   7   4    1.42    0.55
  -7  -7  -4   -0.03    0.94
  -7  -7  -4   -0.27    0.68
  -7  -7  -4   -1.41    0.93
  -7  -7  -4   -0.52    0.70
   7   7   4    0.62    0.60
   7   7   4   -0.28    1.12
   7   7   4    0.54    0.84
  -8  -7  -4    2.62    0.89
  -8  -7  -4    3.72    0.95
  -8  -7  -4    1.76    1.24
  -8  -7  -4    4.48    1.32
   8   7   4    2.74    1.44
   8   7   4    4.52    1.07
   8   7   4    3.02    0.84
  -9  -7  -4    2.53    1.14
  -9  -7  -4    4.86    1.55
  -9  -7  -4    4.72    1.38
  -9  -7  -4    5.21    1.00
   9   7   4    4.02    1.43
   9   7   4    4.20    1.23
   9   7   4    3.73    0.84
 -10  -7  -4    0.75    1.42
 -10  -7  -4    2.04    0.98
 -10  -7  -4    2.23    1.70
  10   7   4    2.63    1.46
  10   7   4    3.33    1.35
  10   7   4    2.26    1.00
  10   7   4    2.92    1.65
 -11  -7  -4    1.08    1.16
 -11  -7  -4   -0.02    2.26
  11   7   4    2.61    1.63
  11   7   4    0.79    1.71
  11   7   4   -0.64    1.79
  11   7   4    1.77    1.09
   7  -8  -4    7.72    2.07
   7  -8  -4    8.47    1.59
  -7   8   4    4.34    1.39
  -7   8   4    9.72    1.77
   6  -8  -4   -0.71    1.13
   6  -8  -4    0.05    1.49
  -6   8   4    0.04    1.18
  -6   8   4    1.79    1.12
   5  -8  -4   15.85    1.86
   5  -8  -4   17.32    1.69
   5  -8  -4   15.94    2.31
  -5   8   4   18.61    1.88
  -5   8   4   16.78    1.75
  -5   8   4   14.79    1.87
   4  -8  -4    3.62    0.80
   4  -8  -4    4.16    1.26
   4  -8  -4    4.25    1.12
  -4   8   4    3.59    1.17
  -4   8   4    5.03    1.03
  -4   8   4    4.03    0.91
  -4   8   4    4.35    0.94
   3  -8  -4    4.17    1.10
   3  -8  -4    3.69    0.98
   3  -8  -4    4.54    0.71
  -3   8   4    5.75    0.96
  -3   8   4    3.83    0.84
  -3   8   4    3.41    1.00
  -3   8   4    4.39    0.79
   2  -8  -4   24.08    1.85
   2  -8  -4   26.99    1.81
   2  -8  -4   27.15    2.55
   2  -8  -4   27.90    1.30
  -2   8   4   27.16    2.03
  -2   8   4   25.64    1.67
  -2   8   4   27.38    1.67
   1  -8  -4   93.55    3.15
   1  -8  -4   91.17    3.28
   1  -8  -4   93.86    2.56
  -1   8   4   95.48    3.16
  -1   8   4   95.29    3.38
   0  -8  -4   18.66    1.47
   0  -8  -4   17.78    1.63
   0  -8  -4   18.57    1.04
   0  -8  -4   17.66    1.39
   0   8   4   18.31    1.59
   0   8   4   18.30    1.34
  -1  -8  -4   -0.63    0.66
  -1  -8  -4    0.63    0.44
  -1  -8  -4   -2.36    1.28
   1   8   4   -0.19    0.67
   1   8   4    0.43    0.50
   1   8   4    0.43    0.58
  -2  -8  -4   54.58    2.24
  -2  -8  -4   47.12    3.18
  -2  -8  -4   51.04    2.12
  -2  -8  -4   51.19    1.79
  -2  -8  -4   47.77    2.18
   2   8   4   54.07    2.11
   2   8   4   51.75    2.23
   2   8   4   51.20    2.15
  -3  -8  -4   19.97    3.26
  -3  -8  -4   29.91    1.64
  -3  -8  -4   27.01    1.57
  -3  -8  -4   25.08    1.58
   3   8   4   29.55    1.61
   3   8   4   28.72    2.04
   3   8   4   28.29    1.58
   3   8   4   26.07    1.66
  -4  -8  -4   10.66    1.25
  -4  -8  -4   12.83    1.42
  -4  -8  -4    9.84    1.27
  -4  -8  -4   17.47    3.60
   4   8   4    9.00    1.26
   4   8   4   15.27    1.92
   4   8   4   13.39    1.21
  -5  -8  -4   16.92    1.41
  -5  -8  -4   14.34    1.56
  -5  -8  -4   16.08    1.78
  -5  -8  -4   15.66    1.31
   5   8   4   16.80    1.29
   5   8   4   17.34    1.57
   5   8   4   15.79    2.04
  -6  -8  -4    2.49    1.07
  -6  -8  -4    3.75    1.11
  -6  -8  -4    4.18    0.88
  -6  -8  -4    2.26    0.69
   6   8   4    2.74    1.03
   6   8   4    5.73    1.02
   6   8   4    2.95    1.36
  -7  -8  -4    0.35    1.04
  -7  -8  -4   -1.13    1.06
  -7  -8  -4    0.40    0.80
  -7  -8  -4    0.91    0.83
   7   8   4   -0.83    0.98
   7   8   4    0.96    1.23
   7   8   4    1.92    0.67
  -8  -8  -4   94.69    3.57
  -8  -8  -4   95.58    3.28
  -8  -8  -4   94.17    3.73
  -8  -8  -4   87.13    3.76
   8   8   4   92.52    4.55
   8   8   4   95.91    3.50
   8   8   4   85.92    3.34
  -9  -8  -4   31.25    2.60
  -9  -8  -4   31.63    2.16
  -9  -8  -4   29.39    3.08
  -9  -8  -4   34.96    3.05
   9   8   4   30.19    2.54
   9   8   4   36.86    3.28
   9   8   4   29.68    2.04
   9   8   4   32.96    2.89
 -10  -8  -4   -0.90    1.08
 -10  -8  -4    1.92    2.01
  10   8   4    1.22    1.69
  10   8   4    0.37    1.01
  10   8   4    1.00    1.88
  10   8   4   -0.55    1.58
 -11  -8  -4   10.47    1.55
 -11  -8  -4    9.18    2.68
  11   8   4   12.50    2.04
  11   8   4    9.69    2.18
   6  -9  -4   -0.50    1.18
   6  -9  -4    2.21    2.12
   6  -9  -4    4.29    1.50
  -6   9   4    1.42    1.29
  -6   9   4    1.87    1.62
   5  -9  -4   22.91    2.32
   5  -9  -4   27.85    2.01
   5  -9  -4   22.95    3.07
  -5   9   4   22.02    2.16
  -5   9   4   27.20    2.48
   4  -9  -4    3.76    1.21
   4  -9  -4    2.96    0.90
   4  -9  -4    3.67    1.45
  -4   9   4    1.50    1.05
  -4   9   4    1.31    0.96
   3  -9  -4    1.43    1.23
   3  -9  -4    1.62    0.72
   3  -9  -4    2.92    1.11
  -3   9   4    3.53    0.94
  -3   9   4    2.15    1.19
  -3   9   4    0.06    0.87
   2  -9  -4   39.14    1.67
   2  -9  -4   40.05    2.29
   2  -9  -4   36.91    2.51
  -2   9   4   40.51    2.13
  -2   9   4   40.71    2.45
  -2   9   4   39.24    2.04
   1  -9  -4  123.91    4.31
   1  -9  -4  124.19    3.41
   1  -9  -4  127.64    4.12
  -1   9   4  131.15    4.27
  -1   9   4  125.29    4.06
  -1   9   4  131.08    4.22
   0  -9  -4    5.13    0.72
   0  -9  -4    4.17    0.98
   0  -9  -4    4.29    1.00
   0   9   4    5.07    0.90
   0   9   4    4.39    0.97
  -1  -9  -4    0.71    0.61
  -1  -9  -4    1.53    0.86
  -1  -9  -4    6.66    1.97
   1   9   4    1.50    0.76
   1   9   4   -0.34    0.75
  -2  -9  -4  183.91    5.26
  -2  -9  -4  173.27    6.33
  -2  -9  -4  171.60    4.52
  -2  -9  -4  174.50    5.00
   2   9   4  171.46    5.05
   2   9   4  176.07    5.21
   2   9   4  173.00    4.96
  -3  -9  -4   99.05    3.51
  -3  -9  -4  104.33    3.44
  -3  -9  -4  114.70    5.43
   3   9   4  103.44    3.60
   3   9   4  103.52    3.45
   3   9   4  104.71    3.43
  -4  -9  -4    6.16    1.00
  -4  -9  -4    5.59    0.95
   4   9   4    5.87    1.02
   4   9   4    6.37    1.08
   4   9   4    3.79    0.89
  -5  -9  -4    9.92    1.35
  -5  -9  -4    6.93    1.27
  -5  -9  -4    7.42    1.33
   5   9   4    7.53    1.19
   5   9   4    6.46    1.13
   5   9   4    7.60    1.46
  -6  -9  -4   38.46    2.50
  -6  -9  -4   32.35    1.99
  -6  -9  -4   33.61    2.33
  -6  -9  -4   35.86    2.02
   6   9   4   31.64    2.93
   6   9   4   34.17    1.88
   6   9   4   32.58    2.24
  -7  -9  -4    1.07    1.26
  -7  -9  -4    2.12    1.01
  -7  -9  -4   -0.42    1.28
  -7  -9  -4    3.92    1.08
   7   9   4    0.05    1.15
   7   9   4    1.03    1.42
   7   9   4    1.79    0.68
  -8  -9  -4   67.41    3.09
  -8  -9  -4   72.70    3.65
  -8  -9  -4   73.76    3.08
  -8  -9  -4   69.20    3.53
   8   9   4   71.09    2.98
   8   9   4   76.32    4.19
   8   9   4   71.24    3.38
  -9  -9  -4   33.15    3.28
  -9  -9  -4   32.88    3.32
  -9  -9  -4   29.28    2.23
   9   9   4   34.09    2.16
   9   9   4   38.65    3.57
   9   9   4   30.79    2.90
 -10  -9  -4    3.71    2.33
 -10  -9  -4    1.13    1.16
  10   9   4    3.22    1.57
  10   9   4    1.55    1.87
  10   9   4    0.13    1.99
  10   9   4    1.53    1.02
   5 -10  -4    2.29    2.07
   5 -10  -4    1.18    1.47
   5 -10  -4    2.27    1.17
  -5  10   4   -0.99    1.16
   4 -10  -4   19.88    2.49
   4 -10  -4   22.68    2.01
  -4  10   4   22.61    2.16
   3 -10  -4    1.88    1.59
   3 -10  -4    5.80    1.29
   3 -10  -4    3.68    0.93
  -3  10   4    4.76    0.97
   2 -10  -4   29.74    1.69
   2 -10  -4   26.71    2.77
   2 -10  -4   28.44    2.31
  -2  10   4   31.38    1.92
  -2  10   4   27.17    2.42
   1 -10  -4   20.64    2.45
   1 -10  -4   22.68    1.49
   1 -10  -4   22.70    2.00
  -1  10   4   19.63    1.63
  -1  10   4   21.16    2.16
  -1  10   4   16.20    1.82
   0 -10  -4    1.02    0.73
   0 -10  -4    1.37    1.01
   0 -10  -4    6.44    1.92
   0 -10  -4    1.02    1.06
   0  10   4   -0.08    0.93
   0  10   4    0.61    0.98
   0  10   4   -0.63    0.73
  -1 -10  -4   18.95    2.00
  -1 -10  -4   22.30    3.91
  -1 -10  -4   22.88    1.84
  -1 -10  -4   22.73    1.48
   1  10   4   21.60    1.67
   1  10   4   20.31    2.04
  -2 -10  -4  108.08    3.23
  -2 -10  -4  109.03    3.69
  -2 -10  -4  109.30    3.85
   2  10   4  114.88    3.76
   2  10   4  108.98    3.63
  -3 -10  -4   35.56    2.02
  -3 -10  -4   37.23    2.00
  -3 -10  -4   41.83    5.16
  -3 -10  -4   34.09    1.91
   3  10   4   31.95    1.88
   3  10   4   35.40    2.11
   3  10   4   34.81    2.04
  -4 -10  -4    4.70    0.92
  -4 -10  -4    7.11    1.10
   4  10   4    3.78    0.96
   4  10   4    5.67    1.12
   4  10   4    4.98    0.85
  -5 -10  -4   16.25    2.24
  -5 -10  -4   14.31    1.57
   5  10   4   16.02    1.95
   5  10   4   16.02    1.86
   5  10   4   11.66    1.39
  -6 -10  -4   35.89    2.10
  -6 -10  -4   25.00    2.00
  -6 -10  -4   31.08    2.64
   6  10   4   34.17    1.98
   6  10   4   32.87    2.61
  -7 -10  -4   -0.87    1.54
  -7 -10  -4    1.29    1.57
  -7 -10  -4    1.61    0.96
   7  10   4    3.28    1.48
   7  10   4    0.71    0.80
  -8 -10  -4    8.34    1.95
  -8 -10  -4    7.97    1.99
   8  10   4   12.62    1.69
   8  10   4    7.48    1.69
   8  10   4   14.52    3.09
  -9 -10  -4    5.23    2.24
  -9 -10  -4    4.79    1.36
   9  10   4    4.27    1.03
   9  10   4    6.81    2.01
   3 -11  -4    1.18    1.43
   3 -11  -4   -0.58    1.02
  -3  11   4    1.94    1.03
   2 -11  -4    2.98    0.99
   2 -11  -4    2.49    1.35
  -2  11   4    3.75    1.02
   1 -11  -4    0.92    0.86
   1 -11  -4    0.70    1.31
  -1  11   4    0.12    1.14
  -1  11   4   -0.14    0.82
   0 -11  -4    0.42    1.58
   0 -11  -4    1.10    0.85
   0 -11  -4    0.01    1.19
   0 -11  -4   -0.01    1.07
   0  11   4   -1.03    0.87
   0  11   4    1.26    1.10
  -1 -11  -4   -0.47    1.29
  -1 -11  -4    0.87    1.12
  -1 -11  -4    0.77    0.83
   1  11   4   -1.15    0.98
  -2 -11  -4    0.84    1.29
  -2 -11  -4    0.37    0.80
   2  11   4    0.04    1.07
  -3 -11  -4    1.16    0.91
  -3 -11  -4    1.87    0.89
   3  11   4    0.25    0.92
   3  11   4   -0.16    1.22
  -4 -11  -4    3.79    1.12
  -4 -11  -4    5.55    1.04
   4  11   4    6.42    1.41
   4  11   4    3.16    0.88
   4  11   4    4.23    1.07
  -5 -11  -4    1.90    1.10
  -5 -11  -4    2.04    1.74
   5  11   4    0.77    0.80
   5  11   4    1.70    1.01
  -6 -11  -4    1.13    1.03
  -6 -11  -4    0.35    1.70
   6  11   4   -0.17    1.04
   6  11   4   -1.89    0.82
  -7 -11  -4   -1.42    1.96
  -7 -11  -4    1.85    1.19
  -7 -11  -4   -0.48    1.93
   7  11   4   -1.89    0.90
  -8 -11  -4    3.65    2.34
  -8 -11  -4    1.26    1.28
  -8 -11  -4   -3.21    2.06
   8  11   4    0.11    1.01
   1 -12  -4   -1.08    1.39
   1 -12  -4    0.71    1.11
  -1  12   4   -0.72    1.01
   0 -12  -4    2.06    1.06
   0 -12  -4    3.20    1.53
   0  12   4    0.71    1.00
  -1 -12  -4    6.82    1.53
  -1 -12  -4    4.93    1.14
   1  12   4    5.16    1.23
   1  12   4    3.19    0.98
  -2 -12  -4   21.97    2.02
   2  12   4   21.02    2.30
  -3 -12  -4    3.59    1.11
  -3 -12  -4    0.43    0.98
   3  12   4    0.31    1.13
  -4 -12  -4    0.34    1.04
  -4 -12  -4   -0.80    1.15
  -5 -12  -4   20.07    1.96
  -5 -12  -4   23.37    3.74
  -5 -12  -4   19.47    2.48
  -6 -12  -4   29.82    2.54
  -6 -12  -4   39.92    4.09
   6  12   4   31.87    2.20
   6   8  -5   -0.32    1.23
  -6  -8   5   -0.11    1.11
  -6  -8   5   -2.54    1.00
   5   8  -5    6.30    1.39
  -5  -8   5    5.47    1.11
  -5  -8   5    5.15    1.25
   4   8  -5   -0.57    1.15
  -4  -8   5    1.75    1.00
  -4  -8   5   -1.65    1.04
   3   8  -5   -1.79    1.15
  -3  -8   5    0.64    0.98
  -3  -8   5   -0.58    1.05
   2   8  -5    8.95    1.47
  -2  -8   5   12.43    2.01
  -2  -8   5    9.97    1.80
  -2  -8   5   17.54    3.46
   1   8  -5   11.50    1.56
  -1  -8   5   14.13    2.03
  -1  -8   5   16.52    2.05
  -1  -8   5   11.50    2.31
   0   8  -5   -0.59    1.12
   0  -8   5   -0.40    1.13
   0  -8   5   -0.71    1.80
   0  -8   5    1.18    1.11
  -1   8  -5    4.93    1.35
  -1   8  -5    4.26    2.08
   1  -8   5    1.93    1.97
   1  -8   5    5.34    1.22
   1  -8   5    3.47    1.36
  -2   8  -5   25.02    2.36
   2  -8   5   26.42    3.92
   2  -8   5   30.85    2.72
   2  -8   5   26.79    2.44
   8   7  -5   38.44    2.07
  -8  -7   5   41.62    3.70
  -8  -7   5   41.71    2.31
   7   7  -5   70.03    2.78
  -7  -7   5   74.07    4.33
  -7  -7   5   74.34    3.01
   6   7  -5    0.61    0.97
  -6  -7   5   -1.41    0.85
  -6  -7   5   -1.43    1.66
   5   7  -5    2.22    1.02
  -5  -7   5   -0.87    0.86
  -5  -7   5   -1.07    0.80
  -5  -7   5   -0.65    1.53
   4   7  -5   36.37    2.21
   4   7  -5   36.79    2.49
  -4  -7   5   36.64    2.20
  -4  -7   5   40.07    2.41
  -4  -7   5   37.01    2.91
   3   7  -5    0.83    1.26
  -3  -7   5    1.04    0.87
  -3  -7   5    2.45    1.42
  -3  -7   5   -1.41    0.88
   2   7  -5   30.25    2.63
   2   7  -5   30.94    2.26
  -2  -7   5   36.14    2.78
  -2  -7   5   35.18    3.52
  -2  -7   5   36.30    2.14
  -2  -7   5   37.06    2.15
   1   7  -5   19.59    2.55
   1   7  -5   12.76    1.83
  -1  -7   5   16.77    1.86
  -1  -7   5   18.68    1.82
  -1  -7   5   16.42    2.06
  -1  -7   5   16.02    3.08
   0   7  -5    1.01    1.41
   0   7  -5    2.48    1.02
   0  -7   5    3.19    0.93
   0  -7   5   -2.41    1.55
   0  -7   5    2.30    1.03
  -1   7  -5   16.72    2.73
  -1   7  -5   26.74    1.96
   1  -7   5   24.95    3.25
   1  -7   5   22.65    2.12
   1  -7   5   26.91    2.15
  -2   7  -5  132.51    4.81
  -2   7  -5  132.29    4.58
   2  -7   5  138.28    4.63
   2  -7   5  138.79    4.45
   2  -7   5  123.33    5.88
  -3   7  -5   12.55    1.82
  -3   7  -5   18.07    3.07
   3  -7   5   14.69    1.74
   3  -7   5    9.91    2.20
   3  -7   5   11.14    1.49
  -4   7  -5    2.43    2.16
  -4   7  -5    1.79    1.18
   4  -7   5   -0.60    1.95
   4  -7   5   -1.39    1.15
   4  -7   5   -2.37    1.25
  -9  -6   5    3.92    1.84
  -9  -6   5   -1.73    0.96
   8   6  -5   73.58    2.34
  -8  -6   5   75.49    3.05
  -8  -6   5   72.92    3.57
   7   6  -5   49.25    2.01
  -7  -6   5   53.27    3.18
  -7  -6   5   47.26    2.36
   6   6  -5    0.13    0.70
  -6  -6   5   -1.04    0.68
  -6  -6   5   -1.68    1.32
   5   6  -5    8.82    1.62
   5   6  -5    9.10    1.44
  -5  -6   5    6.10    1.13
  -5  -6   5   11.28    1.39
  -5  -6   5    5.61    1.36
   4   6  -5   58.58    2.42
   4   6  -5   56.70    2.47
  -4  -6   5   53.53    2.61
  -4  -6   5   57.78    2.98
  -4  -6   5   52.12    2.38
   3   6  -5   -1.37    0.97
   3   6  -5   -0.19    0.84
  -3  -6   5    0.01    0.73
  -3  -6   5    1.61    1.10
  -3  -6   5    1.11    0.79
   2   6  -5   29.35    2.11
   2   6  -5   30.06    1.97
  -2  -6   5   28.53    2.21
  -2  -6   5   31.37    1.95
  -2  -6   5   29.34    1.97
   1   6  -5    1.00    1.15
   1   6  -5    0.35    0.91
  -1  -6   5   -0.07    1.39
  -1  -6   5    1.46    0.80
  -1  -6   5    0.64    0.81
   0   6  -5    4.75    0.99
   0   6  -5    3.68    1.24
   0  -6   5    2.65    1.45
   0  -6   5    5.87    1.15
   0  -6   5    2.55    0.88
   0  -6   5    4.59    1.08
  -1   6  -5   29.09    1.90
  -1   6  -5   24.15    2.31
   1  -6   5   24.89    1.89
   1  -6   5   25.95    2.01
   1  -6   5   27.55    1.93
   1  -6   5   30.00    3.07
  -2   6  -5   52.38    2.49
  -2   6  -5   50.97    2.88
   2  -6   5   54.72    2.75
   2  -6   5   54.35    3.73
   2  -6   5   51.23    2.46
   2  -6   5   53.36    2.63
   2  -6   5   54.58    2.90
  -3   6  -5    1.65    1.14
  -3   6  -5    0.55    0.90
  -3   6  -5   -0.16    1.37
   3  -6   5    2.40    1.11
   3  -6   5    1.85    1.59
   3  -6   5   -0.30    0.94
   3  -6   5    1.45    1.63
  -4   6  -5    2.22    1.68
  -4   6  -5    2.21    0.92
   4  -6   5    0.86    0.97
   4  -6   5   -0.83    0.90
   4  -6   5   -2.09    1.55
  -5   6  -5   35.95    2.22
  -5   6  -5   39.18    3.39
   5  -6   5   35.17    2.50
   5  -6   5   33.23    3.82
   5  -6   5   32.41    2.41
  -6   6  -5   21.37    3.73
  -6   6  -5   27.41    2.04
   6  -6   5   17.57    2.63
   6  -6   5   20.08    3.84
   6  -6   5   21.69    2.14
  -9  -5   5   -0.41    1.33
  -8  -5   5   14.50    1.56
  -8  -5   5   19.99    2.23
   7   5  -5    0.36    1.20
   7   5  -5    1.01    0.58
  -7  -5   5    2.46    1.14
  -7  -5   5    0.60    0.68
   6   5  -5   -1.16    0.83
   6   5  -5   -0.37    0.57
  -6  -5   5   -0.11    1.11
  -6  -5   5   -0.27    0.98
  -6  -5   5   -0.21    0.62
   5   5  -5   12.78    1.42
   5   5  -5   10.38    1.18
  -5  -5   5    9.22    1.79
  -5  -5   5    9.00    1.24
  -5  -5   5   14.07    1.71
   4   5  -5   28.02    1.75
   4   5  -5   26.97    1.57
  -4  -5   5   27.38    2.08
  -4  -5   5   27.22    1.67
   3   5  -5    1.11    0.75
   3   5  -5    0.79    0.77
  -3  -5   5    2.59    1.02
  -3  -5   5    0.12    0.75
  -3  -5   5    1.66    0.75
   2   5  -5   -0.42    0.72
   2   5  -5    0.58    0.79
  -2  -5   5    0.96    0.65
  -2  -5   5    0.75    0.65
  -2  -5   5   -0.42    0.77
   1   5  -5    1.28    0.76
   1   5  -5   -0.17    0.81
  -1  -5   5    1.80    1.21
  -1  -5   5    0.35    0.72
  -1  -5   5    0.79    0.69
   0   5  -5    0.16    0.71
   0   5  -5    1.04    0.89
   0  -5   5   -0.38    0.60
   0  -5   5    0.67    1.22
   0  -5   5    0.22    0.77
  -1   5  -5   -1.02    0.68
  -1   5  -5    0.45    0.98
   1  -5   5    0.16    0.74
   1  -5   5    0.87    0.66
   1  -5   5    0.00    0.74
   1  -5   5    0.82    1.24
  -2   5  -5   -0.11    0.74
  -2   5  -5    1.24    1.02
  -2   5  -5   -0.94    0.74
   2  -5   5    2.59    0.84
   2  -5   5   -0.28    0.71
   2  -5   5    0.05    1.33
   2  -5   5   -0.27    0.75
  -3   5  -5    0.07    1.15
  -3   5  -5    0.97    0.74
  -3   5  -5    0.08    0.89
   3  -5   5    1.32    0.75
   3  -5   5    1.30    0.89
   3  -5   5    0.32    1.32
  -4   5  -5    1.33    1.05
  -4   5  -5    0.24    0.74
  -4   5  -5    0.20    1.24
   4  -5   5    0.38    1.42
   4  -5   5    2.54    0.89
   4  -5   5    0.21    0.88
   4  -5   5    1.40    0.96
  -5   5  -5    4.02    1.42
  -5   5  -5    2.23    1.46
  -5   5  -5    1.94    0.85
   5  -5   5    2.72    0.94
   5  -5   5    3.26    1.04
   5  -5   5    2.64    1.73
  -6   5  -5    4.31    1.72
   6  -5   5    5.64    1.27
   6  -5   5    4.30    1.03
   6  -5   5    4.31    1.91
  -7   5  -5    1.02    1.08
  -7   5  -5    1.11    1.93
   7  -5   5    2.33    1.15
   7  -5   5    0.69    1.93
   7  -5   5    0.05    1.26
 -10  -4   5   -0.44    1.24
 -10  -4   5   -0.43    0.94
  -9  -4   5    0.53    0.83
  -9  -4   5    2.94    1.08
  -9  -4   5    4.13    1.87
  -8  -4   5    4.84    1.13
  -8  -4   5    4.31    0.91
  -8  -4   5    5.53    1.75
   7   4  -5    0.71    1.25
   7   4  -5    0.05    0.87
  -7  -4   5   -0.63    0.88
  -7  -4   5   -0.02    0.97
  -7  -4   5   -0.67    0.62
   6   4  -5    1.12    0.74
   6   4  -5    2.36    1.04
   6   4  -5    2.12    0.48
  -6  -4   5    1.69    0.74
  -6  -4   5    0.66    0.94
  -6  -4   5   -0.21    0.83
   5   4  -5    1.80    0.76
   5   4  -5   -0.65    0.51
  -5  -4   5   -0.60    0.83
  -5  -4   5    0.93    0.66
  -5  -4   5    0.49    0.81
   4   4  -5   21.08    1.21
   4   4  -5   21.38    1.45
  -4  -4   5   20.21    1.70
  -4  -4   5   20.71    1.58
  -4  -4   5   21.22    1.46
   3   4  -5    7.35    1.13
   3   4  -5    5.44    0.78
  -3  -4   5    4.42    0.79
  -3  -4   5    5.62    0.89
  -3  -4   5    5.47    1.00
   2   4  -5    4.15    0.74
   2   4  -5    4.59    0.79
  -2  -4   5    5.07    0.84
  -2  -4   5    6.49    1.09
  -2  -4   5    3.28    0.74
   1   4  -5   20.50    1.43
   1   4  -5   20.15    1.36
  -1  -4   5   22.99    2.23
  -1  -4   5   20.85    1.18
  -1  -4   5   20.90    1.48
  -1  -4   5   21.92    1.38
   0   4  -5   16.21    1.43
   0   4  -5   15.13    1.28
   0  -4   5   18.27    1.41
   0  -4   5   14.49    2.16
   0  -4   5   14.97    1.27
   0  -4   5   14.59    1.38
  -1   4  -5    5.47    0.88
  -1   4  -5    6.30    0.98
   1  -4   5    8.33    1.21
   1  -4   5    8.29    1.22
   1  -4   5    8.73    1.18
   1  -4   5    7.74    1.49
  -2   4  -5    1.68    0.71
  -2   4  -5    2.80    0.77
  -2   4  -5    2.97    0.87
   2  -4   5    3.03    0.87
   2  -4   5    2.49    0.75
   2  -4   5    2.53    1.17
   2  -4   5    3.74    0.80
  -3   4  -5    1.77    0.77
  -3   4  -5    2.93    0.97
  -3   4  -5    1.80    0.71
   3  -4   5    1.95    0.71
   3  -4   5    2.59    0.77
   3  -4   5    2.07    1.19
   3  -4   5    2.26    0.71
  -4   4  -5    0.88    0.66
  -4   4  -5    1.90    0.90
  -4   4  -5    1.72    1.04
   4  -4   5   -1.49    1.17
   4  -4   5    1.00    0.83
   4  -4   5    0.32    0.70
   4  -4   5    2.19    0.78
  -5   4  -5   47.92    2.22
  -5   4  -5   41.83    2.33
  -5   4  -5   40.71    2.36
   5  -4   5   48.57    2.38
   5  -4   5   47.22    3.23
   5  -4   5   45.86    2.41
   5  -4   5   40.87    2.21
  -6   4  -5    6.52    1.41
  -6   4  -5    8.21    1.31
   6  -4   5    6.24    1.14
   6  -4   5    5.74    1.11
   6  -4   5    5.42    1.76
  -7   4  -5    1.13    1.40
  -7   4  -5    0.43    0.98
   7  -4   5   -0.51    1.73
   7  -4   5   -0.07    0.99
   7  -4   5    0.16    0.91
  -8   4  -5   10.06    1.86
  -8   4  -5   10.81    1.90
   8  -4   5   10.12    2.24
   8  -4   5   14.84    2.07
   8  -4   5    8.69    1.40
   8  -4   5   14.30    2.06
 -10  -3   5   25.64    1.91
  -9  -3   5    0.05    1.40
  -9  -3   5    0.69    0.85
  -9  -3   5    0.43    0.80
   8   3  -5   15.62    2.69
  -8  -3   5   15.79    1.37
  -8  -3   5   10.99    1.67
  -8  -3   5   13.52    2.18
  -8  -3   5   11.19    1.43
   7   3  -5    1.78    1.21
   7   3  -5    3.24    0.93
  -7  -3   5    4.10    0.82
  -7  -3   5    2.50    0.67
  -7  -3   5    3.75    0.92
   6   3  -5    2.63    1.06
   6   3  -5    4.03    0.81
  -6  -3   5    0.92    0.73
  -6  -3   5    3.02    0.78
  -6  -3   5    3.18    0.77
   5   3  -5   35.25    1.77
   5   3  -5   35.87    1.21
   5   3  -5   36.01    1.98
  -5  -3   5   35.44    1.89
  -5  -3   5   36.31    1.74
  -5  -3   5   36.50    1.75
   4   3  -5  138.56    3.95
   4   3  -5  138.84    3.53
  -4  -3   5  138.26    3.97
  -4  -3   5  123.37    3.77
  -4  -3   5  139.10    4.28
  -4  -3   5  141.04    3.96
   3   3  -5    9.19    1.04
   3   3  -5    9.71    0.88
  -3  -3   5    9.92    1.12
  -3  -3   5    7.69    1.21
  -3  -3   5    9.89    1.07
   2   3  -5    9.41    1.06
   2   3  -5    9.14    0.95
  -2  -3   5    9.02    1.23
  -2  -3   5    8.33    1.06
  -2  -3   5    8.41    1.07
   1   3  -5  280.17    6.84
   1   3  -5  281.46    7.09
  -1  -3   5  279.38    7.20
  -1  -3   5  285.27    7.12
  -1  -3   5  279.85    8.76
  -1  -3   5  281.86    6.85
   0   3  -5   74.50    2.60
   0   3  -5   79.06    2.49
   0  -3   5   80.60    2.75
   0  -3   5   79.56    2.45
   0  -3   5   73.17    3.39
   0  -3   5   78.20    2.59
  -1   3  -5   15.51    1.23
  -1   3  -5   14.77    1.25
  -1   3  -5   16.57    1.35
   1  -3   5   14.69    1.17
   1  -3   5   15.92    1.32
   1  -3   5   16.48    1.91
   1  -3   5   16.53    1.12
  -2   3  -5    0.27    0.63
  -2   3  -5    0.37    0.60
  -2   3  -5    1.45    0.62
   2  -3   5    0.77    0.51
   2  -3   5    0.39    0.60
   2  -3   5    0.96    0.87
   2  -3   5    1.13    0.50
  -3   3  -5   45.06    2.06
  -3   3  -5   47.88    1.90
  -3   3  -5   48.02    2.09
   3  -3   5   49.08    1.83
   3  -3   5   50.90    2.83
   3  -3   5   46.20    2.03
   3  -3   5   49.43    2.18
  -4   3  -5    4.42    0.82
  -4   3  -5    7.41    1.30
  -4   3  -5    7.75    1.07
   4  -3   5    8.56    1.23
   4  -3   5    6.21    1.00
   4  -3   5    4.32    0.75
   4  -3   5    5.48    1.30
  -5   3  -5  139.87    4.47
  -5   3  -5  137.41    4.33
  -5   3  -5  144.02    3.91
   5  -3   5  142.01    5.48
   5  -3   5  141.32    4.66
   5  -3   5  139.74    4.45
   5  -3   5  147.28    4.48
  -6   3  -5   13.97    1.41
  -6   3  -5   15.65    1.66
  -6   3  -5   16.36    1.67
   6  -3   5   15.63    1.62
   6  -3   5   15.85    2.58
   6  -3   5   13.49    1.56
   6  -3   5   12.58    1.45
  -7   3  -5    0.38    1.10
  -7   3  -5    0.42    0.80
  -7   3  -5    0.52    1.17
   7  -3   5    0.02    0.86
   7  -3   5    0.66    1.49
   7  -3   5   -1.29    0.85
  -8   3  -5   62.33    2.94
  -8   3  -5   64.38    2.98
   8  -3   5   65.66    3.07
   8  -3   5   63.61    3.14
   8  -3   5   64.10    2.98
   8  -3   5   65.80    4.27
  -9   3  -5   59.13    2.85
   9  -3   5   54.68    3.07
   9  -3   5   45.71    2.83
   9  -3   5   48.74    2.93
   9  -3   5   52.04    2.92
   9  -3   5   50.91    4.42
 -10  -2   5   90.16    3.41
  -9  -2   5   -1.54    0.76
  -9  -2   5   -0.93    1.07
  -8  -2   5    2.36    0.64
  -8  -2   5    2.64    1.05
  -8  -2   5    3.51    0.67
  -8  -2   5    3.03    0.93
   7   2  -5   24.85    2.51
  -7  -2   5   26.64    1.74
  -7  -2   5   23.30    1.70
  -7  -2   5   23.71    1.55
  -7  -2   5   23.42    1.24
   6   2  -5    0.50    0.74
   6   2  -5   -0.19    0.93
  -6  -2   5    0.02    0.66
  -6  -2   5    0.08    0.56
  -6  -2   5   -0.30    0.45
   5   2  -5  110.66    3.36
   5   2  -5  109.72    3.52
  -5  -2   5  102.37    3.36
  -5  -2   5  110.65    4.32
  -5  -2   5  110.84    3.35
  -5  -2   5  104.40    3.54
  -5  -2   5  109.82    3.05
   4   2  -5   86.18    2.79
  -4  -2   5   88.60    2.81
  -4  -2   5   87.61    2.99
  -4  -2   5   89.38    2.64
  -4  -2   5   85.38    2.77
   3   2  -5    2.63    0.45
   3   2  -5    3.77    0.69
  -3  -2   5    2.65    0.64
  -3  -2   5    1.97    0.60
  -3  -2   5    2.33    0.63
  -3  -2   5    3.27    0.71
   2   2  -5   11.64    0.89
   2   2  -5   12.94    1.06
  -2  -2   5   11.55    1.21
  -2  -2   5   12.04    1.06
  -2  -2   5   13.30    0.97
  -2  -2   5   11.98    1.13
   1   2  -5  388.72    8.99
   1   2  -5  381.09    9.32
  -1  -2   5  395.00    9.42
  -1  -2   5  390.50    9.33
  -1  -2   5  376.85   11.38
  -1  -2   5  389.32    9.00
   0   2  -5   35.43    1.57
   0   2  -5   35.68    1.51
   0  -2   5   37.95    1.45
   0  -2   5   38.17    1.58
   0  -2   5   36.15    1.71
   0  -2   5   36.25    2.23
  -1   2  -5   12.06    1.29
  -1   2  -5   12.98    1.08
  -1   2  -5   13.28    1.00
   1  -2   5   13.35    0.92
   1  -2   5   12.95    1.17
   1  -2   5   12.72    1.67
   1  -2   5   13.24    1.06
  -2   2  -5   25.36    1.52
  -2   2  -5   25.52    1.40
  -2   2  -5   24.88    1.20
   2  -2   5   23.19    1.92
   2  -2   5   24.14    1.54
   2  -2   5   25.06    1.37
   2  -2   5   25.79    1.18
  -3   2  -5   42.95    1.89
  -3   2  -5   44.27    1.92
  -3   2  -5   44.81    1.60
  -3   2  -5   41.90    2.38
   3  -2   5   45.88    1.90
   3  -2   5   40.99    1.54
   3  -2   5   45.45    2.57
   3  -2   5   43.74    1.98
  -4   2  -5   -0.56    0.85
  -4   2  -5    0.65    0.58
  -4   2  -5    0.29    0.61
  -4   2  -5    0.14    0.57
   4  -2   5   -0.16    0.80
   4  -2   5   -0.39    0.58
   4  -2   5   -0.25    0.68
   4  -2   5   -0.63    0.50
  -5   2  -5   43.25    2.06
  -5   2  -5   45.00    1.73
  -5   2  -5   47.40    2.10
   5  -2   5   47.39    2.20
   5  -2   5   46.50    2.13
   5  -2   5   46.21    2.82
   5  -2   5   44.76    2.24
  -6   2  -5    0.24    0.70
  -6   2  -5    0.89    0.79
  -6   2  -5   -1.70    0.76
   6  -2   5    0.75    1.14
   6  -2   5    0.68    0.72
   6  -2   5    1.85    0.82
   6  -2   5    2.96    0.88
  -7   2  -5    0.56    0.72
  -7   2  -5   -0.84    0.90
  -7   2  -5   -0.08    0.80
   7  -2   5   -1.94    0.93
   7  -2   5    1.41    0.91
   7  -2   5    0.05    0.71
   7  -2   5   -0.10    1.29
   7  -2   5   -0.37    0.85
  -8   2  -5   61.83    2.74
  -8   2  -5   61.08    2.51
   8  -2   5   62.72    2.83
   8  -2   5   62.60    2.93
   8  -2   5   65.78    3.05
   8  -2   5   65.69    2.88
   8  -2   5   60.34    3.92
  -9   2  -5   45.89    2.55
  -9   2  -5   50.00    2.03
  -9   2  -5   47.77    2.61
   9  -2   5   51.26    2.79
   9  -2   5   52.55    2.79
   9  -2   5   48.88    4.16
   9  -2   5   47.33    2.66
   9  -2   5   48.98    2.73
  10   1  -5   34.88    2.25
 -10  -1   5   34.24    2.12
   9   1  -5    0.60    0.79
  -9  -1   5    2.08    1.25
  -9  -1   5    1.79    0.77
  -9  -1   5    2.85    0.88
   8   1  -5   -0.56    0.70
  -8  -1   5    0.03    0.61
  -8  -1   5    0.10    0.78
  -8  -1   5    1.09    0.82
   7   1  -5   37.97    2.68
  -7  -1   5   38.99    1.87
  -7  -1   5   35.08    1.93
  -7  -1   5   38.00    1.65
   6   1  -5    0.04    0.94
  -6  -1   5    1.01    0.50
  -6  -1   5    1.25    0.70
  -6  -1   5    1.16    0.40
   5   1  -5   33.53    1.97
  -5  -1   5   33.07    2.28
  -5  -1   5   32.66    1.72
  -5  -1   5   33.37    1.61
  -5  -1   5   33.72    1.70
  -5  -1   5   33.43    1.21
   4   1  -5    4.01    0.74
   4   1  -5    4.33    0.72
  -4  -1   5    3.18    0.66
  -4  -1   5    3.19    0.64
  -4  -1   5    3.06    0.71
  -4  -1   5    4.06    0.54
   3   1  -5   19.22    0.78
   3   1  -5   18.99    1.21
  -3  -1   5   19.39    1.30
  -3  -1   5   20.10    1.30
  -3  -1   5   17.05    1.19
   2   1  -5   40.01    1.60
   2   1  -5   37.63    1.30
  -2  -1   5   39.68    1.32
  -2  -1   5   39.24    1.57
  -2  -1   5   36.72    1.65
   1   1  -5   52.27    1.79
   1   1  -5   49.73    1.70
  -1  -1   5   51.55    1.90
  -1  -1   5   49.52    1.70
  -1  -1   5   51.73    1.75
  -1  -1   5   52.60    2.49
  -1  -1   5   49.97    2.02
   0   1  -5   25.03    1.19
   0   1  -5   24.51    1.26
   0  -1   5   24.27    1.43
   0  -1   5   25.55    1.27
   0  -1   5   25.34    1.14
   0  -1   5   28.21    1.89
  -1   1  -5    1.21    0.46
  -1   1  -5    1.75    0.58
  -1   1  -5    1.25    0.58
   1  -1   5    2.05    0.61
   1  -1   5    1.79    0.45
   1  -1   5    1.26    0.74
   1  -1   5    1.54    0.61
  -2   1  -5   24.07    1.03
  -2   1  -5   24.40    1.34
  -2   1  -5   23.17    1.58
  -2   1  -5   23.49    1.36
   2  -1   5   25.11    1.85
   2  -1   5   25.70    1.48
   2  -1   5   25.36    1.34
   2  -1   5   24.64    1.02
  -3   1  -5   36.69    1.95
  -3   1  -5   38.54    1.72
  -3   1  -5   36.21    1.68
  -3   1  -5   35.55    1.22
   3  -1   5   37.36    1.23
   3  -1   5   38.73    1.70
   3  -1   5   35.09    1.71
   3  -1   5   36.22    2.18
  -4   1  -5   -0.05    0.42
  -4   1  -5    0.09    0.66
  -4   1  -5   -0.11    0.50
   4  -1   5    0.94    0.54
   4  -1   5    0.07    0.61
   4  -1   5    0.42    0.81
  -5   1  -5    7.63    0.84
  -5   1  -5   10.35    1.56
  -5   1  -5    7.31    1.02
  -5   1  -5    8.16    1.20
   5  -1   5    5.82    1.24
   5  -1   5    8.06    1.09
   5  -1   5    6.87    1.07
   5  -1   5    7.10    1.15
  -6   1  -5    2.03    0.62
  -6   1  -5    2.22    0.66
  -6   1  -5    1.71    0.70
   6  -1   5    1.32    0.63
   6  -1   5    0.91    0.73
   6  -1   5    1.76    0.74
   6  -1   5    1.63    0.83
   6  -1   5    2.01    1.22
  -7   1  -5    1.90    0.73
  -7   1  -5    0.18    0.69
  -7   1  -5    0.04    0.61
   7  -1   5    2.65    0.86
   7  -1   5    1.46    0.80
   7  -1   5    2.07    0.65
   7  -1   5   -0.25    1.21
   7  -1   5    2.32    0.77
   7  -1   5    0.92    0.76
  -8   1  -5    4.75    0.70
  -8   1  -5    4.17    0.95
  -8   1  -5    4.91    0.92
   8  -1   5    3.32    1.04
   8  -1   5    5.75    1.08
   8  -1   5    5.38    1.12
   8  -1   5    3.93    1.07
   8  -1   5    6.23    1.71
   8  -1   5    4.07    0.93
  -9   1  -5    2.26    1.09
  -9   1  -5    2.70    0.73
  -9   1  -5    1.92    0.89
   9  -1   5    3.65    1.02
   9  -1   5    3.06    1.12
   9  -1   5   -0.78    1.64
   9  -1   5    3.12    1.15
   9  -1   5    3.10    0.96
 -10   1  -5   -0.60    0.82
 -10   1  -5    0.43    1.06
 -10   1  -5   -0.96    1.27
  10  -1   5   -3.92    1.82
  10  -1   5   -2.60    1.16
  10  -1   5    0.47    1.20
  10  -1   5   -1.78    1.08
  10   0  -5    0.63    0.90
 -10   0   5   -0.11    0.91
   9   0  -5   -0.37    0.79
  -9   0   5    3.86    1.22
  -9   0   5   -0.25    1.27
  -9   0   5    2.62    0.80
   8   0  -5    0.85    0.72
  -8   0   5    0.71    0.64
  -8   0   5    0.84    0.95
  -8   0   5    0.47    0.90
   7   0  -5   -0.12    0.66
  -7   0   5    1.62    0.79
  -7   0   5   -1.20    0.52
  -7   0   5   -2.13    1.44
   6   0  -5   -0.53    0.94
   6   0  -5    0.00    0.57
  -6   0   5   -0.59    0.48
  -6   0   5   -0.36    0.47
  -6   0   5   -0.49    0.58
  -6   0   5    0.38    1.08
  -6   0   5    0.38    0.75
   5   0  -5    1.03    0.60
   5   0  -5    1.02    0.74
  -5   0   5    2.34    0.65
  -5   0   5    1.72    0.68
  -5   0   5    1.02    0.49
  -5   0   5    1.89    0.86
   4   0  -5    0.04    0.65
  -4   0   5    0.04    0.54
  -4   0   5    0.20    0.43
  -4   0   5    0.10    0.53
  -4   0   5    0.57    0.79
   3   0  -5   17.03    1.27
  -3   0   5   14.34    1.07
  -3   0   5   14.06    1.18
  -3   0   5   13.28    1.22
  -2   0   5    2.28    0.61
  -2   0   5    1.80    0.63
  -2   0   5    2.60    0.41
  -2   0   5    2.07    0.55
   1   0  -5   10.76    0.98
   1   0  -5    9.63    0.80
  -1   0   5   10.63    1.15
  -1   0   5    7.99    1.15
  -1   0   5    7.97    1.43
  -1   0   5   11.60    0.88
   0   0  -5    5.03    0.79
   0   0  -5    4.15    0.80
   0   0   5    4.47    0.66
   0   0   5    5.75    1.01
   0   0   5    3.78    0.83
   0   0   5    4.25    0.67
  -1   0  -5   -0.23    0.38
  -1   0  -5   -0.17    0.49
  -1   0  -5   -0.58    0.54
  -1   0  -5    0.37    0.60
   1   0   5    0.58    0.52
   1   0   5    1.01    0.54
   1   0   5   -0.70    0.34
   1   0   5   -0.28    0.74
  -2   0  -5   68.53    1.76
  -2   0  -5   65.28    2.24
  -2   0  -5   69.67    2.74
  -2   0  -5   66.87    2.29
   2   0   5   69.97    2.32
   2   0   5   67.09    2.29
   2   0   5   68.12    2.85
  -3   0  -5   61.10    1.53
  -3   0  -5   61.55    2.19
  -3   0  -5   59.38    2.51
  -3   0  -5   62.77    2.23
   3   0   5   62.87    2.21
   3   0   5   58.38    2.17
   3   0   5   61.76    2.70
   3   0   5   63.38    2.23
  -4   0  -5    0.47    0.50
  -4   0  -5    0.39    0.61
  -4   0  -5   -0.40    0.47
[truncated: 377,710 more chars]
