# Supplementary material for: Redetermination of the crystal structure of 3,5-di­methyl­pyrazolium β-octa­molybdate tetra­hydrate
Source: Acta Crystallogr E Crystallogr Commun. 2015 Dec 6;71(Pt 12):m244–5. doi: 10.1107/S2056989015022823 (PMC4719855; doi:10.1107/S2056989015022823)
Supplement: Supplementary file 2 [file e-71-0m244-Isup2.hkl]

#
# h,k,l, Fc-squared, Fo-squared, sigma(Fo-squared), status flag
#
data_I
_shelx_title ' I in P-1'
_shelx_refln_list_code          4
_shelx_F_calc_maximum      318.52
_exptl_crystal_F_000       796.00
_reflns_d_resolution_high  0.8300

loop_
 _space_group_symop_operation_xyz
 'x, y, z'
 '-x, -y, -z'

_cell_length_a    10.1105
_cell_length_b    10.7469
_cell_length_c    11.9839
_cell_angle_alpha  64.103
_cell_angle_beta   84.272
_cell_angle_gamma  75.826

_shelx_F_squared_multiplier     1.000

loop_
 _refln_index_h
 _refln_index_k
 _refln_index_l
 _refln_F_squared_calc
 _refln_F_squared_meas
 _refln_F_squared_sigma
 _refln_observed_status
   2   0   0       1798.17       1544.19        26.33 o
   3   0   0      14752.42      14439.96       115.29 o
   4   0   0      11719.37      11112.07        96.55 o
   5   0   0       3521.81       3666.07        52.59 o
   6   0   0       7461.49       7420.96        83.70 o
   7   0   0          4.83         -7.57        19.68 o
   8   0   0        121.98        173.48        25.65 o
   9   0   0      15554.11      16007.03       167.39 o
  10   0   0       7474.77       7459.16       116.22 o
  11   0   0        266.42        256.71        58.35 o
 -11   1   0        813.74        839.18        57.15 o
 -10   1   0       6874.02       6968.09       112.93 o
  -9   1   0      11294.32      11228.49       133.02 o
  -8   1   0         65.14         80.75        26.24 o
  -7   1   0        661.85        689.65        34.90 o
  -6   1   0      15857.42      15763.38       139.37 o
  -5   1   0       1553.22       1636.51        43.51 o
  -4   1   0      13328.78      13731.54       130.40 o
  -3   1   0          7.32         13.39        17.56 o
  -2   1   0       1868.11       1701.34        37.01 o
   2   1   0        471.10        538.17        25.62 o
   3   1   0      15893.91      16042.15       119.92 o
   4   1   0      10943.18      10726.10        93.46 o
   5   1   0         93.57         57.86        18.88 o
   6   1   0        271.48        246.28        21.57 o
   7   1   0       2397.09       2317.42        48.11 o
   8   1   0          0.41         11.51        26.22 o
   9   1   0       2345.88       2407.85        93.15 o
  10   1   0       1695.74       1521.73        71.62 o
  11   1   0         27.99        -17.64        54.06 o
  12   1   0        863.58        859.08       126.02 o
 -11   2   0         56.83         87.57        51.88 o
 -10   2   0        822.72        909.89        62.43 o
  -9   2   0         56.96         85.28        37.84 o
  -8   2   0        209.58        188.12        30.87 o
  -7   2   0        588.82        500.36        32.82 o
  -6   2   0       2749.58       2816.00        56.09 o
  -5   2   0         16.82          9.40        19.64 o
  -4   2   0         79.77         65.49        23.93 o
  -3   2   0        210.45        204.58        19.87 o
  -2   2   0       1994.07       1891.37        36.85 o
  -1   2   0        427.66        651.28        38.63 o
   0   2   0        224.45        282.08        23.55 o
   1   2   0       3483.48       3633.33        69.33 o
   2   2   0         26.82         59.69        20.18 o
   3   2   0        275.50        304.02        20.65 o
   4   2   0        286.25        273.20        21.82 o
   5   2   0         11.02          6.93        17.90 o
   6   2   0          0.31         10.60        17.32 o
   7   2   0        444.82        499.30        36.82 o
   8   2   0         33.54         26.01        26.88 o
   9   2   0         58.62         18.77        30.62 o
  10   2   0         66.16         44.84        39.08 o
  11   2   0        274.37        363.65        66.33 o
  12   2   0        131.22        189.16        74.09 o
 -10   3   0        695.01        697.79        56.67 o
  -9   3   0        203.61        238.01        47.28 o
  -8   3   0        237.71        267.55        36.93 o
  -7   3   0       1151.64       1142.15        56.20 o
  -6   3   0       5899.13       5779.34        90.15 o
  -5   3   0        409.98        395.19        28.60 o
  -4   3   0          2.22        -16.11        19.10 o
  -3   3   0       6104.66       6256.78        74.79 o
  -2   3   0        937.56        891.67        34.26 o
  -1   3   0       4900.58       4944.38        65.42 o
   0   3   0       1241.70       1149.10        34.30 o
   1   3   0       2697.08       2661.43        51.95 o
   2   3   0       1724.05       1688.33        50.59 o
   3   3   0      25528.69      25420.29       247.10 o
   4   3   0       4313.31       3959.55        62.88 o
   5   3   0         84.39         64.15        20.65 o
   6   3   0       2285.40       2167.81        43.90 o
   7   3   0      10917.53      11204.23       110.07 o
   8   3   0        754.57        786.66        44.03 o
   9   3   0       1295.50       1316.79        59.40 o
  10   3   0        125.97        109.78        55.80 o
  11   3   0        697.60        645.72        61.52 o
  12   3   0       3896.42       4089.19       145.27 o
 -10   4   0       2220.65       1986.07       173.92 o
  -9   4   0         41.17         85.64        45.10 o
  -8   4   0          4.27         83.29        41.40 o
  -7   4   0       9271.13       9865.76       146.57 o
  -6   4   0      10654.30      11201.85       149.35 o
  -5   4   0       1250.04       1257.54        49.16 o
  -4   4   0       2273.41       2217.38        51.00 o
  -3   4   0      24494.31      24317.11       216.09 o
  -2   4   0       4335.85       4085.22        67.73 o
  -1   4   0       3837.73       3461.23        61.03 o
   0   4   0        519.94        545.95        34.00 o
   1   4   0       8219.34       7889.28       119.97 o
   2   4   0        729.37        721.84        50.21 o
   3   4   0      68097.67      72031.67       763.77 o
   4   4   0      20214.70      20754.02       214.38 o
   5   4   0        401.20        367.33        27.66 o
   6   4   0      19068.23      19337.63       194.66 o
   7   4   0      16257.11      16851.19       156.53 o
   8   4   0          5.58         10.48        26.04 o
   9   4   0       1226.33       1261.75        55.76 o
  10   4   0       2982.03       2992.70        81.36 o
  11   4   0       1346.99       1376.39       113.32 o
  12   4   0       3358.01       3287.25       158.49 o
  -9   5   0        433.88        459.50        63.80 o
  -8   5   0        229.47        203.05        47.60 o
  -7   5   0       4211.30       4642.54       104.13 o
  -6   5   0       6843.24       7331.01       114.29 o
  -5   5   0        483.91        507.49        36.44 o
  -4   5   0        730.22        700.71        45.52 o
  -3   5   0      29113.56      29848.58       295.77 o
  -2   5   0       8345.72       8453.33       108.41 o
  -1   5   0        922.12        863.28        44.49 o
   0   5   0       1002.33        971.27        46.66 o
   1   5   0       9069.54       8954.90       138.57 o
   2   5   0       1217.17       1205.12        47.04 o
   3   5   0      29722.84      31033.89       356.28 o
   4   5   0       1270.11       1299.34        50.29 o
   5   5   0          3.70         16.65        23.81 o
   6   5   0      19175.33      19474.04       201.10 o
   7   5   0       5114.41       5183.04       148.45 o
   8   5   0        208.39        167.37        33.13 o
   9   5   0        210.82        229.89        37.93 o
  10   5   0       3729.42       3822.13       135.74 o
  11   5   0       1354.06       1596.60       112.85 o
  -8   6   0         91.86        102.77        63.98 o
  -7   6   0       1050.36       1007.15        74.80 o
  -6   6   0        154.59        270.35        46.70 o
  -5   6   0        804.10        658.72        50.00 o
  -4   6   0         32.58         -4.21        31.79 o
  -3   6   0       3910.46       3835.35        80.44 o
  -2   6   0        939.56        848.21        50.11 o
  -1   6   0         32.64         73.31        23.87 o
   0   6   0        931.82        909.27        53.79 o
   1   6   0       2768.56       2675.55        69.62 o
   2   6   0        408.91        638.90        77.44 o
   3   6   0        371.98        347.69        48.14 o
   4   6   0         34.50         15.38        26.18 o
   5   6   0        126.35         86.07        41.79 o
   6   6   0        468.51        477.33        71.41 o
   7   6   0        232.90        247.79        38.09 o
   8   6   0          8.03        -18.16        41.98 o
   9   6   0         36.04          6.67        40.00 o
  10   6   0         88.37        140.59        52.71 o
  11   6   0         13.22         15.11        70.54 o
  -7   7   0        219.69        116.70        63.81 o
  -6   7   0         61.81        107.75        52.71 o
  -5   7   0        338.65        291.17        49.27 o
  -4   7   0        476.72        439.51        46.50 o
  -3   7   0       2639.02       2456.16        78.59 o
  -2   7   0        382.86        379.24        34.24 o
  -1   7   0          0.01         22.80        26.85 o
   0   7   0       4129.54       4106.21        90.05 o
   1   7   0       1776.03       1749.44        63.08 o
   2   7   0        275.88        254.99        33.10 o
   3   7   0          0.57         85.59        48.03 o
   4   7   0       2567.67       2429.70        86.57 o
   5   7   0          2.20         58.05        40.94 o
   6   7   0       3000.44       3111.31        88.93 o
   7   7   0       1099.58       1094.62        68.41 o
   8   7   0         41.50          2.76        44.94 o
   9   7   0        551.82        575.76        63.34 o
  10   7   0       4688.01       4850.87       190.45 o
  11   7   0        523.66        474.58        98.52 o
  -6   8   0       1498.11       1488.36       146.82 o
  -5   8   0       1181.45       1086.82        78.18 o
  -4   8   0       1813.47       1804.29       130.73 o
  -3   8   0       4563.37       4550.51        99.28 o
  -2   8   0        178.16        155.23        38.57 o
  -1   8   0        702.86        734.25        51.31 o
   0   8   0      15954.21      16351.26       206.54 o
   1   8   0       7287.81       7376.37       183.79 o
   2   8   0        426.46        460.08        44.31 o
   3   8   0       2393.04       2353.13       107.06 o
   4   8   0       8632.49       8438.13       182.14 o
   5   8   0        618.39        605.64        98.53 o
   6   8   0       3619.43       3925.83        91.86 o
   7   8   0          5.74        -22.40        42.38 o
   8   8   0       1164.58       1078.29        82.83 o
   9   8   0       5773.35       5504.43       183.34 o
  10   8   0       9586.82       9505.51       216.17 o
  -5   9   0        922.65        748.57        93.70 o
  -4   9   0        842.51        724.46        69.57 o
  -3   9   0        315.78        255.18        60.53 o
  -2   9   0        582.95        577.56        52.20 o
  -1   9   0        636.31        613.32        55.36 o
   0   9   0      12368.59      12669.24       233.35 o
   1   9   0       5066.65       5085.35       145.49 o
   2   9   0         58.78         32.21        38.03 o
   3   9   0       3282.52       3231.01       160.19 o
   4   9   0       6987.25       6789.33       149.36 o
   5   9   0        174.64        113.09        72.19 o
   6   9   0        460.87        337.61        92.73 o
   7   9   0        308.03        206.49        99.87 o
   8   9   0        781.89        722.73        97.30 o
   9   9   0       4605.78       4769.35       218.61 o
  -3  10   0         50.75         -8.86       114.08 o
  -2  10   0         79.17         61.99        67.46 o
  -1  10   0        213.39        151.55        66.07 o
   0  10   0        608.38        666.49        63.08 o
   1  10   0        100.93        100.01        58.05 o
   2  10   0          2.12        -50.51        56.32 o
   3  10   0       1422.84       1490.12       131.97 o
   4  10   0       2131.32       2218.01       138.65 o
   5  10   0         57.66        -33.49        79.05 o
   6  10   0         12.80        195.25        97.96 o
   7  10   0        301.51        311.19       119.34 o
   8  10   0        118.50       -119.34       119.34 o
  -1  11   0        352.55        160.65        80.92 o
   0  11   0       1370.24       1362.38       148.94 o
   1  11   0          3.03         70.46        67.13 o
   2  11   0         94.29         53.34        66.56 o
   3  11   0        328.26        478.33        74.16 o
   4  11   0        442.33        275.56        72.85 o
   5  11   0        119.12         48.68        80.88 o
   6  11   0        222.69         97.74       101.38 o
  -4 -11   1       3014.45       3198.16       169.92 o
  -3 -11   1       8064.81       8424.01       465.94 o
  -2 -11   1         27.94       -110.94       228.65 o
  -1 -11   1        128.20         92.87        85.76 o
  -7 -10   1        960.11       1059.49       157.82 o
  -6 -10   1        348.06        307.08        85.47 o
  -5 -10   1         97.26         22.43        69.63 o
  -4 -10   1       1171.40       1153.77       108.62 o
  -3 -10   1        974.10       1249.16       115.86 o
  -2 -10   1        252.37        328.24        91.82 o
  -1 -10   1          8.61         28.03        59.61 o
   0 -10   1       1494.67       1627.65       110.31 o
   1 -10   1       1110.58       1141.25       178.56 o
   2 -10   1        148.30         -6.21        71.32 o
  -9  -9   1        516.50        218.61       123.81 o
  -8  -9   1        107.98        352.46       122.69 o
  -7  -9   1        216.09         54.73        84.94 o
  -6  -9   1        707.74        535.58        93.05 o
  -5  -9   1          7.87        -55.65        55.65 o
  -4  -9   1        352.11        345.95        63.82 o
  -3  -9   1        216.62        178.48        48.95 o
  -2  -9   1         78.63        155.27        42.86 o
  -1  -9   1       1326.98       1092.73       144.25 o
   0  -9   1       1005.06        951.37       109.41 o
   1  -9   1        329.48        306.98        53.69 o
   2  -9   1          7.58         14.27        56.70 o
   3  -9   1        571.14        351.12        68.67 o
   4  -9   1        845.80        741.32        72.14 o
 -10  -8   1       4374.61       4324.66       237.77 o
  -9  -8   1       3866.93       4089.39       213.45 o
  -8  -8   1        370.52        451.75        82.61 o
  -7  -8   1       3737.61       3749.51       128.39 o
  -6  -8   1      10059.84      10257.15       217.59 o
  -5  -8   1        142.61        133.90        53.94 o
  -4  -8   1       1017.99        904.36        77.35 o
  -3  -8   1        113.80         76.53        60.89 o
  -2  -8   1        300.40        294.10        40.36 o
  -1  -8   1       3479.23       3595.87        93.56 o
   0  -8   1      12907.89      13322.06       204.34 o
   1  -8   1       3375.58       3428.89        87.00 o
   2  -8   1        856.84        836.60        64.74 o
   3  -8   1       6135.32       6061.19       115.81 o
   4  -8   1       5956.38       6002.59       136.84 o
   5  -8   1         11.05         79.18        58.36 o
   6  -8   1        344.54        309.59       133.93 o
 -10  -7   1       7107.74       7205.84       180.55 o
  -9  -7   1       4040.24       3960.79       152.30 o
  -8  -7   1        140.37        149.18        62.82 o
  -7  -7   1       4167.74       4194.40        99.00 o
  -6  -7   1      17161.95      17699.77       234.21 o
  -5  -7   1       1049.46       1112.72        72.63 o
  -4  -7   1       1631.39       1675.64        88.48 o
  -3  -7   1       1556.19       1563.29       129.76 o
  -2  -7   1       5305.00       5339.68       118.53 o
  -1  -7   1        942.99        844.61        54.97 o
   0  -7   1      14329.83      14802.09       171.87 o
   1  -7   1          4.47         33.81        30.41 o
   2  -7   1        148.78        169.75        37.52 o
   3  -7   1      14018.27      14499.91       185.08 o
   4  -7   1       6246.44       6177.47       126.55 o
   5  -7   1          0.84        -31.20        50.80 o
   6  -7   1        506.07        398.19        58.78 o
   7  -7   1       3974.88       4056.99       231.03 o
 -11  -6   1         67.03        -29.17        80.57 o
 -10  -6   1       2350.30       2479.79       119.36 o
  -9  -6   1        496.32        410.64        48.61 o
  -8  -6   1        894.29        845.66        53.99 o
  -7  -6   1       1167.97       1134.03        61.91 o
  -6  -6   1      10928.11      10955.91       148.61 o
  -5  -6   1        140.79        139.73        27.97 o
  -4  -6   1         18.62         12.50        36.16 o
  -3  -6   1       7535.38       7587.61       143.48 o
  -2  -6   1       4873.63       5095.32       133.86 o
  -1  -6   1       1885.24       1830.90        62.69 o
   0  -6   1       1542.93       1543.69        54.25 o
   1  -6   1       1757.42       1882.38        63.65 o
   2  -6   1          1.32         37.50        31.52 o
   3  -6   1       6999.83       6938.21       111.68 o
   4  -6   1       1982.57       1989.97        76.67 o
   5  -6   1          3.12        -29.26        40.67 o
   6  -6   1         36.76         16.53        47.29 o
   7  -6   1       2011.29       2142.31       107.25 o
   8  -6   1         55.11        111.24        70.50 o
 -11  -5   1          4.80        -31.48        64.58 o
 -10  -5   1         64.98        214.67        66.81 o
  -9  -5   1         60.71         42.92        39.58 o
  -8  -5   1         13.67        -21.49        33.10 o
  -7  -5   1        501.37        501.02        37.96 o
  -6  -5   1         25.02         15.33        27.97 o
  -5  -5   1         75.64         40.50        24.82 o
  -4  -5   1       1257.79       1396.04        72.88 o
  -3  -5   1       2376.75       2507.32        76.60 o
  -2  -5   1         28.42         53.07        30.04 o
  -1  -5   1        251.16        243.17        30.88 o
   0  -5   1        301.29        301.43        26.63 o
   1  -5   1         28.33         13.25        22.52 o
   2  -5   1        158.20        138.97        28.37 o
   3  -5   1        869.81        898.21        47.57 o
   4  -5   1        198.07        189.31        29.42 o
   5  -5   1        195.50        213.99        33.64 o
   6  -5   1        771.55        776.34        54.49 o
   7  -5   1        758.16        840.21        68.09 o
   8  -5   1        569.74        499.75        67.50 o
   9  -5   1         47.21        -16.15        75.57 o
 -11  -4   1         73.98        173.82        57.42 o
 -10  -4   1        774.74        923.27        83.57 o
  -9  -4   1        362.64        428.11        50.67 o
  -8  -4   1        874.21        937.78        49.16 o
  -7  -4   1       2118.03       2109.22        55.86 o
  -6  -4   1       7488.09       7551.14        98.23 o
  -5  -4   1        430.94        422.65        29.61 o
  -4  -4   1       8083.11       8401.21       104.79 o
  -3  -4   1      51753.73      53252.25       593.50 o
  -2  -4   1       4077.87       3760.54        99.14 o
  -1  -4   1        903.59        981.79        52.91 o
   0  -4   1       2790.84       2837.06        63.88 o
   1  -4   1       3402.27       3051.63        59.94 o
   2  -4   1       4981.85       5173.60        78.53 o
   3  -4   1       6828.81       6896.00        85.33 o
   4  -4   1        721.10        697.39        38.03 o
   5  -4   1         22.23         -2.09        25.88 o
   6  -4   1       9076.87       9400.69       126.49 o
   7  -4   1       9278.67       9471.04       167.19 o
   8  -4   1        257.61        300.57        44.34 o
   9  -4   1        123.16        212.23        53.17 o
 -11  -3   1         15.68         90.58        51.54 o
 -10  -3   1         75.02        100.22        42.34 o
  -9  -3   1       8714.70       8834.85       113.16 o
  -8  -3   1       1809.87       1885.56        53.92 o
  -7  -3   1      12595.30      12885.97       118.14 o
  -6  -3   1       2217.84       2270.44        44.99 o
  -5  -3   1       1942.89       1933.05        73.83 o
  -4  -3   1      16597.80      17373.63       192.35 o
  -3  -3   1      80818.81      84967.45       756.38 o
  -2  -3   1       7159.32       6809.63       155.19 o
  -1  -3   1       1140.72       1106.86        51.99 o
   0  -3   1      15817.05      14952.10       172.95 o
   1  -3   1       5683.53       4936.16        64.60 o
   2  -3   1        352.35        269.16        22.29 o
   3  -3   1       3675.28       3561.38        57.69 o
   4  -3   1       4046.97       3987.38        62.63 o
   5  -3   1       1300.23       1391.62        47.14 o
   6  -3   1      18910.09      19527.12       219.68 o
   7  -3   1       8764.99       8870.12       121.75 o
   8  -3   1         33.74         31.40        33.92 o
   9  -3   1       1429.30       1402.11        76.77 o
  10  -3   1       7589.70       7330.76       128.58 o
 -12  -2   1       3082.01       3194.33       233.43 o
 -11  -2   1          4.58         55.21        53.21 o
 -10  -2   1       1532.57       1439.06       103.51 o
  -9  -2   1      12754.46      13078.51       153.06 o
  -8  -2   1        294.39        285.61        42.69 o
  -7  -2   1       1038.16        983.36        38.43 o
  -6  -2   1        391.77        445.52        29.73 o
  -5  -2   1       3579.98       3491.84        49.54 o
  -4  -2   1       2298.07       2146.47        42.22 o
  -3  -2   1      18644.75      18651.67       181.66 o
  -2  -2   1       2489.09       2444.31        46.29 o
  -1  -2   1         18.93          3.76        28.54 o
   0  -2   1      72633.74      78253.83       716.92 o
   1  -2   1      14520.55      13724.58       146.82 o
   2  -2   1         47.75         66.65        18.62 o
   3  -2   1        201.60        177.51        23.11 o
   4  -2   1       7576.14       7582.46        94.75 o
   5  -2   1        110.93         87.32        22.87 o
   6  -2   1       6555.93       6604.49        84.35 o
   7  -2   1       1724.23       1723.05        58.21 o
   8  -2   1         42.83         15.17        28.52 o
   9  -2   1        560.62        547.30        47.85 o
  10  -2   1       2841.07       2861.08       115.65 o
  11  -2   1        758.56        847.85        68.54 o
 -11  -1   1          4.11         64.91        55.34 o
 -10  -1   1        103.50        103.04        38.63 o
  -9  -1   1       2141.16       2056.20        68.34 o
  -8  -1   1         23.50         46.83        26.14 o
  -7  -1   1         65.59         99.02        22.70 o
  -6  -1   1         15.08         28.15        18.78 o
  -5  -1   1        484.75        503.64        27.84 o
  -4  -1   1        123.60        121.50        16.27 o
  -3  -1   1        182.38        172.98        14.71 o
  -2  -1   1        101.93         79.81        16.03 o
  -1  -1   1         70.61         32.58        12.25 o
   1  -1   1         28.33         19.56        14.30 o
   2  -1   1        132.73         40.07        19.68 o
   3  -1   1        837.80        951.80        37.27 o
   4  -1   1          4.29          1.99        21.66 o
   5  -1   1          5.33         20.71        20.37 o
   6  -1   1        192.93        189.31        22.36 o
   7  -1   1         13.98        -10.95        21.85 o
   8  -1   1          0.15        -19.41        25.60 o
   9  -1   1        854.31        790.74        57.03 o
  10  -1   1        164.86        282.13        45.34 o
  11  -1   1          0.09        -41.93        48.91 o
 -11   0   1         10.26         64.62        92.35 o
 -10   0   1        609.48        598.97        47.45 o
  -9   0   1       5078.55       4981.16        98.85 o
  -8   0   1        221.90        212.36        25.87 o
  -7   0   1         21.13          3.78        19.64 o
  -6   0   1       4337.75       4179.03        55.35 o
  -5   0   1       2219.06       2080.46        37.48 o
  -4   0   1         19.15        -11.30        14.06 o
  -3   0   1        921.02        931.24        23.39 o
  -2   0   1        761.96        858.10        19.16 o
   2   0   1        172.65        127.55        16.95 o
   3   0   1      12643.42      12904.33       112.68 o
   4   0   1       5018.22       4275.49        56.68 o
   5   0   1        454.37        433.92        25.23 o
   6   0   1        868.11        846.33        33.43 o
   7   0   1       3985.21       4015.85        60.77 o
   8   0   1       1043.66       1143.74        45.01 o
   9   0   1       2279.43       2217.29        65.51 o
  10   0   1       4523.39       4579.26        87.67 o
  11   0   1          0.05        -39.17        50.98 o
 -11   1   1          0.47         93.94        84.63 o
 -10   1   1       3102.18       3086.21        79.84 o
  -9   1   1       7181.00       7296.59       135.34 o
  -8   1   1          0.10         11.42        24.47 o
  -7   1   1         58.52         63.17        22.52 o
  -6   1   1      29312.19      29323.59       244.79 o
  -5   1   1      15956.65      15973.06       142.38 o
  -4   1   1       2882.89       2896.78        45.92 o
  -3   1   1        479.54        552.03        25.70 o
  -2   1   1      34732.64      36670.95       297.16 o
   2   1   1         34.29         23.22        11.52 o
   3   1   1      47245.09      48414.43       307.07 o
   4   1   1      10344.91       9074.98        76.49 o
   5   1   1       1733.58       2038.14        46.46 o
   6   1   1        160.12        184.04        19.43 o
   7   1   1      13056.76      13252.30       130.72 o
   8   1   1       7655.12       7767.43       106.01 o
   9   1   1       1672.46       1704.71        63.20 o
  10   1   1       2766.53       2945.51        95.63 o
  11   1   1        502.50        519.41        54.58 o
 -11   2   1        342.04        329.90        51.70 o
 -10   2   1       3071.66       3040.12        83.20 o
  -9   2   1       3452.79       3499.07        75.71 o
  -8   2   1        703.13        713.79        47.22 o
  -7   2   1        466.67        508.49        32.92 o
  -6   2   1      26208.00      26689.50       227.87 o
  -5   2   1       5524.94       5250.22        66.54 o
  -4   2   1        695.37        633.21        35.34 o
  -3   2   1       9949.96       9702.91        96.10 o
  -2   2   1      19176.15      18714.96       152.29 o
  -1   2   1       1709.82       1588.46        44.60 o
   0   2   1      22738.26      23332.83       197.11 o
   1   2   1       1876.25       2065.41        41.68 o
   2   2   1        429.32        397.15        37.68 o
   3   2   1      32465.30      33059.51       244.27 o
   4   2   1       5772.48       5166.76        54.85 o
   5   2   1       1692.17       2012.19        40.83 o
   6   2   1       3280.08       3314.78        50.91 o
   7   2   1      10691.37      10864.27       113.54 o
   8   2   1       6395.17       6531.28        90.92 o
   9   2   1       1282.44       1248.72        58.46 o
  10   2   1         23.50        -25.89        39.53 o
  11   2   1       1137.61       1208.62        86.59 o
  12   2   1        332.30        448.06        67.65 o
 -10   3   1        379.77        573.86        61.18 o
  -9   3   1          3.43         50.31        38.93 o
  -8   3   1        851.69        829.03        51.83 o
  -7   3   1        102.96         85.78        29.10 o
  -6   3   1       1961.02       1948.89        52.23 o
  -5   3   1       1620.09       1755.62        46.85 o
  -4   3   1        149.39        127.04        21.50 o
  -3   3   1       9865.07      10482.98       105.35 o
  -2   3   1        554.17        518.96        27.93 o
  -1   3   1         23.86         20.65        13.88 o
   0   3   1         14.82         15.95        16.65 o
   1   3   1       5282.66       5293.22       101.59 o
   2   3   1          5.44         -1.43        21.30 o
   3   3   1       3228.13       3183.21        51.95 o
   4   3   1       1686.19       1668.76        42.47 o
   5   3   1          7.72        -13.93        18.44 o
   6   3   1        881.02        932.90        34.71 o
   7   3   1          2.44         25.66        20.53 o
   8   3   1        226.99        201.50        29.50 o
   9   3   1        331.39        379.48        42.23 o
  10   3   1         69.29         78.08        50.01 o
  11   3   1         51.95        101.21        53.61 o
  12   3   1         90.03        290.31        72.01 o
 -10   4   1        139.09        143.08        57.57 o
  -9   4   1         54.65         53.92        49.96 o
  -8   4   1        342.83        327.96        42.05 o
  -7   4   1         22.33          9.03        32.38 o
  -6   4   1       1391.96       1296.53        60.43 o
  -5   4   1          5.52         56.35        24.01 o
  -4   4   1         18.56         20.31        22.56 o
  -3   4   1       8683.21       8635.48        98.80 o
  -2   4   1      10134.75      10704.47       198.82 o
  -1   4   1        409.50        467.48        26.84 o
   0   4   1         51.15         40.08        20.33 o
   1   4   1       2282.47       2201.85        52.54 o
   2   4   1       5586.44       5689.63       148.46 o
   3   4   1       3164.15       3019.51        60.10 o
   4   4   1        897.14        919.97        45.03 o
   5   4   1        458.63        450.52        29.95 o
   6   4   1       7516.83       7912.82        89.52 o
   7   4   1       8317.16       8074.30        92.81 o
   8   4   1        218.61        203.07        33.01 o
   9   4   1         31.56         14.38        33.01 o
  10   4   1       3957.01       3745.00        86.37 o
  11   4   1       3424.65       3172.39       124.90 o
  12   4   1        470.57        517.54        76.53 o
  -9   5   1       3917.36       3766.97       117.75 o
  -8   5   1       1895.95       1917.37        85.88 o
  -7   5   1        567.85        579.83        58.63 o
  -6   5   1       3606.50       3713.41       107.68 o
  -5   5   1       1092.73        961.07        70.56 o
  -4   5   1         38.63         32.83        27.18 o
  -3   5   1      29483.42      30712.73       299.50 o
  -2   5   1      12344.75      11889.69       133.77 o
  -1   5   1        207.37        218.85        22.92 o
   0   5   1       8281.03       8086.79       105.32 o
   1   5   1      26710.25      26947.05       279.17 o
   2   5   1       4374.87       4501.30        82.15 o
   3   5   1       4805.38       4849.52        92.50 o
   4   5   1        774.15        755.38        42.24 o
   5   5   1       2502.38       2450.89        54.87 o
   6   5   1       9507.55       9418.83       116.47 o
   7   5   1      11559.30      11744.84       137.13 o
   8   5   1         20.84         16.05        31.10 o
   9   5   1        158.52        143.34        36.04 o
  10   5   1       9331.78       9605.45       132.36 o
  11   5   1       6420.15       6721.02       144.25 o
  -8   6   1       2393.51       2515.86       145.74 o
  -7   6   1        785.86        833.42        80.51 o
  -6   6   1         23.39         28.18        45.63 o
  -5   6   1       3375.69       3529.51        90.27 o
  -4   6   1       1070.31       1084.52        59.29 o
  -3   6   1       8219.07       8315.81       113.50 o
  -2   6   1       4749.89       4758.35        75.01 o
  -1   6   1         25.69         28.40        24.04 o
   0   6   1      10581.68      10394.92       156.09 o
   1   6   1      27626.32      27363.07       316.09 o
   2   6   1         95.28         87.13        29.26 o
   3   6   1         36.83         88.46        35.24 o
   4   6   1      10508.13      10347.69       167.68 o
   5   6   1       6885.89       6825.65        96.02 o
   6   6   1       3456.24       3431.04        73.52 o
   7   6   1       1712.29       1852.37        66.40 o
   8   6   1       1754.23       1696.32        69.23 o
   9   6   1        628.59        653.55        50.55 o
  10   6   1       6088.95       6328.71       148.71 o
  11   6   1       3561.65       3250.79       131.69 o
  -8   7   1       1298.81       1610.68       233.76 o
  -7   7   1          3.83         18.86        61.66 o
  -6   7   1        333.49        271.87        55.29 o
  -5   7   1       2455.27       2394.10        89.29 o
  -4   7   1       2594.76       2549.54        94.18 o
  -3   7   1        519.08        475.34        36.91 o
  -2   7   1         98.66        169.13        29.66 o
  -1   7   1          7.83         47.19        30.64 o
   0   7   1       8328.74       8265.24       111.31 o
   1   7   1       5723.17       5695.77        95.80 o
   2   7   1        527.76        566.48        40.15 o
   3   7   1        209.95        214.15        31.84 o
   4   7   1       1708.47       1683.80        71.00 o
   5   7   1        721.55        638.87        44.16 o
   6   7   1         85.28         69.82        31.90 o
   7   7   1          0.65        -35.26        37.29 o
   8   7   1        279.29        229.12        50.99 o
   9   7   1        407.71        438.07        51.49 o
  10   7   1        124.03        156.91        53.81 o
  11   7   1        154.27        230.44       138.04 o
  -7   8   1         26.14         47.52        81.06 o
  -6   8   1         41.73        -33.39        66.50 o
  -5   8   1         30.91        -10.62        56.17 o
  -4   8   1         69.30         39.54        43.40 o
  -3   8   1        457.51        442.62        42.34 o
  -2   8   1        310.40        363.98        43.17 o
  -1   8   1         16.74         56.18        33.04 o
   0   8   1        706.77        624.17        92.36 o
   1   8   1       1187.35       1104.66        62.09 o
   2   8   1          2.58          5.38        30.07 o
   3   8   1        246.10        191.47        64.06 o
   4   8   1       1344.37       1309.16       106.60 o
   5   8   1       1133.62       1033.76        67.05 o
   6   8   1        132.02        110.97        40.92 o
   7   8   1         53.17         -9.87        49.95 o
   8   8   1        926.23       1128.05        78.72 o
   9   8   1        406.51        332.25        64.66 o
  10   8   1       1828.87       1769.83       123.21 o
  -5   9   1       4100.40       4096.61       182.24 o
  -4   9   1         69.46        147.20        54.69 o
  -3   9   1          9.72         53.67        47.42 o
  -2   9   1       1652.35       1806.38       110.45 o
  -1   9   1        742.40        762.64        55.41 o
   0   9   1       8441.79       8499.87       223.53 o
   1   9   1       2795.17       2832.51        84.30 o
   2   9   1        513.82        344.12        42.68 o
   3   9   1       2239.16       2188.40        90.83 o
   4   9   1      13023.37      13403.78       254.05 o
   5   9   1       1455.96       1544.28       134.43 o
   6   9   1          2.97          4.09        50.12 o
   7   9   1       2249.20       2112.45       100.91 o
   8   9   1       6300.90       6169.63       170.56 o
   9   9   1        315.31        189.89        91.09 o
  10   9   1       2645.47       2362.46       206.34 o
  -4  10   1          0.02         78.25        82.54 o
  -3  10   1       1020.74        951.78       188.67 o
  -2  10   1       5880.38       5954.62       161.06 o
  -1  10   1       1624.65       1872.18       107.22 o
   0  10   1       1199.14       1307.48       104.80 o
   1  10   1          9.65        -36.46        65.88 o
   2  10   1        449.39        337.79        46.96 o
   3  10   1       4590.94       4619.49       128.25 o
   4  10   1       9712.17       9508.17       459.09 o
   5  10   1        840.13       1432.65       133.50 o
   6  10   1         65.41         15.29        88.90 o
   7  10   1       7539.57       7770.54       274.58 o
   8  10   1       6559.79       6740.01       236.54 o
  -2  11   1       3172.41       3067.52       161.02 o
  -1  11   1       1113.84       1072.07        98.92 o
   0  11   1        174.80        194.69        77.01 o
   1  11   1        344.27        341.20       138.29 o
   2  11   1       1075.70       1135.38       120.95 o
   3  11   1        593.83        561.21       103.54 o
   4  11   1       2589.24       2643.79       152.30 o
   5  11   1         78.49        173.79        88.00 o
   6  11   1        540.32        466.22       121.58 o
   7  11   1       1878.53       2105.81       226.42 o
   3  12   1         23.43         39.50       105.84 o
  -6 -10   2       2569.42       2324.28       144.90 o
  -5 -10   2       3428.69       3625.99       157.68 o
  -4 -10   2        141.03        353.45       118.01 o
  -3 -10   2       1814.81       2264.55       237.74 o
  -2 -10   2        119.44        182.71        74.88 o
  -1 -10   2        256.36        168.01        81.30 o
   0 -10   2       8534.08       8922.82       208.60 o
   1 -10   2       3968.15       3968.44       201.63 o
  -8  -9   2         34.45        -80.00        85.98 o
  -7  -9   2         13.55        -72.91        79.21 o
  -6  -9   2       2643.02       2562.49       142.28 o
  -5  -9   2       2269.29       2488.37       117.01 o
  -4  -9   2        522.03        596.30       111.28 o
  -3  -9   2        170.50        159.55        54.43 o
  -2  -9   2       1708.29       1772.59       139.39 o
  -1  -9   2        188.41        297.34        67.98 o
   0  -9   2       2777.95       2986.64       115.16 o
   1  -9   2        114.30        214.91        64.21 o
   2  -9   2         59.71         46.28        65.22 o
   3  -9   2        566.84        218.46        73.12 o
   4  -9   2       1413.47       1176.71        98.76 o
  -9  -8   2          1.77        -98.06        98.06 o
  -8  -8   2        275.12        193.30        74.57 o
  -7  -8   2        559.08        471.73        68.39 o
  -6  -8   2        227.35        268.40        53.32 o
  -5  -8   2        237.00        206.10        69.39 o
  -4  -8   2          8.30        -13.25        52.52 o
  -3  -8   2        433.06        437.63        52.83 o
  -2  -8   2        653.69        657.82        67.68 o
  -1  -8   2          4.95         20.79        39.45 o
   0  -8   2        232.28        231.17        45.46 o
   1  -8   2        105.83         60.69        45.91 o
   2  -8   2         53.37         21.02        52.43 o
   3  -8   2         51.40        -54.98        54.98 o
   4  -8   2        772.92        599.75        63.21 o
   5  -8   2        158.62         80.09        68.51 o
 -10  -7   2        732.23        543.32       109.31 o
  -9  -7   2        761.30        670.11       169.54 o
  -8  -7   2        216.07        412.41       101.15 o
  -7  -7   2       1248.50       1238.25       101.29 o
  -6  -7   2      10408.16      10425.59       204.42 o
  -5  -7   2       1615.87       1748.19       119.61 o
  -4  -7   2          3.76        -37.86        37.86 o
  -3  -7   2       1565.60       1628.63        78.08 o
  -2  -7   2       1859.80       1953.51        90.06 o
  -1  -7   2        545.39        564.12        46.34 o
   0  -7   2       1696.27       1714.03        62.93 o
   1  -7   2        262.97        235.27        37.10 o
   2  -7   2        318.18        279.20        48.78 o
   3  -7   2       7162.69       7162.85       129.30 o
   4  -7   2       5186.81       4940.92       120.22 o
   5  -7   2         22.47         -1.51        55.27 o
   6  -7   2        271.90        227.71        66.19 o
 -10  -6   2       1536.00       1565.09       110.67 o
  -9  -6   2        132.84         58.14        55.69 o
  -8  -6   2       2018.52       1824.11       102.34 o
  -7  -6   2       1331.41       1282.58        76.87 o
  -6  -6   2      15939.43      16211.95       216.86 o
  -5  -6   2       2548.56       2647.59        90.28 o
  -4  -6   2        271.78        180.84        36.35 o
  -3  -6   2      10587.29      10810.27       162.78 o
  -2  -6   2      14137.87      14401.99       193.05 o
  -1  -6   2        134.67         77.81        28.72 o
   0  -6   2        118.62        114.61        25.45 o
   1  -6   2       5555.42       5677.42       101.81 o
   2  -6   2        661.25        640.59        69.23 o
   3  -6   2       8283.09       8328.46       127.72 o
   4  -6   2       4002.47       4035.06        89.42 o
   5  -6   2         21.64          2.35        44.32 o
   6  -6   2       1366.76       1347.27        81.63 o
   7  -6   2       8753.13       8679.82       183.93 o
   8  -6   2       2179.23       2039.10       130.99 o
 -11  -5   2        847.45        760.82        88.89 o
 -10  -5   2        228.29        168.56        58.76 o
  -9  -5   2        714.88        619.86        46.26 o
  -8  -5   2       3402.95       3236.02        78.14 o
  -7  -5   2        502.42        542.16        39.89 o
  -6  -5   2       4933.77       4872.24       100.75 o
  -5  -5   2         23.50         -7.98        28.98 o
  -4  -5   2         19.46         37.08        31.48 o
  -3  -5   2      18613.81      18184.71       306.69 o
  -2  -5   2      12891.67      12633.25       168.05 o
  -1  -5   2        143.77        110.99        26.42 o
   0  -5   2        244.91        223.69        27.68 o
   1  -5   2       5569.70       5325.67        84.07 o
   2  -5   2       1533.93       1677.69        52.97 o
   3  -5   2       2371.52       2320.40        62.78 o
   4  -5   2        426.16        356.20        37.01 o
   5  -5   2        984.69        972.00        54.10 o
   6  -5   2       1445.25       1429.43        67.65 o
   7  -5   2       2670.74       2580.45        92.74 o
   8  -5   2        521.58        508.36        66.62 o
 -11  -4   2        217.16        212.21        94.50 o
 -10  -4   2         16.00         18.39        47.89 o
  -9  -4   2         23.48        -14.32        33.90 o
  -8  -4   2        215.30        184.14        32.01 o
  -7  -4   2         76.43         44.14        27.85 o
  -6  -4   2        638.03        666.60        42.40 o
  -5  -4   2          5.06        -17.61        21.89 o
  -4  -4   2         96.02         86.75        23.97 o
  -3  -4   2         23.97        -10.75        43.47 o
  -2  -4   2        170.26        148.34        30.34 o
  -1  -4   2        521.37        662.04        54.55 o
   0  -4   2        150.02        233.01        27.18 o
   1  -4   2       1551.27       1647.56        46.88 o
   2  -4   2         15.96         33.30        21.35 o
   3  -4   2         26.64          7.85        22.47 o
   4  -4   2         33.25          7.64        23.21 o
   5  -4   2         32.17         24.84        28.04 o
   6  -4   2          0.56        -27.82        32.77 o
   7  -4   2        231.76        248.64        42.32 o
   8  -4   2        104.81         54.49        44.36 o
   9  -4   2        121.20        127.80        59.18 o
 -11  -3   2         20.23         26.67        50.89 o
 -10  -3   2        318.71        292.53        46.62 o
  -9  -3   2       2298.86       2272.73       110.87 o
  -8  -3   2       2288.21       2276.68        54.36 o
  -7  -3   2        116.74         96.13        23.24 o
  -6  -3   2        373.79        369.05        26.24 o
  -5  -3   2       5074.03       5208.23        78.93 o
  -4  -3   2         17.46         33.09        21.08 o
  -3  -3   2      17313.17      17679.74       226.52 o
  -2  -3   2       5040.47       4939.43        92.31 o
  -1  -3   2        159.40        132.76        29.11 o
   0  -3   2       3973.06       3634.46        72.00 o
   1  -3   2       2173.35       1824.26        50.28 o
   2  -3   2       1604.98       1500.37        47.85 o
   3  -3   2         45.59         25.51        21.40 o
   4  -3   2       5927.40       5873.62        83.68 o
   5  -3   2       7981.03       7936.55       104.94 o
   6  -3   2       1143.69       1145.04        55.51 o
   7  -3   2       2602.98       2502.54        76.01 o
   8  -3   2        106.31        105.68        38.25 o
   9  -3   2        113.96         81.86        45.43 o
  10  -3   2       4979.47       5062.79       178.22 o
 -11  -2   2        714.25        611.89        77.40 o
 -10  -2   2        107.69         91.66        52.61 o
  -9  -2   2      21015.53      21254.73       218.42 o
  -8  -2   2       6674.95       6659.60        87.41 o
  -7  -2   2        109.63        117.43        21.25 o
  -6  -2   2       4256.36       4058.74        56.60 o
  -5  -2   2      18457.09      18934.88       160.72 o
  -4  -2   2        526.26        513.39        33.84 o
  -3  -2   2      15172.52      14814.89       165.67 o
  -2  -2   2       1037.34       1094.92        33.75 o
  -1  -2   2       3787.85       3579.03        63.53 o
   0  -2   2      25442.76      24669.67       242.57 o
   1  -2   2      17809.93      16832.85       166.28 o
   2  -2   2        383.68        297.11        24.16 o
   3  -2   2       1076.10       1083.82        42.65 o
   4  -2   2      15943.37      15384.83       157.22 o
   5  -2   2      26378.01      27077.36       257.06 o
   6  -2   2        108.20         98.48        27.71 o
   7  -2   2         31.59         74.36        28.00 o
   8  -2   2       2705.90       2626.32        71.49 o
   9  -2   2        363.51        304.44        37.85 o
  10  -2   2       9224.00       9009.55       148.96 o
 -11  -1   2       2459.01       2533.09       136.42 o
 -10  -1   2        563.62        579.52        61.20 o
  -9  -1   2      17086.84      17178.06       198.68 o
  -8  -1   2       3373.87       3316.67        65.42 o
  -7  -1   2         68.54         84.55        22.27 o
  -6  -1   2      12293.99      12226.53       111.05 o
  -5  -1   2      19341.73      19265.15       163.77 o
  -4  -1   2        991.00       1042.23        29.67 o
  -3  -1   2       3067.91       2845.55        50.49 o
  -2  -1   2      17747.32      18697.96       177.07 o
  -1  -1   2        106.74        136.45        17.21 o
   0  -1   2      19803.87      19422.94       250.25 o
   1  -1   2      36129.87      37850.93       347.36 o
   2  -1   2        376.18        423.04        24.36 o
   3  -1   2       4067.48       4102.70        60.21 o
   4  -1   2      17780.41      17532.45       175.61 o
   5  -1   2       7278.25       7293.37        89.26 o
   6  -1   2        571.48        637.08        36.07 o
   7  -1   2        515.15        587.98        45.69 o
   8  -1   2       2090.76       2098.95        58.84 o
   9  -1   2        111.69        130.72        33.68 o
  10  -1   2       1664.96       1658.58        96.38 o
  11  -1   2         18.99          0.44        53.48 o
 -11   0   2        602.06        644.07        59.33 o
 -10   0   2        626.14        549.40        47.11 o
  -9   0   2       1479.57       1527.28        65.43 o
  -8   0   2        381.54        405.85        32.48 o
  -7   0   2         18.37         15.57        23.13 o
  -6   0   2       2816.86       2719.31        43.70 o
  -5   0   2       1325.27       1203.49        36.84 o
  -4   0   2        378.51        398.61        22.28 o
  -3   0   2        277.17        287.54        16.33 o
  -2   0   2         55.67         30.51        15.76 o
  -1   0   2         78.07         67.78        13.90 o
   0   0   2        398.33        342.81        19.83 o
   1   0   2         26.92          7.15        14.00 o
   2   0   2         22.38         16.11        20.77 o
   3   0   2       2039.08       2107.19        42.33 o
   4   0   2        192.17        209.36        22.11 o
   5   0   2        318.13        345.90        23.84 o
   6   0   2        165.48        182.64        19.88 o
   7   0   2          0.11        -19.69        19.69 o
   8   0   2        345.89        328.04        28.13 o
   9   0   2         73.58         77.55        35.56 o
  10   0   2         68.86         79.33        38.16 o
  11   0   2          7.36         53.17        47.03 o
 -11   1   2        353.38        454.00        86.22 o
 -10   1   2        202.03        256.88        40.99 o
  -9   1   2        528.39        465.93        37.24 o
  -8   1   2         20.47         -6.67        26.37 o
  -7   1   2        257.34        252.43        24.53 o
  -6   1   2       8397.88       8488.11        84.88 o
  -5   1   2       2073.52       1920.13        38.73 o
  -4   1   2         50.07         35.69        17.44 o
  -3   1   2        839.71        739.67        26.89 o
  -2   1   2      11056.32      10912.72       138.83 o
  -1   1   2        391.07        296.04        25.86 o
   1   1   2         72.12         88.51        13.21 o
   2   1   2       4288.48       4474.01        41.14 o
   3   1   2       7405.93       7856.46        68.87 o
   4   1   2       8084.03       7473.86        76.18 o
   5   1   2        157.70        204.92        20.54 o
   6   1   2          8.83          4.43        17.14 o
   7   1   2       4281.70       4189.31        63.44 o
   8   1   2      11462.14      11771.44       124.18 o
   9   1   2         13.98          3.58        31.57 o
  10   1   2          1.21         25.62        36.15 o
  11   1   2       1643.22       1494.89        96.81 o
 -11   2   2       2269.18       2377.72       121.71 o
 -10   2   2        556.11        589.82        63.48 o
  -9   2   2        129.97         49.29        35.11 o
  -8   2   2       4193.66       4141.00        70.43 o
  -7   2   2       1754.91       1779.24        52.01 o
  -6   2   2      16482.54      16610.93       185.47 o
  -5   2   2       8713.12       8629.00        94.37 o
  -4   2   2          4.95          4.38        19.22 o
  -3   2   2      25813.11      26577.85       243.40 o
  -2   2   2      71450.18      74878.77       646.79 o
  -1   2   2      15362.94      15730.53       149.54 o
   0   2   2       1480.26       1292.38        48.04 o
   1   2   2      18139.90      18322.57       149.82 o
   2   2   2      27125.83      28258.57       197.33 o
   3   2   2      14914.74      15455.49       115.73 o
   4   2   2      11102.95      10125.37        83.05 o
   5   2   2        198.65        204.42        17.92 o
   6   2   2       2416.17       2500.39        44.84 o
   7   2   2      16042.35      16333.56       154.52 o
   8   2   2      21813.41      23178.86       262.15 o
   9   2   2       2451.00       2333.17        69.28 o
  10   2   2       1757.79       1688.52        84.31 o
  11   2   2       7284.53       7260.48       143.52 o
  12   2   2        233.78        393.85        63.73 o
 -10   3   2         54.07         14.79        42.70 o
  -9   3   2        733.68        883.89        84.59 o
  -8   3   2       8848.06       8927.28       119.26 o
  -7   3   2       3402.00       3265.05        72.71 o
  -6   3   2      13815.52      14051.15       152.14 o
  -5   3   2       1545.13       1445.51        48.48 o
  -4   3   2        375.54        339.26        27.00 o
  -3   3   2      48685.69      52547.86       431.57 o
  -2   3   2      52817.83      55118.02       476.74 o
  -1   3   2        249.85        171.42        15.63 o
   0   3   2       2444.25       2569.45        43.58 o
   1   3   2      26310.20      25944.33       244.93 o
   2   3   2      26916.41      27762.71       244.70 o
   3   3   2       1225.73       1050.51        30.17 o
   4   3   2       1476.04       1366.33        35.67 o
   5   3   2        486.64        463.99        23.70 o
   6   3   2         45.94         14.24        17.07 o
   7   3   2      14875.11      15022.01       145.28 o
   8   3   2       7749.96       7999.30       100.55 o
   9   3   2        945.46        866.77        46.65 o
  10   3   2       1904.50       1845.68        74.66 o
  11   3   2       8200.29       8451.79       170.11 o
  12   3   2        274.41        385.45        68.04 o
 -10   4   2         14.55        124.42        47.44 o
  -9   4   2        827.89        854.13        58.03 o
  -8   4   2       4625.18       4397.14       114.12 o
  -7   4   2         71.88         32.20        32.18 o
  -6   4   2       1275.41       1337.59        58.43 o
  -5   4   2        854.21        838.11        46.58 o
  -4   4   2        111.94        106.50        21.81 o
  -3   4   2       5195.68       5208.04        69.67 o
  -2   4   2      13135.93      13199.10       138.56 o
  -1   4   2        927.41        943.13        28.25 o
   0   4   2         28.77         29.17        17.68 o
   1   4   2       2667.75       2494.12        50.07 o
   2   4   2       2442.15       2390.93        80.88 o
   3   4   2        156.27        147.35        22.28 o
   4   4   2       1384.13       1439.04        44.37 o
   5   4   2        479.36        508.14        28.80 o
   6   4   2        256.79        256.19        21.31 o
   7   4   2        518.46        488.06        28.78 o
   8   4   2         32.16         -2.07        27.64 o
   9   4   2         38.16         40.50        33.30 o
  10   4   2        319.58        318.04        52.03 o
  11   4   2        348.29        422.82        61.80 o
  12   4   2        205.24        191.03        73.95 o
  -9   5   2         76.64         97.09        54.45 o
  -8   5   2        190.48         88.23        45.45 o
  -7   5   2          7.29         -4.92        40.63 o
  -6   5   2        119.80        150.78        34.32 o
  -5   5   2        228.53        228.52        34.07 o
  -4   5   2          7.08         38.74        41.67 o
  -3   5   2       1366.56       1280.40        40.28 o
  -2   5   2        271.08        218.65        19.90 o
  -1   5   2        141.18        154.98        19.04 o
   0   5   2         34.87         -0.50        24.31 o
   1   5   2       3929.65       3847.36        85.94 o
   2   5   2         22.39        -13.81        28.31 o
   3   5   2        642.27        709.47        49.09 o
   4   5   2       1474.33       1483.77        47.30 o
   5   5   2       6930.88       6893.55        90.55 o
   6   5   2          0.26        -21.41        21.41 o
   7   5   2       4367.59       4445.99        72.82 o
   8   5   2          3.20         10.85        27.46 o
   9   5   2        760.28        650.93        41.16 o
  10   5   2       2206.26       2230.39        90.19 o
  11   5   2       2646.05       2533.40       108.87 o
  12   5   2          6.20        120.58        72.93 o
  -9   6   2       4489.10       4528.40       157.29 o
  -8   6   2       4491.97       4427.11       116.85 o
  -7   6   2         71.68        103.03        49.79 o
  -6   6   2        365.08        203.94        47.26 o
  -5   6   2       7120.70       7480.86       133.40 o
  -4   6   2       2398.75       2299.32        66.61 o
  -3   6   2       6107.73       6210.75        85.39 o
  -2   6   2       1424.45       1483.74        43.78 o
  -1   6   2       2597.16       2452.03        49.65 o
   0   6   2       6376.21       5963.06        98.85 o
   1   6   2      29538.35      29974.92       289.07 o
   2   6   2       4210.78       4065.65        77.48 o
   3   6   2        118.83         93.28        26.74 o
   4   6   2      12217.88      11948.23       134.21 o
   5   6   2      25820.87      26728.58       257.46 o
   6   6   2        598.32        626.06        36.72 o
   7   6   2       3494.30       3506.24        91.10 o
   8   6   2       4282.74       4315.04        92.16 o
   9   6   2         18.92         -1.46        38.41 o
  10   6   2       5995.70       6046.37       169.25 o
  11   6   2       3790.05       3674.79       147.26 o
  -8   7   2       4047.74       3881.03       235.30 o
  -7   7   2        226.47        252.83        64.73 o
  -6   7   2       2976.73       2962.16       140.82 o
  -5   7   2      12844.49      13705.43       182.19 o
  -4   7   2       3340.19       3316.25        81.49 o
  -3   7   2        593.11        654.96        47.22 o
  -2   7   2        835.93        856.11        52.25 o
  -1   7   2      10216.56      10091.03       112.93 o
   0   7   2      19391.55      19640.22       222.19 o
   1   7   2      31578.58      31558.78       331.16 o
   2   7   2        540.18        515.12        62.77 o
   3   7   2        178.38        164.94        36.57 o
   4   7   2      20082.94      20841.99       265.84 o
   5   7   2      12391.35      12267.18       169.82 o
   6   7   2        172.81        127.50        31.07 o
   7   7   2       1380.98       1225.28        64.68 o
   8   7   2       6131.93       6166.57       135.51 o
   9   7   2         46.12         80.30        44.03 o
  10   7   2       3302.18       3365.44       118.49 o
  11   7   2       1386.88       1437.85       102.63 o
  -7   8   2          1.12         99.39        71.17 o
  -6   8   2       1596.82       1706.11       173.48 o
  -5   8   2       7567.13       7629.50       144.83 o
  -4   8   2       1277.55       1004.75       108.82 o
  -3   8   2        147.12        191.15        36.08 o
  -2   8   2       3023.79       2901.66        78.33 o
  -1   8   2       2758.54       2573.02        65.88 o
   0   8   2       3956.78       3828.60        77.53 o
   1   8   2       4562.89       4420.78       129.27 o
   2   8   2         24.80        -15.09        47.55 o
   3   8   2       1102.66       1012.22        82.56 o
   4   8   2       2268.67       2325.64        72.30 o
   5   8   2       1373.94       1367.45        68.90 o
   6   8   2        380.18        335.50        42.06 o
   7   8   2        978.51        825.93        62.02 o
   8   8   2        875.71        965.34        81.80 o
   9   8   2        387.36        219.66        53.53 o
  10   8   2        140.42        146.23        60.97 o
  -6   9   2          1.52        -65.63        80.98 o
  -5   9   2         10.39        -49.91        64.96 o
  -4   9   2         96.23         88.89        58.12 o
  -3   9   2         97.27        105.83        47.62 o
  -2   9   2         44.25         -8.78        39.42 o
  -1   9   2        223.23        152.07        49.42 o
   0   9   2        122.68         80.79        37.06 o
   1   9   2         56.76        -22.85        40.75 o
   2   9   2        190.61        147.18        42.48 o
   3   9   2        188.60        162.42        41.23 o
   4   9   2        938.33       1004.70        72.97 o
   5   9   2        126.87        140.28        40.12 o
   6   9   2          1.25         29.94        42.55 o
   7   9   2        322.55        189.96        50.01 o
   8   9   2        761.34        736.25       100.42 o
   9   9   2         30.37        -93.44        93.44 o
  10   9   2        550.63        578.51       107.96 o
  -4  10   2          0.50        -66.68        77.81 o
  -3  10   2        258.69         93.12        71.24 o
  -2  10   2       5373.67       5519.50       172.50 o
  -1  10   2        886.84        817.78        59.86 o
   0  10   2        233.07        171.87        52.39 o
   1  10   2        323.44        299.02        69.27 o
   2  10   2       3736.16       3541.49       103.68 o
   3  10   2         87.69        -28.72        44.05 o
   4  10   2       2996.61       3186.84       103.64 o
   5  10   2        321.74        259.37        65.36 o
   6  10   2        462.64        430.33        49.66 o
   7  10   2       4155.45       4292.89       380.97 o
   8  10   2       8236.79       8187.70       263.11 o
   9  10   2        451.11        203.14        99.83 o
  -2  11   2       7902.41       8294.73       274.73 o
  -1  11   2       1467.92       1597.78       213.34 o
   0  11   2         89.45         83.50        61.51 o
   1  11   2       2690.65       2772.34       120.56 o
   2  11   2      10150.06      10283.18       222.66 o
   3  11   2         31.19        -72.85       105.34 o
   4  11   2       3847.48       4128.78       182.12 o
   5  11   2        459.21        360.26       108.19 o
   6  11   2          2.93        118.74       101.14 o
   7  11   2       5411.57       5679.57       392.05 o
   1  12   2       2825.32       3131.20       168.38 o
   2  12   2       3805.43       3542.79       169.66 o
   3  12   2         36.71        -71.30       114.34 o
   4  12   2        219.38        247.08        83.18 o
   5  12   2        615.20        527.26       160.61 o
  -4 -10   3        311.99        326.21        88.37 o
  -3 -10   3        262.11        181.04        81.86 o
  -2 -10   3        685.65        588.43        84.05 o
  -1 -10   3        847.22        779.38       107.86 o
  -7  -9   3         66.60        135.69        94.92 o
  -6  -9   3       6844.52       7049.34       563.26 o
  -5  -9   3       7512.18       7718.95       199.84 o
  -4  -9   3         21.22         -2.40        66.77 o
  -3  -9   3         90.61         91.77        75.79 o
  -2  -9   3       5144.14       5486.79       169.44 o
  -1  -9   3       2081.02       1618.46       122.45 o
   0  -9   3       2977.70       3160.14       180.95 o
   1  -9   3       1105.47        930.94        85.84 o
   2  -9   3        116.31         63.91        72.33 o
   3  -9   3       1043.92        847.78       108.97 o
  -8  -8   3        280.22        144.95        89.13 o
  -7  -8   3        134.18        151.72        71.78 o
  -6  -8   3       5408.28       5566.54       205.00 o
  -5  -8   3       3325.91       3378.02       312.74 o
  -4  -8   3          0.72        -13.85        48.25 o
  -3  -8   3        358.49        356.33        48.56 o
  -2  -8   3       5832.46       6059.13       159.45 o
  -1  -8   3        830.76        783.85        56.48 o
   0  -8   3        734.94        809.25        68.40 o
   1  -8   3          0.11         90.13        56.09 o
   2  -8   3        926.03        783.42        78.66 o
   3  -8   3        326.37        221.68        69.01 o
   4  -8   3       1822.46       1384.90       136.47 o
  -9  -7   3         76.82        -53.84        67.44 o
  -8  -7   3        425.78        354.11        65.65 o
  -7  -7   3        137.83         72.04        53.24 o
  -6  -7   3         10.82         23.16        44.61 o
  -5  -7   3         12.30          4.08        40.93 o
  -4  -7   3        209.75        116.22        47.54 o
  -3  -7   3        187.49        195.37        47.98 o
  -2  -7   3       1009.82       1038.32        70.75 o
  -1  -7   3         22.11         63.75        39.41 o
   0  -7   3         44.52         44.17        38.93 o
   1  -7   3         13.73         36.57        40.52 o
   2  -7   3        523.55        436.24        58.11 o
   3  -7   3        104.84         22.64        45.20 o
   4  -7   3          0.23        -60.66        60.66 o
   5  -7   3        152.43        103.47        62.05 o
   6  -7   3          7.53         94.92        72.42 o
 -10  -6   3         27.64        -72.12        72.12 o
  -9  -6   3        718.95        703.08        62.89 o
  -8  -6   3       2771.38       2647.34       101.42 o
  -7  -6   3         80.03         42.83        38.30 o
  -6  -6   3        641.17        626.31        46.21 o
  -5  -6   3         59.19        120.48        36.92 o
  -4  -6   3         56.69         72.56        41.86 o
  -3  -6   3       2601.95       2595.16        78.22 o
  -2  -6   3       6928.62       7041.13       129.99 o
  -1  -6   3       1285.34       1267.98        63.71 o
   0  -6   3        418.95        414.55        47.89 o
   1  -6   3       8086.85       8447.00       131.90 o
   2  -6   3      13729.27      13746.12       170.98 o
   3  -6   3        140.77        130.70        35.76 o
   4  -6   3       2158.61       2129.90        78.12 o
   5  -6   3        541.55        540.89        51.33 o
   6  -6   3         74.99        207.53        75.66 o
   7  -6   3       5312.20       5289.85       152.43 o
 -10  -5   3        355.10        342.62        68.58 o
  -9  -5   3       4317.82       4262.74       164.69 o
  -8  -5   3       9100.36       9226.17       134.82 o
  -7  -5   3        859.47        695.63        54.17 o
  -6  -5   3       1587.02       1473.99        65.42 o
  -5  -5   3        942.46        862.57        51.33 o
  -4  -5   3       2118.53       2111.86        73.38 o
  -3  -5   3      13896.47      14330.93       210.04 o
  -2  -5   3      18341.02      18439.81       229.64 o
  -1  -5   3        427.48        394.10        39.66 o
   0  -5   3        931.22       1006.71        52.30 o
   1  -5   3      19964.40      20461.31       216.66 o
   2  -5   3      16394.63      16602.86       174.43 o
   3  -5   3       1138.91       1238.53        56.05 o
   4  -5   3        473.61        465.15        37.47 o
   5  -5   3       7402.83       7354.87       193.71 o
   6  -5   3        410.46        361.98        44.60 o
   7  -5   3       4737.09       5011.78       138.59 o
   8  -5   3        509.57        541.68       124.47 o
 -11  -4   3        592.23        487.42       127.15 o
 -10  -4   3         94.14        120.79        52.49 o
  -9  -4   3       5999.46       5907.98       224.32 o
  -8  -4   3       8511.22       8666.67       123.99 o
  -7  -4   3        100.96         90.28        39.50 o
  -6  -4   3        689.43        665.11        55.47 o
  -5  -4   3       9625.81       9618.68       152.01 o
  -4  -4   3       6008.61       5995.55        84.98 o
  -3  -4   3      11910.37      11558.00       171.81 o
  -2  -4   3       5880.17       5822.22        98.53 o
  -1  -4   3        598.36        582.26        48.77 o
   0  -4   3       1519.47       1483.16        53.35 o
   1  -4   3      11375.62      11066.46       147.68 o
   2  -4   3       3340.41       3192.72        66.04 o
   3  -4   3          3.49         -4.91        24.88 o
   4  -4   3       1846.09       1745.27        58.91 o
   5  -4   3       5932.37       5978.65        99.17 o
   6  -4   3        345.94        320.11        38.71 o
   7  -4   3       1055.45       1073.42        77.19 o
   8  -4   3         46.34         68.97        59.94 o
   9  -4   3        250.29        183.93        59.79 o
 -11  -3   3          9.95         47.62        58.84 o
 -10  -3   3         15.72         -7.12        40.73 o
  -9  -3   3       1270.47       1304.08        59.32 o
  -8  -3   3       1487.21       1387.69        65.40 o
  -7  -3   3        153.47        169.63        25.65 o
  -6  -3   3          4.45         69.75        31.73 o
  -5  -3   3       1893.78       1862.82        58.20 o
  -4  -3   3        922.60        810.47        38.92 o
  -3  -3   3       1358.54       1337.40        54.52 o
  -2  -3   3         52.64         20.16        21.27 o
  -1  -3   3         10.68         24.67        29.60 o
   0  -3   3        104.02         86.91        26.20 o
   1  -3   3       3243.52       3316.00        62.77 o
   2  -3   3        778.08        815.40        42.67 o
   3  -3   3         62.82         44.74        21.84 o
   4  -3   3         25.46         -7.07        22.94 o
   5  -3   3          8.86        -18.85        26.42 o
   6  -3   3        195.87        134.37        30.88 o
   7  -3   3        174.09        129.17        36.62 o
   8  -3   3         27.64          1.74        39.31 o
   9  -3   3         12.99         49.53        47.18 o
  10  -3   3        104.75        -42.78        55.38 o
 -11  -2   3        112.37        116.33        48.57 o
 -10  -2   3        155.36        100.83        39.29 o
  -9  -2   3       2615.70       2467.02        71.20 o
  -8  -2   3        637.21        618.42        36.66 o
  -7  -2   3        626.35        579.25        33.24 o
  -6  -2   3       2680.85       2835.11        54.55 o
  -5  -2   3       6611.97       6697.39        87.48 o
  -4  -2   3       1067.36       1055.45        38.61 o
  -3  -2   3          0.16          1.67        18.40 o
  -2  -2   3       3736.19       3976.38        75.23 o
  -1  -2   3        794.89        773.71        42.54 o
   0  -2   3       5784.90       5943.24        78.26 o
   1  -2   3       3117.20       2742.00        54.43 o
   2  -2   3         40.26         18.58        20.61 o
   3  -2   3        340.60        357.83        26.27 o
   4  -2   3      11376.86      11511.16       128.55 o
   5  -2   3      21324.09      21813.17       216.81 o
   6  -2   3       1696.90       1668.18        56.61 o
   7  -2   3          7.10         19.58        32.31 o
   8  -2   3       2570.35       2546.46        70.42 o
   9  -2   3         46.86        -23.18        47.84 o
  10  -2   3       3076.11       2899.87       138.33 o
 -11  -1   3       4315.99       4149.58       131.77 o
 -10  -1   3        375.93        414.14        43.87 o
  -9  -1   3       6175.80       6080.61       102.17 o
  -8  -1   3       2868.63       2731.02        59.48 o
  -7  -1   3        549.06        532.69        52.85 o
  -6  -1   3      27734.92      28317.04       260.84 o
  -5  -1   3      33881.93      34039.53       303.83 o
  -4  -1   3       2160.19       2303.81        51.46 o
  -3  -1   3        402.02        402.22        28.24 o
  -2  -1   3      10997.90      10693.35       119.60 o
  -1  -1   3       8999.35       8644.44       137.83 o
   0  -1   3       1283.26       1239.49        36.46 o
   1  -1   3      10241.97      10036.09       101.64 o
   2  -1   3        229.28        317.68        25.72 o
   3  -1   3        283.18        252.43        24.51 o
   4  -1   3      30954.53      31124.51       284.19 o
   5  -1   3      25409.33      25655.90       244.38 o
   6  -1   3        748.10        714.47        42.63 o
   7  -1   3       1508.38       1555.48        50.84 o
   8  -1   3      24721.42      25281.94       227.33 o
   9  -1   3        458.61        420.92        40.35 o
  10  -1   3       2820.12       2676.29       140.33 o
  11  -1   3         29.75         -4.58        50.46 o
 -11   0   3       6860.15       6939.57       182.25 o
 -10   0   3        427.61        463.84        44.19 o
  -9   0   3       2970.95       3005.43        75.47 o
  -8   0   3         82.46        118.98        27.66 o
  -7   0   3        173.13        236.44        31.67 o
  -6   0   3      21710.14      22487.26       198.83 o
  -5   0   3      22706.08      22280.10       222.77 o
  -4   0   3        475.36        425.50        31.95 o
  -3   0   3        887.17        828.18        43.65 o
  -2   0   3      25681.69      24887.22       274.88 o
  -1   0   3     101452.97     109292.37      1101.01 o
   0   0   3       6232.06       6074.61        69.47 o
   1   0   3       2366.51       2352.52        47.81 o
   2   0   3      10117.87       9843.67       107.18 o
   3   0   3        889.39        945.75        34.64 o
   4   0   3      20948.42      20992.47       192.12 o
   5   0   3       4033.40       4023.79        60.87 o
   6   0   3         78.09         92.95        19.14 o
   7   0   3       4562.73       4556.44        66.47 o
   8   0   3      18596.96      19316.36       182.28 o
   9   0   3        898.51       1046.62        56.03 o
  10   0   3        188.74         97.81        52.04 o
  11   0   3       1181.62       1175.44        75.89 o
 -11   1   3       1984.78       1899.33       109.22 o
 -10   1   3        100.90        152.95        48.51 o
  -9   1   3        369.39        347.87        44.44 o
  -8   1   3        555.51        570.06        42.82 o
  -7   1   3       1589.08       1555.70        47.70 o
  -6   1   3       2862.54       2795.89        51.92 o
  -5   1   3       3623.15       3594.60        63.76 o
  -4   1   3        637.29        588.98        41.23 o
  -3   1   3       2431.00       2367.45        50.39 o
  -2   1   3      18517.20      19459.45       364.96 o
  -1   1   3         37.07         48.97        17.36 o
   0   1   3       3348.15       3033.29        75.75 o
   1   1   3       1716.49       1565.20        38.74 o
   2   1   3       4020.81       4125.84        53.68 o
   3   1   3        139.95        147.24        18.86 o
   4   1   3         38.11         18.35        16.56 o
   5   1   3        523.18        544.07        32.56 o
   6   1   3        263.12        313.16        26.19 o
   7   1   3        551.05        566.41        30.51 o
   8   1   3        119.91        124.96        26.03 o
   9   1   3        559.75        515.92        52.38 o
  10   1   3          0.01        -17.85        40.98 o
  11   1   3         75.91        123.34        53.35 o
 -11   2   3        200.86        255.47        54.92 o
 -10   2   3         90.81         54.79        43.60 o
  -9   2   3          5.83         22.42        33.49 o
  -8   2   3         24.94         -1.68        28.49 o
  -7   2   3         20.68         -8.29        26.23 o
  -6   2   3        184.27        145.20        22.94 o
  -5   2   3        966.94       1015.12        37.39 o
  -4   2   3        931.58        955.49        42.33 o
  -3   2   3       2949.36       3042.18        47.85 o
  -2   2   3       2126.46       1969.18        42.55 o
  -1   2   3       1122.37       1103.48        27.65 o
   0   2   3       1491.00       1585.62        26.54 o
   1   2   3       5477.14       5743.38        64.01 o
   2   2   3       8814.12       8543.85        69.17 o
   3   2   3        215.37        252.26        15.84 o
   4   2   3       1151.78       1141.58        29.19 o
   5   2   3       3134.90       3285.71        46.68 o
   6   2   3        119.39         95.32        17.78 o
   7   2   3       4529.11       4582.55        68.27 o
   8   2   3       3592.86       3739.79        71.71 o
   9   2   3        106.51        170.33        34.10 o
  10   2   3        523.54        476.93        49.59 o
  11   2   3       5226.04       5222.09       181.66 o
 -10   3   3          3.16          2.57        48.12 o
  -9   3   3        172.99        294.52        49.70 o
  -8   3   3       8139.25       8223.98       149.34 o
  -7   3   3       4784.22       4691.55        87.07 o
  -6   3   3        972.94       1036.33        56.42 o
  -5   3   3        127.14        170.47        24.92 o
  -4   3   3       3687.88       3763.06        65.38 o
  -3   3   3      24237.89      26014.06       236.01 o
  -2   3   3      33331.54      33222.08       311.10 o
  -1   3   3       1436.64       1412.16        26.52 o
   0   3   3         26.50          7.09        16.55 o
   1   3   3      36097.06      36503.26       314.51 o
   2   3   3      23900.53      23066.38       173.31 o
   3   3   3         91.37        119.42        15.02 o
   4   3   3         65.36        116.80        16.16 o
   5   3   3       7626.59       7461.32        70.43 o
   6   3   3        255.11        309.58        20.40 o
   7   3   3       7985.68       8037.74        89.42 o
   8   3   3       5423.52       5275.21        85.38 o
   9   3   3          1.91        -30.27        30.27 o
  10   3   3       2303.48       2470.36        86.46 o
  11   3   3      15934.35      15874.47       328.30 o
  12   3   3       1418.59       1389.48       109.95 o
 -10   4   3          0.57         47.14        56.16 o
  -9   4   3       2947.10       3117.06       106.34 o
  -8   4   3      18267.20      18170.77       235.42 o
  -7   4   3       1810.99       1813.84        65.99 o
  -6   4   3        273.61        308.79        34.20 o
  -5   4   3       5564.86       5541.85        88.21 o
  -4   4   3       6098.68       5746.45        74.53 o
  -3   4   3      23070.47      23995.76       261.74 o
  -2   4   3      23511.08      24112.94       229.61 o
  -1   4   3          7.14         -4.05        14.72 o
   0   4   3       2976.28       2926.72        41.65 o
   1   4   3      15798.77      14507.88       150.24 o
   2   4   3      12343.33      11143.37       164.20 o
   3   4   3       1701.41       1722.48        41.62 o
   5   4   3      24648.80      24917.80       198.65 o
   6   4   3       1727.73       1817.75        39.61 o
   7   4   3       6783.91       6804.45        79.78 o
   8   4   3       1314.64       1244.60        49.03 o
   9   4   3        583.19        632.52        43.72 o
  10   4   3       1395.78       1305.20        82.52 o
  11   4   3       8258.57       8462.97       182.16 o
  12   4   3        988.36       1014.97       105.51 o
  -9   5   3       2176.94       2363.00       148.11 o
  -8   5   3       3865.56       4047.82       110.80 o
  -7   5   3        704.63        651.32        45.52 o
  -6   5   3        127.57         49.54        36.93 o
  -5   5   3       3095.41       3120.25        68.37 o
  -4   5   3       4428.55       4476.53        72.44 o
  -3   5   3        801.23        775.07        39.21 o
  -2   5   3       1374.20       1429.90        40.15 o
  -1   5   3       2390.64       2246.66        60.89 o
   0   5   3       1330.98       1411.51        43.98 o
   1   5   3       3615.49       3297.02        66.58 o
   2   5   3       2125.86       1979.45        56.48 o
   3   5   3        205.73        225.94        26.51 o
   4   5   3       2136.23       2119.87        48.75 o
   5   5   3      11203.61      11218.77       117.15 o
   6   5   3        425.39        407.31        30.95 o
   7   5   3         30.62          7.88        23.02 o
   8   5   3        187.09        172.69        29.54 o
   9   5   3        343.34        366.18        38.47 o
  10   5   3         46.47          6.11        40.28 o
  11   5   3        775.01        856.69        98.53 o
  12   5   3        253.46        299.50        77.24 o
  -9   6   3          3.51         -4.01        59.76 o
  -8   6   3          3.15        -11.71        52.40 o
  -7   6   3          3.40         64.67        57.99 o
  -6   6   3        181.10         93.47        43.78 o
  -5   6   3         34.33         26.06        37.83 o
  -4   6   3          0.39         22.13        27.80 o
  -3   6   3         44.96         26.76        22.45 o
  -2   6   3         13.78         23.45        20.27 o
  -1   6   3        179.84        173.22        21.01 o
   0   6   3         12.51         -4.36        20.43 o
   2   6   3        252.67        283.08        34.12 o
   3   6   3         95.55        105.04        24.24 o
   4   6   3        155.23        131.11        23.59 o
   5   6   3       4823.21       4764.76        97.27 o
   6   6   3        107.32        100.17        24.75 o
   7   6   3        125.00        126.72        29.33 o
   8   6   3       3128.54       3101.37        73.52 o
   9   6   3        282.53        312.89        46.02 o
  10   6   3        575.04        587.79        50.41 o
  11   6   3        181.91        284.42        57.76 o
  -8   7   3       1666.30       1770.96       105.21 o
  -7   7   3         12.03        -42.59        59.10 o
  -6   7   3        291.08        278.73        51.04 o
  -5   7   3       5929.29       6130.02       127.21 o
  -4   7   3       3297.37       3224.32        80.96 o
  -3   7   3        131.49        132.32        29.43 o
  -2   7   3       1803.63       1925.08        54.56 o
  -1   7   3      14648.28      14937.19       155.50 o
   0   7   3          1.46        -30.37        30.37 o
   1   7   3       5978.72       5800.05        86.54 o
   2   7   3        134.36         74.88        48.28 o
   3   7   3        236.79        181.47        32.22 o
   4   7   3      10600.95      10555.19       127.67 o
   5   7   3      14470.59      14669.45       165.52 o
   6   7   3        508.84        481.02        37.06 o
   7   7   3        942.11        916.51        55.41 o
   8   7   3       9113.04       9286.12       139.72 o
   9   7   3       3077.72       3143.05        92.83 o
  10   7   3       1527.65       1545.11        98.18 o
  11   7   3          7.72         23.15        70.24 o
  -7   8   3        974.29       1028.00       113.62 o
  -6   8   3       1737.59       1744.74       111.51 o
  -5   8   3      12316.49      12703.97       182.57 o
  -4   8   3       2867.55       2897.55        90.05 o
  -3   8   3        210.05        218.80        37.94 o
  -2   8   3       8248.44       8625.02       123.33 o
  -1   8   3      14747.72      14921.18       153.69 o
   0   8   3         85.65         61.06        31.93 o
   1   8   3       3304.23       3384.25       125.15 o
   2   8   3       4971.39       5009.81       117.59 o
   3   8   3         32.38         28.79        29.61 o
   4   8   3       6034.54       6153.87       130.31 o
   5   8   3       2353.47       2336.45        83.89 o
   6   8   3        850.95        765.15        60.60 o
   7   8   3       1363.83       1455.82        75.15 o
   8   8   3      16288.51      16391.36       206.05 o
   9   8   3       4686.98       4871.66       126.44 o
  10   8   3        185.99        260.31        64.86 o
  11   8   3        767.33        942.62       163.29 o
  -6   9   3        375.19        351.57        79.82 o
  -5   9   3       3025.12       3238.79       179.55 o
  -4   9   3         39.05         36.35        52.90 o
  -3   9   3         14.39        -44.07        44.07 o
  -2   9   3       6069.40       6046.30       128.25 o
  -1   9   3       4657.28       4574.29        88.06 o
   0   9   3         36.17        -30.49        36.86 o
   1   9   3        172.74        215.65        43.40 o
   2   9   3       4390.17       4373.40        94.64 o
   3   9   3         30.57         91.43        40.96 o
   4   9   3        556.51        506.64        48.47 o
   5   9   3        612.96        456.88        51.39 o
   6   9   3         66.09         49.79        42.62 o
   7   9   3        762.04        641.29        52.22 o
   8   9   3       5017.48       5314.76       122.59 o
   9   9   3       1137.64       1016.98        86.63 o
  10   9   3         54.66         85.36       103.34 o
  -4  10   3          3.91         36.18        71.13 o
  -3  10   3        313.12        282.87        80.96 o
  -2  10   3          0.05         49.28        55.55 o
  -1  10   3          9.67        -42.10        42.10 o
   0  10   3         26.11         18.07        44.82 o
   1  10   3          9.49        -22.67        42.09 o
   2  10   3         11.03         17.95        41.65 o
   3  10   3         32.11         -0.28        59.48 o
   4  10   3        334.55        370.00        47.10 o
   5  10   3         44.21         16.88        39.98 o
   6  10   3         58.43         28.57        50.21 o
   7  10   3         48.30         42.49        63.46 o
   8  10   3        660.56        723.56        83.36 o
   9  10   3          6.22        -16.75        82.44 o
  -3  11   3        154.88         19.21        95.63 o
  -2  11   3       2290.81       2660.41       171.47 o
  -1  11   3        914.65        846.86        90.24 o
   0  11   3          0.19         14.77        57.05 o
   1  11   3        712.54        424.25        76.65 o
   2  11   3       6067.82       6225.14       160.75 o
   3  11   3       1176.91        996.57       127.64 o
   4  11   3        369.61        197.09        63.38 o
   5  11   3       1708.94       1645.28       119.31 o
   6  11   3        677.57        692.48       119.90 o
   7  11   3       1133.82       1223.53       134.07 o
   8  11   3       2807.45       2877.58       242.11 o
   0  12   3        119.66        123.03        79.56 o
   1  12   3       3676.31       3406.87       152.91 o
   2  12   3       8301.71       7889.56       245.88 o
   3  12   3        818.61        975.14       141.09 o
   4  12   3        159.25        109.63       171.21 o
   5  12   3       4768.01       4449.63       330.71 o
   6  12   3       2635.98       2728.46       224.44 o
  -5  -9   4       3858.20       3859.02       215.35 o
  -4  -9   4        735.02        705.96        85.11 o
  -3  -9   4         68.36        183.39       101.89 o
  -2  -9   4       3589.28       3885.98       197.20 o
  -1  -9   4       2632.35       2494.97       180.47 o
   0  -9   4        130.89         -0.01        73.40 o
   1  -9   4         41.87        -25.02        78.41 o
  -7  -8   4       1870.39       1349.50       178.46 o
  -6  -8   4       3803.99       3788.15       172.81 o
  -5  -8   4       3141.32       3226.74       128.17 o
  -4  -8   4          1.04        -52.31        74.06 o
  -3  -8   4        720.58        685.75        68.72 o
  -2  -8   4      10227.78      10349.58       347.74 o
  -1  -8   4       4600.77       4484.56       133.93 o
   0  -8   4         70.78         29.95        59.85 o
   1  -8   4       1909.60       1878.39       133.61 o
   2  -8   4       6460.67       6340.28       159.87 o
   3  -8   4         28.53        -30.10        68.90 o
  -8  -7   4       4326.21       4329.11       150.33 o
  -7  -7   4       1925.26       2070.94       119.65 o
  -6  -7   4       1458.18       1293.57       110.09 o
  -5  -7   4        477.09        427.77        52.41 o
  -4  -7   4        878.76        829.36        66.37 o
  -3  -7   4        899.89        861.78       115.27 o
  -2  -7   4       6565.84       6800.33       136.42 o
  -1  -7   4       2719.50       2742.98       113.19 o
   0  -7   4         68.33         10.12        43.17 o
   1  -7   4       1287.80       1372.87        91.47 o
   2  -7   4       5425.36       5666.66       139.54 o
   3  -7   4          0.14        -50.08        50.08 o
   4  -7   4        380.61        195.70        64.11 o
   5  -7   4        924.17        925.01        90.16 o
  -9  -6   4         99.82         43.48        61.18 o
  -8  -6   4        626.48        454.39        84.11 o
  -7  -6   4        328.49        307.42        74.58 o
  -6  -6   4        304.25        268.63        44.05 o
  -5  -6   4        413.48        399.41        57.01 o
  -4  -6   4       1363.87       1681.65       107.71 o
  -3  -6   4        247.79        203.94        39.97 o
  -2  -6   4       1299.71       1271.38        71.25 o
  -1  -6   4         19.36        -15.02        34.68 o
   0  -6   4        336.86        365.66        40.09 o
   1  -6   4          0.21         16.82        38.37 o
   2  -6   4         98.88        133.83        39.77 o
   3  -6   4        233.23        314.63        42.27 o
   4  -6   4          9.35        -29.19        42.83 o
   5  -6   4         25.30         81.97        55.29 o
   6  -6   4        671.13        593.19       102.11 o
 -10  -5   4        552.23        375.56       114.88 o
  -9  -5   4       1618.24       1532.92       332.38 o
  -8  -5   4        940.01       1095.87        76.01 o
  -7  -5   4        650.57        656.46        46.06 o
  -6  -5   4          0.99         -9.30        32.52 o
  -5  -5   4        315.66        347.31        38.77 o
  -4  -5   4       1658.61       1805.92        76.49 o
  -3  -5   4        122.23        128.99        33.52 o
  -2  -5   4       2683.24       2670.52        80.90 o
  -1  -5   4        780.08        749.79        64.40 o
   0  -5   4          3.66        -21.96        28.62 o
   1  -5   4       3638.69       3708.68        86.15 o
   2  -5   4       9506.84       9757.15       133.58 o
   3  -5   4        240.84        284.32        41.04 o
   4  -5   4        608.13        611.72        46.69 o
   5  -5   4       4489.14       4464.68       100.11 o
   6  -5   4          9.09         86.64        48.32 o
   7  -5   4       1565.60       1637.80       111.36 o
 -10  -4   4          2.65        -22.36        73.45 o
  -9  -4   4       5177.77       5300.27       206.38 o
  -8  -4   4       8337.20       8253.59       152.39 o
  -7  -4   4       2570.79       2512.61        67.87 o
  -6  -4   4         23.49         36.53        29.67 o
  -5  -4   4       5677.62       5739.78        93.88 o
  -4  -4   4      13838.11      14030.65       186.17 o
  -3  -4   4        973.92       1015.48        59.71 o
  -2  -4   4       2940.76       2932.74        72.20 o
  -1  -4   4       2863.23       2835.72        65.57 o
   0  -4   4         61.47         50.46        27.47 o
   1  -4   4      19130.13      19379.33       205.99 o
   2  -4   4       7031.33       7052.89       103.48 o
   3  -4   4         31.00         27.44        31.81 o
   4  -4   4       4525.38       4440.06        88.09 o
   5  -4   4      20816.19      20863.95       272.19 o
   6  -4   4       1400.91       1419.70        70.24 o
   7  -4   4       1049.11        961.89        76.36 o
   8  -4   4       1279.70       1350.06        86.46 o
 -11  -3   4        843.78        977.06       157.27 o
 -10  -3   4       1974.14       2025.80       158.87 o
  -9  -3   4       3037.00       2822.45       118.92 o
  -8  -3   4      10737.59      10408.43       167.48 o
  -7  -3   4        105.50        117.60        35.33 o
  -6  -3   4        307.03        316.69        28.84 o
  -5  -3   4      19438.27      19682.00       205.89 o
  -4  -3   4      15227.33      15152.61       220.11 o
  -3  -3   4         37.63         40.24        25.44 o
  -2  -3   4       1627.81       1678.43        53.78 o
  -1  -3   4       9847.24       9233.47       128.67 o
   0  -3   4        796.02        808.47        44.67 o
   1  -3   4       8095.82       8128.29       104.85 o
   2  -3   4        965.48        922.47        45.99 o
   3  -3   4        934.50        861.69        45.95 o
   4  -3   4       5013.85       5011.05        83.61 o
   5  -3   4      18044.29      18441.04       197.92 o
   6  -3   4       1641.78       1608.28        72.74 o
   7  -3   4         13.43         52.67        38.13 o
   8  -3   4       4655.40       4621.25       117.31 o
   9  -3   4       1716.78       1756.76        88.26 o
 -11  -2   4       1260.25       1141.37       118.02 o
 -10  -2   4       1193.95       1225.38       106.93 o
  -9  -2   4       1082.63       1028.97        71.89 o
  -8  -2   4        472.30        511.04        46.61 o
  -7  -2   4        328.61        272.14        38.86 o
  -6  -2   4        605.41        632.25        47.44 o
  -5  -2   4       5420.20       5279.96        90.09 o
  -4  -2   4        783.80        773.13        34.75 o
  -3  -2   4        329.94        322.89        25.59 o
  -2  -2   4        239.09        231.75        29.93 o
  -1  -2   4       9972.00      10096.92       132.31 o
   0  -2   4        737.73        767.06        44.15 o
   1  -2   4        216.47        235.85        24.78 o
   2  -2   4         73.70         41.40        20.55 o
   3  -2   4        228.22        202.66        24.22 o
   4  -2   4       1543.07       1537.39        49.59 o
   5  -2   4        377.30        420.96        32.42 o
   6  -2   4         26.97        -27.74        27.74 o
   7  -2   4        168.46        179.98        33.04 o
   8  -2   4        160.08        118.23        35.27 o
   9  -2   4        245.25        213.04        41.99 o
  10  -2   4        116.18         53.00        64.13 o
 -11  -1   4        660.70        442.12        85.79 o
 -10  -1   4         79.53         46.83        66.54 o
  -9  -1   4          2.27         -4.34        39.89 o
  -8  -1   4         12.03         64.54        42.18 o
  -7  -1   4        138.07         50.81        33.50 o
  -6  -1   4       1765.86       1656.33        50.76 o
  -5  -1   4       2203.90       2181.94        57.78 o
  -4  -1   4        599.56        498.08        30.25 o
  -3  -1   4          2.63         13.08        17.35 o
  -2  -1   4        298.26        165.90        22.52 o
  -1  -1   4       8247.88       8075.33        98.70 o
   0  -1   4       1589.56       1593.60        43.66 o
   1  -1   4        344.83        356.41        24.23 o
   2  -1   4       1926.84       1823.25        43.33 o
   3  -1   4        439.95        339.42        24.66 o
   4  -1   4       2515.94       2525.15        53.26 o
   5  -1   4       4949.96       5003.97        77.19 o
   6  -1   4        482.40        451.38        35.17 o
   7  -1   4        536.75        522.99        32.37 o
   8  -1   4       7889.23       7765.33       104.29 o
   9  -1   4        127.79        121.71        34.34 o
  10  -1   4        958.53        987.97        74.63 o
 -11   0   4       5541.64       5273.65       209.00 o
 -10   0   4       2247.51       2485.90       132.58 o
  -9   0   4        415.46        344.81        60.74 o
  -8   0   4       1143.43       1104.16        92.57 o
  -7   0   4       2663.95       2602.61        77.07 o
  -6   0   4       6355.86       6215.37       100.58 o
  -5   0   4      12284.10      12578.31       146.02 o
  -4   0   4        122.08         60.98        25.20 o
  -3   0   4        193.15        135.42        23.22 o
  -2   0   4        725.64        482.74        29.62 o
  -1   0   4      16658.90      15821.81       221.77 o
   0   0   4          0.64        -16.75        16.75 o
   1   0   4       1279.87       1167.85        33.59 o
   2   0   4      22164.18      21635.20       195.41 o
   3   0   4       3838.39       3784.64        57.82 o
   4   0   4       4598.39       4438.31        62.16 o
   5   0   4       1531.19       1457.14        39.14 o
   6   0   4       3882.65       3881.24        56.15 o
   7   0   4       1638.26       1608.45        47.25 o
   8   0   4      15898.27      16330.70       161.61 o
   9   0   4       1627.20       1684.69        61.22 o
  10   0   4        288.52        224.93        54.28 o
  11   0   4       4246.87       4109.54       140.67 o
 -11   1   4       7440.45       7513.06       248.83 o
 -10   1   4        992.74       1415.87       130.13 o
  -9   1   4        149.48        208.34        50.20 o
  -8   1   4       5716.73       5705.98       128.42 o
  -7   1   4      11736.37      11716.48       181.87 o
  -6   1   4        576.51        503.66        33.11 o
  -5   1   4       5487.94       5305.12        79.01 o
  -4   1   4        644.26        700.55        45.18 o
  -3   1   4        335.05        343.73        24.93 o
  -2   1   4       6903.48       6163.70        81.50 o
  -1   1   4      17522.49      16894.79       381.42 o
   0   1   4       3852.94       3859.72        61.18 o
   1   1   4       7643.52       7554.13        89.24 o
   2   1   4      54083.97      54414.21       470.11 o
   3   1   4       6504.56       6408.35        78.03 o
   4   1   4       5405.71       5622.25        74.87 o
   5   1   4        156.81        149.48        17.69 o
   6   1   4       4999.64       5041.43        64.76 o
   7   1   4       1402.82       1356.38        44.48 o
   8   1   4      10285.48      10535.62       118.38 o
   9   1   4        863.32        861.34        47.04 o
  10   1   4          0.19        -33.65        47.97 o
  11   1   4       5762.96       5499.39       159.70 o
 -10   2   4        525.45        631.83        86.44 o
  -9   2   4         37.34         33.25        43.81 o
  -8   2   4       5998.92       6042.71       113.72 o
  -7   2   4       5734.20       5824.45       103.72 o
  -6   2   4         47.15         25.47        24.90 o
  -5   2   4         86.46         69.64        23.46 o
  -4   2   4       3010.09       2799.16        65.74 o
  -3   2   4        581.65        512.36        32.52 o
  -2   2   4       9862.13       9980.55       104.15 o
  -1   2   4       4910.28       4851.54        66.82 o
   0   2   4         43.86         35.57        14.86 o
   1   2   4       2921.98       2832.43        45.07 o
   2   2   4       6208.09       5722.52        57.64 o
   3   2   4        457.48        392.67        23.27 o
   4   2   4        493.06        499.88        24.47 o
   5   2   4       3977.44       4072.80        56.61 o
   6   2   4        930.69        872.62        35.17 o
   7   2   4         14.25         16.40        22.07 o
   8   2   4       2570.29       2550.85        61.71 o
   9   2   4        130.38         82.80        42.00 o
  10   2   4         33.87         73.71        42.23 o
  11   2   4        661.05        867.45        86.34 o
 -10   3   4         13.55         29.85        62.25 o
  -9   3   4         63.43         61.42        37.69 o
  -8   3   4        349.72        363.15        41.94 o
  -7   3   4         35.35         34.93        27.43 o
  -6   3   4        219.14        214.87        24.47 o
  -5   3   4        178.85        175.35        22.84 o
  -4   3   4         47.14         39.21        20.67 o
  -3   3   4        450.46        380.07        23.64 o
  -2   3   4        765.29        745.32        30.32 o
  -1   3   4        466.20        416.94        25.72 o
   0   3   4          4.46        -13.16        13.16 o
   1   3   4        653.22        569.63        27.71 o
   2   3   4       6263.93       6287.78        74.06 o
   3   3   4         25.66         56.99        14.13 o
   4   3   4          0.89         -2.31        14.46 o
   5   3   4       1119.60       1066.59        30.25 o
   6   3   4       2145.11       2053.17        40.76 o
   7   3   4        164.96        116.37        22.60 o
   8   3   4        599.53        642.23        43.94 o
   9   3   4         41.55         26.19        35.68 o
  10   3   4          4.99         37.14        39.59 o
  11   3   4       2258.02       2450.79        98.96 o
 -10   4   4        267.35        220.22        66.08 o
  -9   4   4        489.13        488.83        49.50 o
  -8   4   4       5918.14       6122.55       104.36 o
  -7   4   4       1313.86       1525.28       104.25 o
  -6   4   4          0.20        -34.00        34.00 o
  -5   4   4       4310.09       4307.16        74.79 o
  -4   4   4      21961.01      22200.48       211.10 o
  -3   4   4        236.07        180.75        20.45 o
  -2   4   4       7737.23       8019.23        96.71 o
  -1   4   4       2119.30       2015.58        47.04 o
   0   4   4        845.08        737.27        37.41 o
   1   4   4        334.81        177.75        18.34 o
   2   4   4       6746.19       5766.67        86.71 o
   3   4   4        285.27        301.99        20.50 o
   4   4   4        898.09        820.39        31.65 o
   5   4   4      41532.38      43717.29       314.26 o
   6   4   4      11218.20      11101.40       101.25 o
   7   4   4       1004.22       1023.13        39.01 o
   8   4   4       1084.49       1024.21        48.83 o
   9   4   4       6734.65       6920.07       109.68 o
  10   4   4         49.41         -1.81        48.27 o
  11   4   4       4817.69       4975.82       119.77 o
  -9   5   4        757.16        871.00        72.99 o
  -8   5   4       8548.95       9216.80       183.15 o
  -7   5   4        868.37       1166.55        81.62 o
  -6   5   4         21.46        -50.58        50.58 o
  -5   5   4      12174.09      12432.84       148.11 o
  -4   5   4      24655.04      25631.46       289.36 o
  -3   5   4          2.05         -7.89        21.25 o
  -2   5   4          3.31         20.04        20.26 o
  -1   5   4      20997.13      21565.54       213.88 o
   0   5   4       5317.13       4991.40        73.12 o
   1   5   4        765.81        615.48        29.43 o
   2   5   4        326.92        206.07        24.90 o
   3   5   4        465.03        596.96        32.79 o
   4   5   4       2674.73       2702.05        49.60 o
   5   5   4      36062.32      36717.79       296.51 o
   6   5   4      15713.50      15829.43       140.59 o
   7   5   4        551.59        646.22        38.78 o
   8   5   4       3946.44       4037.53        83.31 o
   9   5   4       9224.82       9600.73       126.19 o
  10   5   4          0.19        -20.65        40.32 o
  11   5   4       1777.10       1853.09       100.02 o
  -9   6   4         83.57        181.41        69.49 o
  -8   6   4       2517.77       2508.40       128.62 o
  -7   6   4        102.66        118.56        46.70 o
  -6   6   4        247.09        177.24        49.23 o
  -5   6   4       6032.52       5895.31       110.63 o
  -4   6   4       6042.62       5910.11        91.68 o
  -3   6   4        190.97        192.42        26.23 o
  -2   6   4       4145.30       4166.55        75.06 o
  -1   6   4       7774.36       7576.59       101.67 o
   0   6   4       3195.84       3068.35        52.81 o
   1   6   4       1283.93       1260.84        46.99 o
   2   6   4        472.53        565.28        41.06 o
   3   6   4        737.29        701.37        33.69 o
   4   6   4         74.28         51.08        21.16 o
   5   6   4       7055.60       6915.23        87.59 o
   6   6   4       2572.81       2622.84        61.67 o
   7   6   4         98.55         64.65        29.87 o
   8   6   4       2905.47       2979.82        70.71 o
   9   6   4       2561.98       2631.36        76.19 o
  10   6   4         29.67         -8.20        41.33 o
  11   6   4         13.10        -57.44        57.44 o
  -8   7   4         16.82         -3.67        63.32 o
  -7   7   4         34.05        -65.05        65.05 o
  -6   7   4          8.79         -5.86        51.48 o
  -5   7   4         26.48        -20.40        39.90 o
  -4   7   4        317.29        292.57        34.70 o
  -3   7   4         61.67         53.40        27.10 o
  -2   7   4         15.61          5.19        24.98 o
  -1   7   4          4.85         26.10        24.92 o
   0   7   4         11.06         17.03        20.46 o
   1   7   4        547.60        559.48        36.66 o
   2   7   4          3.69        -14.39        21.18 o
   3   7   4        707.99        739.50        43.13 o
   4   7   4        243.27        229.77        25.03 o
   5   7   4       1191.13       1104.84        47.52 o
   6   7   4        130.75        254.03        32.13 o
   7   7   4         16.14        -16.01        32.91 o
   8   7   4        388.28        373.94        44.20 o
   9   7   4        410.57        471.57        48.55 o
  10   7   4        253.53        255.01        53.99 o
  11   7   4         59.41        119.18        66.52 o
  -7   8   4        966.50        873.02        98.69 o
  -6   8   4         97.73         35.10        67.27 o
  -5   8   4       1947.88       1862.71        85.00 o
  -4   8   4        483.47        464.70        42.15 o
  -3   8   4        509.53        489.67        37.27 o
  -2   8   4       2968.90       2988.19        73.50 o
  -1   8   4      10451.66      10472.63       152.63 o
   0   8   4       2172.11       2038.27        62.02 o
   1   8   4         18.06         -0.55        38.82 o
   2   8   4       5707.95       5738.88        85.92 o
   3   8   4       3068.90       3082.80        96.64 o
   4   8   4       1325.35       1337.27       113.64 o
   5   8   4       1718.14       1811.74        63.77 o
   6   8   4        390.77        409.52        44.83 o
   7   8   4         29.77         53.20        37.69 o
   8   8   4      10125.05      10312.51       152.69 o
   9   8   4       3411.60       3546.80       102.54 o
  10   8   4         40.11         37.28        63.16 o
  11   8   4       1124.11       1197.64       111.19 o
  -6   9   4        135.78        189.31        72.50 o
  -5   9   4       2706.13       2795.40       136.44 o
  -4   9   4        205.74        284.79        56.07 o
  -3   9   4        231.00        219.10        45.64 o
  -2   9   4       4339.14       4403.05        96.52 o
  -1   9   4      13889.73      14167.72       183.26 o
   0   9   4        555.95        528.25        44.55 o
   1   9   4        134.46        153.20        88.63 o
   2   9   4      18912.90      19492.07       215.96 o
   3   9   4      11257.03      11605.64       167.06 o
   4   9   4        604.82        626.41        48.96 o
   5   9   4        893.18        859.10        58.04 o
   6   9   4       3717.61       3818.63        92.93 o
   7   9   4        226.81        172.58        49.75 o
   8   9   4       7723.94       7971.17       141.36 o
   9   9   4       3444.07       3660.12       124.98 o
  10   9   4        190.63        198.19        66.27 o
  -5  10   4        114.27        116.01        75.72 o
  -4  10   4       2199.72       2453.61       141.29 o
  -3  10   4        411.06        482.28        80.49 o
  -2  10   4       3195.47       3263.91       105.87 o
  -1  10   4       2351.66       2319.75        84.08 o
   0  10   4        147.63        108.32        58.41 o
   1  10   4       2450.97       2417.10        86.41 o
   2  10   4      12203.89      12264.81       180.14 o
   3  10   4       3996.41       3907.66        91.95 o
   4  10   4        555.19        593.37        51.75 o
   5  10   4       1569.08       1621.33        86.82 o
   6  10   4       3711.14       3593.00       163.25 o
   7  10   4         97.09        132.09        57.51 o
   8  10   4       1169.80       1151.41       152.51 o
   9  10   4        598.75        556.26        80.28 o
  -3  11   4         12.95         90.05        76.05 o
  -2  11   4        334.41        353.59        70.12 o
  -1  11   4          6.03         42.66        54.48 o
   0  11   4         73.51         30.06        47.51 o
   1  11   4          0.67          4.78        56.54 o
   2  11   4          4.96         43.38        64.00 o
   3  11   4        137.74         94.99        53.64 o
   4  11   4        438.39        519.25        60.74 o
   5  11   4        221.32        166.09        57.99 o
   6  11   4          1.11        -34.75        61.55 o
   7  11   4         10.07        -56.84        75.34 o
   8  11   4        113.14         45.50       128.95 o
  -1  12   4         21.77        -36.33        73.39 o
   0  12   4        427.68        203.79        73.27 o
   1  12   4        512.16        554.12        65.51 o
   2  12   4       2171.67       2405.47       169.28 o
   3  12   4         99.94        162.84       113.31 o
   4  12   4         38.43        -22.46        86.03 o
   5  12   4       2195.98       2278.61       158.63 o
   6  12   4       3847.98       3634.56       284.35 o
  -6  -8   5         26.99        -83.56        83.56 o
  -5  -8   5        647.80        626.86        79.48 o
  -4  -8   5          0.11        -13.09       101.28 o
  -3  -8   5          5.47        -57.13        67.82 o
  -2  -8   5       1152.50       1248.92       177.89 o
  -1  -8   5       1440.08       1507.87       123.16 o
   0  -8   5          4.75         -7.32        67.87 o
   1  -8   5        559.80        479.00        74.36 o
   2  -8   5       3171.50       3050.60       150.70 o
  -8  -7   5       4422.98       4485.64       158.72 o
  -7  -7   5       7834.42       8080.73       206.02 o
  -6  -7   5         37.58        -73.00        73.00 o
  -5  -7   5          1.26        -16.47        72.68 o
  -4  -7   5       4130.55       4170.34       120.07 o
  -3  -7   5          8.23         58.29        75.42 o
  -2  -7   5       3651.58       3861.97       118.38 o
  -1  -7   5       1812.34       1877.14        94.80 o
   0  -7   5        111.36        190.55        85.46 o
   1  -7   5       2708.17       2752.09       162.35 o
   2  -7   5      14881.34      14960.52       257.32 o
   3  -7   5       1533.65       1453.49       135.98 o
   4  -7   5         17.12        -24.60        93.24 o
  -9  -6   5        364.90         23.10       315.09 o
  -8  -6   5       8246.35       8254.82       183.72 o
  -7  -6   5       5771.84       5511.63       162.35 o
  -6  -6   5          2.37        -56.11        56.11 o
  -5  -6   5       1192.51        946.54       100.42 o
  -4  -6   5       6132.26       6216.87       130.18 o
  -3  -6   5         59.43         24.06        50.03 o
  -2  -6   5       3245.11       3327.22       101.49 o
  -1  -6   5         65.54         82.35        47.27 o
   0  -6   5        414.42        476.50        52.62 o
   1  -6   5       2872.98       2999.64        96.85 o
   2  -6   5       5924.32       5906.97       116.62 o
   3  -6   5        193.24        109.89        48.67 o
   4  -6   5         70.99         58.39        85.73 o
   5  -6   5       4012.01       3920.64       134.21 o
   6  -6   5       2984.23       2582.44       180.24 o
  -9  -5   5          4.16        -45.73       148.34 o
  -8  -5   5       1889.06       1863.97       306.17 o
  -7  -5   5        240.42        115.55        43.42 o
  -6  -5   5         17.35        -37.21        37.21 o
  -5  -5   5       1298.18       1245.69       105.05 o
  -4  -5   5       3005.66       3053.29        97.01 o
  -3  -5   5        161.58        131.78        39.48 o
  -2  -5   5         65.51         35.48        35.36 o
  -1  -5   5         63.87         82.43        39.51 o
   0  -5   5         10.78         28.17        38.52 o
   1  -5   5         15.24         17.14        35.63 o
   2  -5   5         57.55         29.86        40.22 o
   3  -5   5          6.68         83.74        40.84 o
   4  -5   5         32.63        102.99        40.68 o
   5  -5   5        443.39        306.77        51.23 o
   6  -5   5        717.18        528.05        75.63 o
   7  -5   5        244.97        121.30        66.89 o
 -10  -4   5          8.00        -48.44        83.55 o
  -9  -4   5        288.15        233.05       117.00 o
  -8  -4   5        619.68        524.22        73.27 o
  -7  -4   5          5.54        -23.20        42.41 o
  -6  -4   5        260.69        161.33        38.24 o
  -5  -4   5         24.58         36.79        46.18 o
  -4  -4   5       2577.21       2340.65        72.38 o
  -3  -4   5        629.70        623.69        44.47 o
  -2  -4   5        471.08        520.75        46.94 o
  -1  -4   5       2403.08       2346.47        65.15 o
   0  -4   5       1776.59       1759.20        64.81 o
   1  -4   5        798.99        821.91        54.72 o
   2  -4   5        349.82        313.37        34.61 o
   3  -4   5        272.73        243.29        33.49 o
   4  -4   5        122.65        110.69        39.73 o
   5  -4   5       5168.81       4989.26       139.39 o
   6  -4   5        627.45        734.06        64.51 o
   7  -4   5          0.05         26.64        54.99 o
   8  -4   5       1355.08       1279.81       103.16 o
 -10  -3   5       2484.53       2859.80       213.04 o
  -9  -3   5         43.17         49.18        59.99 o
  -8  -3   5       1530.18       1512.43       103.39 o
  -7  -3   5        373.45        360.19        42.98 o
  -6  -3   5        357.61        324.11        42.10 o
  -5  -3   5       3955.59       4004.83        75.30 o
  -4  -3   5      15135.64      15238.00       215.78 o
  -3  -3   5       1079.58       1052.26        52.18 o
  -2  -3   5       1036.86        991.52        53.04 o
  -1  -3   5      30297.82      31389.82       329.44 o
   0  -3   5       8883.71       8691.23       121.40 o
   1  -3   5       1769.38       1755.84        54.26 o
   2  -3   5         88.50         85.32        25.04 o
   3  -3   5       5300.02       5348.53        87.68 o
   4  -3   5        637.69        693.56        61.85 o
   5  -3   5      15719.83      15813.15       188.95 o
   6  -3   5       1753.58       1636.37        68.62 o
   7  -3   5         25.93          4.88        44.42 o
   8  -3   5       6807.71       7158.47       143.60 o
   9  -3   5       5670.08       5835.04       174.91 o
 -10  -2   5      10279.89      10056.16       380.34 o
  -9  -2   5          0.36        -69.11        69.11 o
  -8  -2   5        407.69        331.12        42.99 o
  -7  -2   5       2639.15       2699.34        80.88 o
  -6  -2   5         36.11         -0.31        30.46 o
  -5  -2   5      11579.35      12090.67       145.47 o
  -4  -2   5       9887.57       9758.13       139.34 o
  -3  -2   5        328.65        312.92        27.24 o
  -2  -2   5       1438.97       1372.07        47.25 o
  -1  -2   5      42574.47      43230.64       431.84 o
   0  -2   5       4156.85       4094.40        74.13 o
   1  -2   5       1534.81       1454.98        47.05 o
   2  -2   5       2824.34       2793.33        58.94 o
   3  -2   5       4901.86       4871.05        74.80 o
   4  -2   5          1.07        -11.53        24.44 o
   5  -2   5       5222.15       5100.55        89.63 o
   6  -2   5        121.89         87.28        42.36 o
   7  -2   5          1.28        -14.83        33.54 o
   8  -2   5       7018.10       7020.72       122.69 o
   9  -2   5       5389.25       5482.88       104.76 o
 -10  -1   5       4125.33       3852.92       172.10 o
  -9  -1   5        200.25        200.28        48.82 o
  -8  -1   5          2.08         14.15        39.79 o
  -7  -1   5       4329.10       4191.84       108.28 o
  -6  -1   5         74.09        107.64        30.44 o
  -5  -1   5       3846.87       3717.56        75.15 o
  -4  -1   5        385.94        414.65        29.91 o
  -3  -1   5       2035.21       2120.45        54.32 o
  -2  -1   5       4310.57       4317.54        73.08 o
  -1  -1   5       5421.60       5682.56        78.59 o
   0  -1   5       2843.44       2820.02        59.67 o
   1  -1   5        165.40        175.44        23.35 o
   2  -1   5       2728.19       2730.45        51.41 o
   3  -1   5       4179.37       4103.54        62.48 o
   4  -1   5          1.66         22.80        25.19 o
   5  -1   5        825.09        853.23        43.40 o
   6  -1   5        194.08        190.05        28.53 o
   7  -1   5        125.29        142.69        36.06 o
   8  -1   5        570.46        526.22        36.61 o
   9  -1   5        287.92        285.79        39.55 o
  10  -1   5         24.33        -56.85        56.85 o
 -10   0   5         29.82         29.23        71.37 o
  -9   0   5        122.77        162.71       114.30 o
  -8   0   5         37.83         80.60        43.05 o
  -7   0   5         25.73        -39.63        77.76 o
  -6   0   5          0.07        -25.78        25.80 o
  -5   0   5        180.39        166.33        29.14 o
  -4   0   5         34.41         19.00        27.57 o
  -3   0   5       1622.79       1642.14        77.20 o
  -2   0   5        256.06        258.43        29.33 o
  -1   0   5        965.06       1137.83        61.52 o
   0   0   5        525.50        507.87        35.06 o
   1   0   5         16.49         -5.91        20.10 o
   2   0   5       7410.59       7575.22        96.15 o
   3   0   5       6571.96       6850.56        84.29 o
   4   0   5         58.06         66.02        23.55 o
   5   0   5        348.37        375.44        24.31 o
   6   0   5       2356.09       2407.86        45.79 o
   7   0   5        121.23         85.08        22.95 o
   8   0   5       1867.74       2008.66        53.73 o
   9   0   5        277.48        196.22        35.49 o
  10   0   5        332.78        224.54        47.87 o
 -10   1   5        928.12        883.40       184.04 o
  -9   1   5        162.16         61.50        74.10 o
  -8   1   5       5227.42       5128.05       132.72 o
  -7   1   5      12392.47      12656.81       196.66 o
  -6   1   5         46.71         64.71        36.00 o
  -5   1   5         99.72        126.94        29.18 o
  -4   1   5       4815.61       4769.57        87.32 o
  -3   1   5       4482.71       4474.48        70.38 o
  -2   1   5       3149.59       2675.05       101.01 o
  -1   1   5       2127.67       1800.15        43.12 o
   0   1   5         51.87         39.86        21.68 o
   1   1   5        448.37        335.60        22.23 o
   2   1   5      83979.93      89774.69       709.86 o
   3   1   5      30273.52      31819.72       275.38 o
   4   1   5         84.53         72.93        20.36 o
   5   1   5       2781.34       2625.82        54.72 o
   6   1   5      14178.07      14288.40       151.92 o
   7   1   5        394.88        413.15        26.32 o
   8   1   5       4251.75       4193.71        73.49 o
   9   1   5         54.89         40.75        29.99 o
  10   1   5        582.65        640.68       136.49 o
  11   1   5       6652.18       6616.26       158.95 o
 -10   2   5         13.34         71.86       102.64 o
  -9   2   5        121.26         90.49        61.12 o
  -8   2   5       8073.33       7894.72       140.16 o
  -7   2   5      13756.93      13949.25       181.07 o
  -6   2   5       1288.42       1272.73        49.45 o
  -5   2   5       2394.05       2362.30        52.84 o
  -4   2   5      24770.89      24570.74       275.34 o
  -3   2   5      12327.21      12195.19       187.60 o
  -2   2   5       2084.00       1733.70        53.73 o
  -1   2   5        761.79        688.91        36.53 o
   0   2   5       2796.17       2743.54        59.86 o
   1   2   5        125.91         32.39        19.68 o
   2   2   5      75119.85      79238.05       724.70 o
   3   2   5      24383.98      24970.67       234.29 o
   4   2   5          0.97         -2.58        20.96 o
   5   2   5      17845.10      17781.56       183.88 o
   6   2   5      18731.18      18602.92       182.86 o
   7   2   5        137.86        167.31        23.56 o
   8   2   5        230.49        219.50        29.04 o
   9   2   5       2266.05       2229.06       100.19 o
  10   2   5        872.80        779.77        55.79 o
  11   2   5       3650.98       3641.87       128.84 o
 -10   3   5        519.56        455.04        66.40 o
  -9   3   5        100.83         70.34        50.16 o
  -8   3   5       3535.84       3723.91        96.93 o
  -7   3   5       6560.04       6610.66       115.12 o
  -6   3   5         63.28         78.58        32.16 o
  -5   3   5        801.15        799.27        44.40 o
  -4   3   5      20253.67      20704.45       214.87 o
  -3   3   5       2755.75       2620.43        55.12 o
  -2   3   5       3315.99       3464.26        62.05 o
  -1   3   5        429.27        405.56        25.82 o
   0   3   5       4337.30       4340.31        59.13 o
   1   3   5         71.16         78.07        18.72 o
   2   3   5       6752.41       6615.26        68.54 o
   3   3   5        741.72        778.68        29.69 o
   4   3   5         21.90          4.33        14.82 o
   5   3   5       3203.06       3085.77        44.83 o
   6   3   5       9365.74       9380.39        95.02 o
   7   3   5        655.32        708.72        35.09 o
   8   3   5          6.78        -26.63        26.63 o
   9   3   5        916.03        961.08        72.60 o
  10   3   5        801.09        758.25        74.41 o
  11   3   5        477.29        505.35        58.81 o
  -9   4   5        211.84        223.98        57.35 o
  -8   4   5        275.53        267.85        54.53 o
  -7   4   5         17.28         53.42        66.75 o
  -6   4   5        240.06        238.91        31.45 o
  -5   4   5         42.28         58.93        25.34 o
  -4   4   5         50.39          0.08        20.99 o
  -3   4   5          3.34         -1.54        17.75 o
  -2   4   5        436.62        434.81        23.17 o
  -1   4   5        922.21       1107.75        42.53 o
   0   4   5         43.17         82.24        17.21 o
   1   4   5         89.22         90.97        19.45 o
   2   4   5         99.91        130.80        19.01 o
   3   4   5         56.99         48.01        16.44 o
   4   4   5         25.77         42.01        15.15 o
   5   4   5       1072.49       1030.43        31.72 o
   6   4   5        116.95        108.61        17.96 o
   7   4   5          2.51         -4.83        20.80 o
   8   4   5        191.90        200.08        30.71 o
   9   4   5        639.14        699.55        46.26 o
  10   4   5        249.59        302.05        54.07 o
  11   4   5        141.32        206.69        55.03 o
  -9   5   5          6.51         37.85        51.76 o
  -8   5   5        755.06        768.02        57.32 o
  -7   5   5        175.94        322.55        45.59 o
  -6   5   5        267.59        237.26        36.13 o
  -5   5   5       2450.43       2495.98        71.68 o
  -4   5   5       6084.10       6187.80        86.20 o
  -3   5   5        800.64        740.75        37.81 o
  -2   5   5       1094.71       1116.50        43.65 o
  -1   5   5      14148.81      13891.18       146.75 o
   0   5   5       6891.87       6658.35       125.24 o
   1   5   5        906.10        923.07        31.48 o
   2   5   5         41.93         31.50        19.98 o
   3   5   5       9175.70       9579.12        99.87 o
   4   5   5        860.08        892.41        34.41 o
   5   5   5      16903.50      16927.29       144.60 o
   6   5   5      13182.77      13434.33       118.74 o
   7   5   5         19.48          0.41        21.96 o
   8   5   5       2520.17       2639.65        62.69 o
   9   5   5      12821.95      12963.21       150.74 o
  10   5   5        833.16        904.92        83.87 o
  11   5   5        436.48        545.17        58.06 o
  -8   6   5        836.19        794.03       134.07 o
  -7   6   5       1473.01       1618.60       110.83 o
  -6   6   5        356.38        318.46        46.13 o
  -5   6   5       6714.70       6776.66       102.93 o
  -4   6   5      10375.93      10514.38       129.61 o
  -3   6   5        259.41        201.46        26.04 o
  -2   6   5       2008.91       1983.33        68.35 o
  -1   6   5      33329.36      33538.07       345.06 o
   0   6   5      19671.06      20182.54       193.81 o
   1   6   5        280.82        280.36        22.43 o
   2   6   5       2985.57       3193.21        60.37 o
   3   6   5      11619.64      11435.92       115.29 o
   4   6   5        712.45        665.20        35.73 o
   5   6   5      21047.01      21634.38       199.79 o
   6   6   5      10050.81      10150.51       113.83 o
   7   6   5        764.84        857.59        41.32 o
   8   6   5      11790.61      11909.29       129.22 o
   9   6   5      14820.00      14770.40       163.46 o
  10   6   5         69.49         -9.27        48.02 o
  11   6   5          1.48         30.88        60.78 o
  -8   7   5        105.14        193.80        88.36 o
  -7   7   5       3905.47       3720.59       138.75 o
  -6   7   5         71.63         30.70        57.06 o
  -5   7   5       4877.55       4856.24       137.75 o
  -4   7   5        706.53        639.92        52.46 o
  -3   7   5        131.65        154.68        31.13 o
  -2   7   5         23.67         49.94        34.53 o
  -1   7   5      18963.41      19795.94       247.02 o
   0   7   5       7736.02       7520.28       115.50 o
   1   7   5         43.54         45.77        16.69 o
   2   7   5       2186.17       2084.40        51.34 o
   3   7   5      11327.90      11188.65       117.85 o
   4   7   5         25.38         13.47        22.63 o
   5   7   5       1242.13       1202.97        52.04 o
   6   7   5        147.79        220.16        31.72 o
   7   7   5        666.31        621.60        42.66 o
   8   7   5       3882.95       3919.88        87.09 o
   9   7   5       3999.36       3845.63        95.92 o
  10   7   5         97.67        103.42        57.71 o
  11   7   5         83.14        -71.98        71.98 o
  -7   8   5        472.71        301.62        82.17 o
  -6   8   5        179.53        211.21        68.34 o
  -5   8   5         69.52          1.56        46.26 o
  -4   8   5        161.30        119.02        40.12 o
  -3   8   5        119.13        105.40        40.49 o
  -2   8   5          3.97         28.11        29.11 o
  -1   8   5        392.25        449.44        75.83 o
   0   8   5          4.16         -6.14        24.93 o
   1   8   5        183.21        176.51        24.53 o
   2   8   5        304.23        316.94        33.35 o
   3   8   5         14.57         17.62        25.32 o
   4   8   5        746.24        689.63        37.11 o
   5   8   5         90.83         53.61        28.61 o
   6   8   5        146.50         94.97        32.62 o
   7   8   5        220.99        213.35        42.39 o
   8   8   5        299.30        279.81        45.67 o
   9   8   5         62.79         21.25        45.18 o
  10   8   5        148.03        156.79        60.94 o
  11   8   5         21.58         38.56        74.89 o
  -6   9   5        254.37        189.23        82.62 o
  -5   9   5        210.16        118.72        69.12 o
  -4   9   5        905.08       1030.25       129.44 o
  -3   9   5        880.26        992.95        84.96 o
  -2   9   5         10.51         53.39        35.01 o
  -1   9   5       2285.97       2248.96        72.88 o
   0   9   5         31.70         -0.59        34.33 o
   1   9   5          7.03         11.66        28.79 o
   2   9   5       8866.29       8907.07       124.63 o
   3   9   5       5468.95       5569.38        99.53 o
   4   9   5        256.74        287.32        35.19 o
   5   9   5        809.38        721.58        51.07 o
   6   9   5       6135.92       5989.50       109.66 o
   7   9   5        644.79        686.05        51.89 o
   8   9   5       1044.25       1239.86        99.11 o
   9   9   5        121.46        110.89        57.29 o
  10   9   5        672.82        620.16        87.37 o
  -5  10   5         16.86         18.27        98.44 o
  -4  10   5       4150.30       4404.77       322.19 o
  -3  10   5       4031.63       4154.44       118.83 o
  -2  10   5       1075.49       1113.22        82.12 o
  -1  10   5       1141.96       1036.78        94.11 o
   0  10   5       1260.58       1188.58        67.16 o
   1  10   5         20.64         25.77        50.71 o
   2  10   5      11177.76      11206.24       160.64 o
   3  10   5       5887.16       6131.80       107.39 o
   4  10   5        212.32        158.74        65.51 o
   5  10   5       1881.51       2117.25        93.99 o
   6  10   5      12125.39      12194.13       208.08 o
   7  10   5       1486.96       1613.70        91.03 o
   8  10   5        377.70        390.52        72.60 o
   9  10   5         39.34        139.81        91.42 o
  -3  11   5       2252.98       2558.74       133.20 o
  -2  11   5        707.25        649.16        59.90 o
  -1  11   5         92.86         33.93        53.83 o
   0  11   5       1672.28       1422.58       121.29 o
   1  11   5        235.71        173.87        57.43 o
   2  11   5       2464.31       2161.88        91.33 o
   3  11   5       1897.21       1914.16        89.90 o
   4  11   5         15.49        -37.01        50.68 o
   5  11   5       3817.35       3611.52       162.69 o
   6  11   5       6735.68       6567.68       155.64 o
   7  11   5        653.01        463.53        89.67 o
   8  11   5         76.60         58.40        69.33 o
  -1  12   5        213.49        102.54        83.53 o
   0  12   5        588.55        571.92       119.70 o
   1  12   5        134.18         27.25        61.87 o
   2  12   5         45.79         -4.58        92.51 o
   3  12   5         37.20         55.84       237.02 o
   4  12   5          8.31         70.08        60.33 o
   5  12   5        293.68        316.01        90.32 o
   6  12   5        315.23        446.92        90.15 o
   7  12   5        167.42        -84.73        84.73 o
  -4  -8   6          2.58        104.59        78.51 o
  -3  -8   6         88.04        191.53        75.37 o
  -2  -8   6        252.97        279.21        77.80 o
  -1  -8   6        245.65        204.28        76.05 o
   0  -8   6         22.54          2.33        77.59 o
  -6  -7   6        468.91        324.95        68.62 o
  -5  -7   6        536.51        500.60        68.94 o
  -4  -7   6       2388.57       2393.61       121.44 o
  -3  -7   6        336.23        191.78        65.31 o
  -2  -7   6        204.75        242.99        59.78 o
  -1  -7   6         20.25        -49.99        57.10 o
   0  -7   6        167.87        111.70        63.70 o
   1  -7   6        235.00        200.48        68.67 o
   2  -7   6       2170.65       2137.51       118.60 o
   3  -7   6        475.17        297.50        70.61 o
  -8  -6   6       2890.11       1802.43       205.23 o
  -7  -6   6       3243.53       3376.77       131.76 o
  -6  -6   6         18.29        -18.49        64.26 o
  -5  -6   6       1541.04       1693.85       100.23 o
  -4  -6   6      12932.15      13221.82       205.84 o
  -3  -6   6       2859.33       3090.10       106.78 o
  -2  -6   6        208.70        172.70        48.33 o
  -1  -6   6        962.12        976.89        78.27 o
   0  -6   6       4660.62       4747.85       151.06 o
   1  -6   6          0.85        -33.72        55.64 o
   2  -6   6       5084.86       5187.22       126.89 o
   3  -6   6       1041.47        912.67        90.45 o
   4  -6   6          5.29         41.51        64.17 o
   5  -6   6       5109.91       5048.33       154.52 o
  -8  -5   6       3465.42       3057.17       287.21 o
  -7  -5   6       1015.00       1094.48        85.17 o
  -6  -5   6        256.51        163.35        81.90 o
  -5  -5   6       1477.86       1312.87        98.70 o
  -4  -5   6      13860.03      14317.47       205.76 o
  -3  -5   6       2107.06       2050.14        85.82 o
  -2  -5   6         74.08         46.10        39.83 o
  -1  -5   6       4345.70       4444.33        96.05 o
   0  -5   6       7687.17       7775.20       149.66 o
   1  -5   6         15.05         34.36        41.59 o
   2  -5   6       2720.96       2819.95        94.26 o
   3  -5   6       1162.11       1197.84        70.05 o
   4  -5   6        594.28        599.40        86.04 o
   5  -5   6       6992.93       6957.72       206.35 o
   6  -5   6       3705.20       3499.95       227.64 o
  -9  -4   6         67.09        -18.24        79.32 o
  -8  -4   6        674.15        584.57        80.31 o
  -7  -4   6         11.38         22.56        65.39 o
  -6  -4   6        608.35        597.53        42.45 o
  -5  -4   6       1141.89       1132.45        65.62 o
  -4  -4   6       5031.62       5029.04        98.10 o
  -3  -4   6        106.29         33.73        45.68 o
  -2  -4   6        191.21        235.83        36.84 o
  -1  -4   6       1467.82       1494.82        62.49 o
   0  -4   6        954.90        894.74        73.82 o
   1  -4   6        217.36        218.07        39.08 o
   2  -4   6          0.58         -9.56        32.70 o
   3  -4   6        388.26        358.84        38.74 o
   4  -4   6        149.52         95.47        36.91 o
   5  -4   6        195.93        240.27        46.45 o
   6  -4   6        280.17        225.52        58.54 o
   7  -4   6          8.82         -5.01        62.70 o
 -10  -3   6          4.34         31.23       101.50 o
  -9  -3   6        122.34        168.76        64.14 o
  -8  -3   6         10.92         49.87        54.63 o
  -7  -3   6         19.27         23.43        43.35 o
  -6  -3   6        186.52        116.90        68.42 o
  -5  -3   6        351.44        372.18        37.57 o
  -4  -3   6         24.55         12.68        32.28 o
  -3  -3   6        617.98        601.55        40.46 o
  -2  -3   6        138.16         76.15        32.49 o
  -1  -3   6      11042.98      10928.45       134.80 o
   0  -3   6       2260.92       2278.68        68.93 o
   1  -3   6         24.10         33.71        26.98 o
   2  -3   6        211.92        173.67        31.05 o
   3  -3   6       1235.58       1213.63        57.40 o
   4  -3   6        151.00         87.69        40.81 o
   5  -3   6        592.45        546.24        53.10 o
   6  -3   6          6.56        -27.59        64.74 o
   7  -3   6         25.91        -52.37        52.37 o
   8  -3   6       1933.78       1804.25       100.57 o
 -10  -2   6       5902.22       6053.10       282.19 o
  -9  -2   6        676.84        638.89       129.38 o
  -8  -2   6        183.43        217.46        60.22 o
  -7  -2   6       3532.63       3680.23       104.45 o
  -6  -2   6       3020.22       3028.83        84.94 o
  -5  -2   6        874.28        839.12        56.59 o
  -4  -2   6       2555.26       2512.29        59.85 o
  -3  -2   6       1015.42       1008.95        53.27 o
  -2  -2   6       1589.29       1612.69        53.76 o
  -1  -2   6      40216.95      41018.06       386.11 o
   0  -2   6       9670.94       9612.63       128.95 o
   1  -2   6         11.70         28.02        23.34 o
   2  -2   6       8305.84       8570.78       112.11 o
   3  -2   6      12330.31      12636.53       148.08 o
   4  -2   6        173.62        134.89        30.49 o
   5  -2   6       1493.39       1553.48        61.39 o
   6  -2   6        577.54        543.04        49.69 o
   7  -2   6        208.89        137.69        40.95 o
   8  -2   6       4644.42       4750.66       105.81 o
   9  -2   6       5091.30       4946.15       126.87 o
 -10  -1   6       6095.93       6095.49       296.69 o
  -9  -1   6        443.38        411.35        63.29 o
  -8  -1   6        871.18        782.80        76.13 o
  -7  -1   6      18477.92      17781.33       397.73 o
  -6  -1   6       4794.99       4780.61        96.89 o
  -5  -1   6       1938.76       1932.44        78.91 o
  -4  -1   6         24.43          6.73        28.38 o
  -3  -1   6       5528.86       5361.15        90.83 o
  -2  -1   6       1384.55       1336.11        46.08 o
  -1  -1   6      14068.33      13942.22       151.93 o
   0  -1   6       3706.00       3573.57        68.99 o
   1  -1   6         11.36         14.72        21.08 o
   2  -1   6      20102.62      20103.21       198.30 o
   3  -1   6      23214.34      23465.78       223.53 o
   4  -1   6        318.99        310.57        28.88 o
   5  -1   6         18.41          5.73        26.58 o
   6  -1   6       5282.87       5275.41        86.27 o
   7  -1   6       5632.20       5361.96        86.16 o
   8  -1   6       3065.81       3056.84        70.63 o
   9  -1   6       2532.80       2387.44        72.15 o
 -10   0   6       1152.42        971.93       129.44 o
  -9   0   6         98.75         52.78        72.64 o
  -8   0   6       1040.81        895.59       103.06 o
  -7   0   6      10977.38      11088.01       227.11 o
  -6   0   6       1285.88       1261.36        94.79 o
  -5   0   6         98.40        151.29        43.54 o
  -4   0   6       2315.77       2245.13        72.29 o
  -3   0   6       7197.35       6849.39       114.27 o
  -2   0   6       1556.06       1702.38        54.06 o
  -1   0   6       5791.05       5802.77        80.26 o
   0   0   6        275.90        230.46        25.28 o
   1   0   6        726.82        732.46        45.39 o
   2   0   6      10023.49      10193.36       110.46 o
   3   0   6      10174.60       9902.00       120.22 o
   4   0   6          6.30          7.50        24.54 o
   5   0   6        324.49        262.82        27.11 o
   6   0   6       4241.53       4088.08       113.48 o
   7   0   6       1159.52       1170.56        57.29 o
   8   0   6        760.12        735.50        52.12 o
   9   0   6         55.16         53.74        47.58 o
  10   0   6        174.64         64.10        83.47 o
 -10   1   6          0.51         91.60        74.43 o
  -9   1   6          0.26        120.86        59.47 o
  -8   1   6         16.80         89.56        49.84 o
  -7   1   6        173.85        119.60        54.52 o
  -6   1   6         28.94         67.45        37.39 o
  -5   1   6         71.95         84.61        31.12 o
  -4   1   6        256.42        235.66        54.09 o
  -3   1   6          4.11         23.06        22.16 o
  -2   1   6       4047.07       4288.73        69.90 o
  -1   1   6        868.76        840.12        37.51 o
   0   1   6          7.56         -7.01        22.43 o
   1   1   6         60.28         70.72        20.18 o
   2   1   6       2004.74       1889.99        44.48 o
   3   1   6       4622.37       4833.57        70.39 o
   4   1   6          0.00        -19.35        19.35 o
   5   1   6       1497.02       1441.77        46.43 o
   6   1   6        479.43        487.78        33.25 o
   7   1   6        368.54        358.39        35.39 o
   8   1   6        462.59        428.70        36.53 o
   9   1   6        309.78        233.34        43.93 o
  10   1   6        302.68        149.29        87.91 o
 -10   2   6         12.18         63.60       133.84 o
  -9   2   6         33.96         70.62       154.67 o
  -8   2   6       1231.87       1256.07        80.37 o
  -7   2   6       3265.63       3260.92        96.56 o
  -6   2   6       1150.89       1295.13       116.22 o
  -5   2   6         26.67          0.30        34.29 o
  -4   2   6      11469.41      11367.29       135.19 o
  -3   2   6      10491.53      10702.59       134.71 o
  -2   2   6         35.76         24.49        25.17 o
  -1   2   6        563.89        625.55        31.66 o
   0   2   6       6519.91       6382.06        77.30 o
   1   2   6       1312.73       1206.31        39.91 o
   2   2   6      19202.47      19312.45       294.30 o
   3   2   6      10428.71      10775.07       121.18 o
   4   2   6       1387.83       1366.74        44.80 o
   5   2   6      10173.00      10215.12       124.00 o
   6   2   6      12624.88      12856.13       158.81 o
   7   2   6         91.92         89.99        31.10 o
   8   2   6        397.33        399.78        38.49 o
   9   2   6       4801.32       4806.61       104.59 o
  10   2   6       4896.88       4911.33       192.36 o
  11   2   6        313.78        374.57        80.49 o
 -10   3   6       1133.10        980.41       134.96 o
  -9   3   6        366.31        332.84        62.14 o
  -8   3   6       1559.09       1550.04        72.29 o
  -7   3   6       3667.07       3638.63        83.42 o
  -6   3   6        164.34        193.47        37.17 o
  -5   3   6          2.34        -27.21        27.21 o
  -4   3   6      23774.57      24251.94       273.37 o
  -3   3   6      15243.05      15303.83       206.38 o
  -2   3   6         13.15        -19.81        19.81 o
  -1   3   6       2656.32       2526.33        47.88 o
   0   3   6      28207.86      28575.58       276.11 o
   1   3   6        715.79        638.43        32.72 o
   2   3   6      13854.45      14314.34       135.85 o
   3   3   6        214.67        231.96        18.67 o
   4   3   6       1913.14       1856.87        48.55 o
   5   3   6      16484.22      16382.86       173.46 o
   6   3   6      15646.23      15846.23       183.32 o
   7   3   6         94.38         83.70        30.72 o
   8   3   6        151.02        121.40        31.82 o
   9   3   6      11220.62      11547.72       144.40 o
  10   3   6       6919.10       6760.07       118.14 o
  11   3   6        228.40        237.95        61.87 o
  -9   4   6       2259.85       2383.21       113.85 o
  -8   4   6       1118.65       1090.13        81.72 o
  -7   4   6        196.75        169.84        44.69 o
  -6   4   6       1630.34       1669.39        72.80 o
  -5   4   6        125.69        160.07        33.63 o
  -4   4   6      11460.79      11276.94       183.89 o
  -3   4   6       4363.94       4247.66        63.83 o
  -2   4   6          6.83          5.46        20.41 o
  -1   4   6      11842.39      11548.08       108.38 o
   0   4   6      13635.75      13454.66       133.37 o
   1   4   6        535.80        491.31        30.53 o
   2   4   6          7.44         -2.43        17.53 o
   3   4   6       2122.12       1992.40        38.72 o
   4   4   6       3221.92       3218.38        47.65 o
   5   4   6       4333.23       4299.43        54.97 o
   6   4   6       9563.34       9843.83        91.12 o
   7   4   6          0.06          2.12        24.76 o
   8   4   6        645.61        606.02        36.00 o
   9   4   6       4339.09       4370.38        82.51 o
  10   4   6       1206.07       1192.26        75.98 o
  11   4   6          2.21         69.40        53.79 o
  -9   5   6        181.67        230.60        83.96 o
  -8   5   6         21.96         42.36        67.70 o
  -7   5   6         88.97         83.03        49.11 o
  -6   5   6         28.39         10.32        31.90 o
  -5   5   6        138.58        130.25        29.17 o
  -4   5   6          0.87        -22.12        22.12 o
  -3   5   6        200.71        162.21        19.71 o
  -2   5   6         86.03         67.56        16.61 o
  -1   5   6        644.78        745.00        38.10 o
   0   5   6         77.60         66.07        20.84 o
   1   5   6        393.46        383.13        26.03 o
   2   5   6        554.08        559.50        29.15 o
   3   5   6        105.53         73.85        19.98 o
   4   5   6        100.64        120.82        20.65 o
   5   5   6        139.96        142.57        18.02 o
   6   5   6          0.82        -12.93        23.43 o
   7   5   6        133.16        116.49        29.16 o
   8   5   6        163.98        129.48        30.04 o
   9   5   6        276.74        278.03        38.80 o
  10   5   6          3.98        -41.20        42.42 o
  11   5   6          1.35         74.65        73.40 o
  -8   6   6          5.12        -30.39        44.18 o
  -7   6   6       1696.47       1609.57        96.23 o
  -6   6   6        754.28        846.91        66.18 o
  -5   6   6         29.96         88.24        37.22 o
  -4   6   6        977.30        934.25        51.59 o
  -3   6   6        208.93        180.90        28.28 o
  -2   6   6        145.41        131.23        29.23 o
  -1   6   6       6467.48       6599.67        95.39 o
   0   6   6       7477.30       7219.65        88.65 o
   1   6   6        119.39        111.68        20.74 o
   2   6   6       1160.80       1068.23        42.97 o
   3   6   6       6231.20       6237.54        85.62 o
   4   6   6       4479.37       4372.83        64.80 o
   5   6   6        657.70        594.61        32.39 o
   6   6   6        114.80        131.16        25.84 o
   7   6   6       3668.22       3605.12        64.39 o
   8   6   6       2137.55       2096.05        76.38 o
   9   6   6       5630.67       5735.21        91.92 o
  10   6   6          2.73         -0.28        43.42 o
  11   6   6         87.47        135.57        56.44 o
  -8   7   6         43.24        149.77        88.08 o
  -7   7   6       4971.58       5185.54       159.70 o
  -6   7   6       3997.87       4073.88       109.13 o
  -5   7   6        442.58        496.75        51.53 o
  -4   7   6          1.86        -31.72        31.72 o
  -3   7   6       2178.06       2163.91        82.55 o
  -2   7   6       3612.04       3469.29        87.53 o
  -1   7   6       5652.87       5782.58        96.68 o
   0   7   6       7044.52       6981.68        89.94 o
   1   7   6          2.44        -20.99        20.99 o
   2   7   6       5093.82       5055.89        70.90 o
   3   7   6      25968.65      26920.35       274.97 o
   4   7   6       3926.44       3982.05        64.34 o
   5   7   6        481.58        419.70        30.31 o
   6   7   6       3755.25       3659.14        76.88 o
   7   7   6       6932.42       7117.54       110.91 o
   8   7   6       1017.40        947.68        59.36 o
   9   7   6       4578.66       4544.99        99.38 o
  10   7   6       1243.83       1401.73       112.56 o
  11   7   6        170.95        180.80        67.28 o
  -7   8   6       6264.12       6353.78       177.39 o
  -6   8   6       4096.31       4148.42       117.91 o
  -5   8   6          3.87         -4.11        48.22 o
  -4   8   6        160.21        132.70        38.60 o
  -3   8   6       5849.62       5943.53       115.38 o
  -2   8   6       2184.51       2068.81       129.85 o
  -1   8   6        686.95        751.47        73.08 o
   0   8   6        265.28        283.18        32.59 o
   1   8   6        737.77        722.67        43.37 o
   2   8   6       6638.62       6710.97        84.95 o
   3   8   6      14266.65      14330.53       154.80 o
   4   8   6       1268.60       1205.80        49.95 o
   5   8   6        323.15        208.97        32.29 o
   6   8   6       6319.35       6348.75       105.19 o
   7   8   6       6861.40       6900.56       115.38 o
   8   8   6          8.06         35.60        41.04 o
   9   8   6        309.32        285.35        52.23 o
  10   8   6       1687.76       1521.25       105.15 o
  -6   9   6        386.67        212.54        81.44 o
  -5   9   6         20.85        -23.80        57.02 o
  -4   9   6        629.37        573.58        73.81 o
  -3   9   6       1608.73       1670.33        89.26 o
  -2   9   6        249.74        213.55        48.05 o
  -1   9   6        406.06        337.76        48.60 o
   0   9   6        102.77        110.98        33.76 o
   1   9   6         35.36         -6.58        32.94 o
   2   9   6        396.47        393.74        28.79 o
   3   9   6        582.86        579.92        62.02 o
   4   9   6          3.28         -8.38        31.04 o
   5   9   6        608.34        630.39        45.70 o
   6   9   6        352.97        273.38        41.83 o
   7   9   6        345.96        368.74        44.78 o
   8   9   6          6.92         49.90        50.04 o
   9   9   6         19.69         46.01        57.57 o
  10   9   6         18.19         97.68        70.62 o
  -5  10   6         23.40        -77.35       101.67 o
  -4  10   6        327.48        584.21       214.21 o
  -3  10   6       2587.85       2701.55       195.54 o
  -2  10   6          8.17        -56.64        56.64 o
  -1  10   6          2.43          8.21        60.52 o
   0  10   6       1002.37        822.37        68.43 o
   1  10   6        645.59        677.64        56.75 o
   2  10   6       2372.81       2321.15        63.22 o
   3  10   6       1839.70       1848.87        70.68 o
   4  10   6        213.89        167.96        35.49 o
   5  10   6        251.95        240.12        41.47 o
   6  10   6       4383.51       4474.61       103.36 o
   7  10   6       1006.43       1016.91        85.83 o
   8  10   6         10.08         79.77        67.09 o
   9  10   6        336.86        441.28        67.57 o
  -3  11   6       6276.03       6123.01       202.85 o
  -2  11   6         12.04         82.11        85.00 o
  -1  11   6        293.84        406.63        96.43 o
   0  11   6       4205.30       4349.72       174.63 o
   1  11   6       2935.33       2942.16        98.57 o
   2  11   6        380.62        349.22        40.17 o
   3  11   6        202.73        185.87        47.03 o
   4  11   6       1986.83       1819.46       101.88 o
   5  11   6       1761.72       1648.50        92.89 o
   6  11   6       8373.42       8344.33       187.05 o
   7  11   6       1069.80       1026.09        79.53 o
   8  11   6          5.17         -5.69        83.31 o
  -1  12   6       1406.30       1326.13       175.60 o
   0  12   6       7402.42       7314.08       211.30 o
   1  12   6       2834.27       2777.04       154.53 o
   2  12   6        194.28         98.35        97.75 o
   3  12   6       1665.93       1534.25       104.24 o
   4  12   6       2572.59       2555.87       134.35 o
   5  12   6        161.28        106.90        60.42 o
   6  12   6       4229.02       3996.08       182.89 o
   7  12   6        256.76        204.55        85.04 o
  -4  -7   7        372.03        498.80       138.86 o
  -3  -7   7        333.72        366.22        90.48 o
  -2  -7   7          0.54         74.24       106.32 o
  -1  -7   7          0.89        -17.90        74.52 o
   0  -7   7        775.23        889.65        87.47 o
   1  -7   7        449.76        293.73        78.31 o
  -6  -6   7         66.63        -43.40        58.23 o
  -5  -6   7        326.33        375.96        75.18 o
  -4  -6   7       1394.02       1393.28       122.49 o
  -3  -6   7        336.88        404.18        58.88 o
  -2  -6   7         33.41         -4.10        53.30 o
  -1  -6   7        318.57        322.07        60.65 o
   0  -6   7         30.29        150.29        75.93 o
   1  -6   7          1.04         25.65        59.58 o
   2  -6   7         37.72        -22.32        63.03 o
   3  -6   7          3.30        -28.51        74.83 o
  -7  -5   7        198.48        188.89       257.09 o
  -6  -5   7       1322.48       1260.43       143.29 o
  -5  -5   7         13.57        -44.76        72.45 o
  -4  -5   7       5169.48       5348.45       126.50 o
  -3  -5   7       2485.57       2331.60        97.92 o
  -2  -5   7         83.26        119.05        49.05 o
  -1  -5   7       4151.67       4098.36       102.57 o
   0  -5   7       5657.77       5970.89       139.17 o
   1  -5   7       1152.60       1125.97       102.26 o
   2  -5   7          3.49          0.98        49.71 o
   3  -5   7       1875.99       1988.43       104.37 o
   4  -5   7       1321.93       1034.77        92.25 o
   5  -5   7       2167.28       2010.34       114.50 o
  -8  -4   7          0.38          3.14        97.59 o
  -7  -4   7        581.21        493.90        84.92 o
  -6  -4   7       3730.82       3647.38       248.73 o
  -5  -4   7         31.90         36.84        40.37 o
  -4  -4   7       5954.18       6077.99       113.30 o
  -3  -4   7        476.61        445.75        42.17 o
  -2  -4   7        149.88        168.90        41.09 o
  -1  -4   7      10655.89      10598.50       143.86 o
   0  -4   7      15870.33      16384.33       212.74 o
   1  -4   7        471.97        452.05        46.53 o
   2  -4   7        131.45        189.42        40.77 o
   3  -4   7       6946.29       6788.79       177.94 o
   4  -4   7       3355.33       3293.80       125.47 o
   5  -4   7       1326.94       1123.02        86.70 o
   6  -4   7        740.29        527.58        66.48 o
  -9  -3   7       1592.63       1560.40       189.61 o
  -8  -3   7         12.82         65.86        67.33 o
  -7  -3   7       1432.20       1293.82       119.50 o
  -6  -3   7       3457.98       3433.73       139.74 o
  -5  -3   7          6.21        -29.24        29.24 o
  -4  -3   7       1179.03       1212.43        57.47 o
  -3  -3   7        718.67        623.55        46.88 o
  -2  -3   7         66.17         87.88        33.73 o
  -1  -3   7       2641.98       2823.96        77.01 o
   0  -3   7       1612.63       1639.02        70.14 o
   1  -3   7         60.26         36.34        33.98 o
   2  -3   7        169.24        248.83        35.55 o
   3  -3   7       4928.39       4982.35        94.43 o
   4  -3   7       1689.77       1498.71        71.83 o
   5  -3   7         12.68        -39.29        39.29 o
   6  -3   7         24.90        -62.36        83.20 o
   7  -3   7       1206.62        945.91       109.98 o
  -9  -2   7         28.37         64.69        98.15 o
  -8  -2   7          0.07        115.58        75.90 o
  -7  -2   7         88.38        108.74        48.19 o
  -6  -2   7        132.70        138.81        50.35 o
  -5  -2   7        138.43         90.52        37.20 o
  -4  -2   7        135.49         74.18        33.84 o
  -3  -2   7        419.65        423.99        36.39 o
  -2  -2   7        140.23        198.13        29.47 o
  -1  -2   7       1123.39       1168.18        54.71 o
   0  -2   7       1402.99       1498.82        60.74 o
   1  -2   7         15.43         58.55        27.33 o
   2  -2   7        103.45        103.35        28.85 o
   3  -2   7         96.92         84.93        32.08 o
   4  -2   7        158.61        119.27        34.31 o
   5  -2   7          2.99        -33.47        33.47 o
   6  -2   7        677.21        633.06        88.95 o
   7  -2   7        499.32        461.57        48.60 o
   8  -2   7          0.53        -26.28        44.62 o
  -9  -1   7         43.11         32.73        67.24 o
  -8  -1   7        373.71        246.78        71.24 o
  -7  -1   7       4934.26       4719.74       177.04 o
  -6  -1   7       5719.82       5544.88       109.72 o
  -5  -1   7         26.93        -33.36        35.95 o
  -4  -1   7        302.12        245.85        41.49 o
  -3  -1   7       8497.81       8740.57       122.19 o
  -2  -1   7       3592.28       3583.73        68.92 o
  -1  -1   7       3502.69       3442.67        68.49 o
   0  -1   7         69.83         67.60        33.19 o
   1  -1   7       2153.43       2169.93        57.17 o
   2  -1   7       4776.70       4828.74        79.61 o
   3  -1   7       9327.17       9606.19       120.22 o
   4  -1   7         49.36         56.82        26.63 o
   5  -1   7        769.85        795.75        47.46 o
   6  -1   7       4892.64       4915.53       100.38 o
   7  -1   7       8203.59       8119.51       144.95 o
   8  -1   7         39.66         97.75        47.02 o
   9  -1   7         98.43        132.78        54.47 o
 -10   0   7        697.92        492.99       111.54 o
  -9   0   7       1307.05       1318.37       155.04 o
  -8   0   7         56.09        115.40       179.02 o
  -7   0   7      12150.01      12160.29       201.15 o
  -6   0   7       8081.30       7970.86       186.48 o
  -5   0   7        137.19         67.19        57.47 o
  -4   0   7       7875.87       7990.42       140.45 o
  -3   0   7      15348.27      15836.71       223.23 o
  -2   0   7       2193.86       2134.86        61.77 o
  -1   0   7       2681.39       2599.07        62.92 o
   0   0   7       5341.74       5142.49        85.03 o
   1   0   7       5463.68       5383.60        80.74 o
   2   0   7       8808.54       8812.11       103.77 o
   3   0   7      13905.01      14294.07       172.39 o
   4   0   7          4.35        -28.34        28.34 o
   5   0   7        540.38        499.26        34.75 o
   6   0   7      10631.65      10898.36       140.95 o
   7   0   7       6214.53       6417.81       106.86 o
   8   0   7          0.07         -2.72        41.38 o
   9   0   7        358.23        386.32        59.34 o
  -9   1   7       2012.43       1945.49       126.69 o
  -8   1   7         14.36         -4.71        49.45 o
  -7   1   7       5329.28       5454.10       139.08 o
  -6   1   7       1662.16       1826.86        97.57 o
  -5   1   7         54.12         58.10        39.53 o
  -4   1   7       5042.81       4975.60       134.82 o
  -3   1   7       9316.03       9390.91       128.18 o
  -2   1   7       1994.45       1913.90        48.45 o
  -1   1   7        157.07        141.62        22.28 o
   0   1   7       5864.21       5655.75        94.94 o
   1   1   7       4539.35       4439.71        68.31 o
   2   1   7       2418.82       2256.69        49.60 o
   3   1   7       3837.45       3746.18        69.44 o
   4   1   7        161.40        158.15        24.73 o
   5   1   7        460.00        391.48        31.14 o
   6   1   7       5643.68       5602.38        93.89 o
   7   1   7       1475.11       1456.71        60.96 o
   8   1   7         14.35        -24.80        34.49 o
   9   1   7        643.03        620.95        59.31 o
  10   1   7       2004.92       1486.91       205.10 o
  -9   2   7        850.94        928.47        95.08 o
  -8   2   7         40.51         57.14        53.93 o
  -7   2   7        439.24        448.43        70.00 o
  -6   2   7          0.02        -11.98        39.43 o
  -5   2   7          0.07        -19.43        36.46 o
  -4   2   7        110.78         92.69        23.67 o
  -3   2   7        392.92        395.02        26.69 o
  -2   2   7         77.37         58.05        18.96 o
  -1   2   7        131.70        152.76        19.80 o
   0   2   7          8.01        -19.44        20.43 o
   1   2   7        245.49        247.27        25.45 o
   2   2   7         40.37         66.42        20.36 o
   3   2   7        250.08        248.70        25.20 o
   4   2   7        313.69        289.96        29.83 o
   5   2   7         30.97          4.63        25.75 o
   6   2   7         28.06         25.20        28.77 o
   7   2   7        618.06        572.56        39.46 o
   8   2   7          2.71        -10.32        35.93 o
   9   2   7        133.28         20.75        49.50 o
  10   2   7        395.07        372.22        68.29 o
  -9   3   7       1149.76       1026.10       101.92 o
  -8   3   7         15.32        -36.32        55.06 o
  -7   3   7        288.99        280.99        46.64 o
  -6   3   7       1015.03        954.66        53.86 o
  -5   3   7       1893.16       1868.44        62.56 o
  -4   3   7       1872.00       1832.31        76.03 o
  -3   3   7       4561.55       4440.77        73.59 o
  -2   3   7        217.32        176.34        23.91 o
  -1   3   7       1179.53       1071.40        47.55 o
   0   3   7      18238.99      18385.14       191.02 o
   1   3   7       4374.57       4427.41        72.27 o
   2   3   7       1176.40       1133.47        46.35 o
   3   3   7       1162.15       1030.78        30.71 o
   4   3   7       8793.65       8971.57       110.63 o
   5   3   7         67.22         68.20        24.73 o
   6   3   7       3191.08       3181.21        73.59 o
   7   3   7         93.83         66.27        30.84 o
   8   3   7         20.22        -11.00        37.07 o
   9   3   7       3607.34       3640.41        94.59 o
  10   3   7       5959.05       6042.85       204.43 o
  -9   4   7       4204.30       4385.65       130.87 o
  -8   4   7         45.83         23.38        45.96 o
  -7   4   7        427.13        382.07        42.98 o
  -6   4   7       7389.75       7347.99       126.43 o
  -5   4   7       9879.20       9859.23       169.02 o
  -4   4   7       2146.97       2182.02        62.40 o
  -3   4   7       4154.95       4081.33       106.16 o
  -2   4   7       1568.00       1517.74        40.64 o
  -1   4   7       9442.02       9513.47       109.56 o
   0   4   7      41105.65      41258.05       367.10 o
   1   4   7       4524.06       4585.70        67.19 o
   2   4   7         21.16         20.53        19.04 o
   3   4   7      13415.42      13799.70       120.99 o
   4   4   7      34566.22      35960.37       277.30 o
   5   4   7        390.10        408.23        48.59 o
   6   4   7       3210.92       3204.66        72.62 o
   7   4   7       4471.31       4383.08        89.52 o
   8   4   7         51.67         65.74        43.46 o
   9   4   7       7627.27       7530.21       124.06 o
  10   4   7       4638.15       4414.10       172.84 o
  11   4   7        499.92        590.92        90.48 o
  -8   5   7         79.01         40.55        72.20 o
  -7   5   7       1459.85       1533.17        93.76 o
  -6   5   7      10063.94      10261.38       154.73 o
  -5   5   7       3048.38       3041.31        76.14 o
  -4   5   7       1855.96       1730.34        53.80 o
  -3   5   7         26.61         14.63        24.37 o
  -2   5   7       5402.10       5724.19        66.08 o
  -1   5   7       5777.44       5964.19        82.15 o
   0   5   7      21978.83      21923.54       194.53 o
   1   5   7       1093.87       1069.29        38.21 o
   2   5   7        502.67        502.75        37.06 o
   3   5   7      13350.54      13435.98       134.46 o
   4   5   7      10817.63      11002.17       112.19 o
   5   5   7         10.50         16.86        18.93 o
   6   5   7        480.36        439.68        30.66 o
   7   5   7       2257.90       2319.06        61.91 o
   8   5   7         17.30         55.56        27.56 o
   9   5   7       3219.55       3044.87        76.67 o
  10   5   7        370.08        448.47        53.40 o
  11   5   7        104.12         88.39        62.93 o
  -8   6   7          6.90         84.60        93.63 o
  -7   6   7        751.65        692.44        68.29 o
  -6   6   7       1319.34       1326.35        70.15 o
  -5   6   7         69.18         83.33        37.23 o
  -4   6   7         81.39         65.87        32.99 o
  -3   6   7       1124.90       1130.79        49.45 o
  -2   6   7        181.98        178.85        27.00 o
  -1   6   7          1.90         -6.64        23.00 o
   0   6   7       1055.24       1059.74        44.96 o
   1   6   7          1.59         21.60        24.93 o
   2   6   7         73.70         74.14        23.31 o
   3   6   7        101.33        125.71        25.43 o
   4   6   7        918.34        900.14        45.21 o
   5   6   7          5.38         13.01        26.64 o
   6   6   7         57.05         22.74        23.98 o
   7   6   7         53.29         41.81        25.10 o
   8   6   7         24.45         23.75        28.44 o
   9   6   7         53.81         19.65        36.77 o
  10   6   7        162.55        178.44        58.78 o
  11   6   7         82.14        150.40        58.40 o
  -7   7   7        846.65        794.33        71.97 o
  -6   7   7       1753.33       1849.91        89.56 o
  -5   7   7         36.21         53.91        40.79 o
  -4   7   7          6.70        -28.67        30.26 o
  -3   7   7       1543.70       1647.63        77.77 o
  -2   7   7       1590.47       1501.63        79.71 o
  -1   7   7       1122.14       1110.41        55.88 o
   0   7   7        735.57        701.63        37.84 o
   1   7   7        986.31       1009.37        43.12 o
   2   7   7        285.09        239.49        28.09 o
   3   7   7       5761.22       5907.23        94.16 o
   4   7   7       1450.35       1403.09        55.08 o
   5   7   7        414.38        408.84        33.85 o
   6   7   7       1828.53       1831.65        62.97 o
   7   7   7       6414.60       6427.01        93.01 o
   8   7   7        439.97        473.35        39.04 o
   9   7   7        804.06        791.18        46.74 o
  10   7   7       1366.32       1358.75        86.63 o
  -7   8   7       3946.33       3888.21       542.07 o
  -6   8   7       3192.96       3200.32       151.72 o
  -5   8   7        115.87         81.94        42.36 o
  -4   8   7        644.83        648.00        58.81 o
  -3   8   7      13436.25      13812.07       184.27 o
  -2   8   7       6415.16       6464.52       126.70 o
  -1   8   7        320.41        230.77        38.22 o
   0   8   7        752.13        765.09        44.08 o
   1   8   7       8585.89       8412.38       109.43 o
   2   8   7       1848.59       1807.13        69.23 o
   3   8   7      20150.11      20343.52       222.50 o
   4   8   7       2434.09       2228.58        70.57 o
   5   8   7          0.20          5.57        62.18 o
   6   8   7       8780.30       9056.72       126.15 o
   7   8   7      17464.12      17858.33       205.11 o
   8   8   7        686.30        689.63        57.42 o
   9   8   7         17.77        -16.05        52.16 o
  10   8   7       6005.25       6015.44       215.19 o
  -6   9   7       1744.07       1142.62       167.31 o
  -5   9   7          0.67          5.00        73.90 o
  -4   9   7       3322.83       3171.19       118.88 o
  -3   9   7      12399.62      12550.11       243.60 o
  -2   9   7       5869.07       6043.49       133.71 o
  -1   9   7        426.12        409.30        52.11 o
   0   9   7       1705.74       1744.41        76.10 o
   1   9   7      11652.61      11537.02       152.56 o
   2   9   7         55.05         77.53        30.98 o
   3   9   7      12189.29      12109.39       123.88 o
   4   9   7         19.42         42.01        40.18 o
   5   9   7         27.72         52.22        36.68 o
   6   9   7       5845.35       6018.23       106.67 o
   7   9   7       6535.64       6323.10       134.18 o
   8   9   7        154.32         69.50        52.02 o
   9   9   7       1306.56       1399.84       104.58 o
  10   9   7       6472.38       6760.26       169.19 o
  -4  10   7        468.01        563.29        79.82 o
  -3  10   7       2537.30       2587.76       125.46 o
  -2  10   7        650.84        598.86        68.65 o
  -1  10   7          0.20          3.80        55.54 o
   0  10   7       2348.67       2413.43       104.05 o
   1  10   7       2927.62       2886.92        91.55 o
   2  10   7          1.07         89.29        48.46 o
   3  10   7         56.71         14.01        30.85 o
   4  10   7          7.98          6.61        42.47 o
   5  10   7         72.87         46.05        42.30 o
   6  10   7        538.86        526.87        51.45 o
   7  10   7        385.48        353.27        54.27 o
   8  10   7         41.05         13.66        55.52 o
   9  10   7        245.96        136.17        67.12 o
  -3  11   7        403.96        327.52        93.05 o
  -2  11   7          6.02          0.31        81.94 o
  -1  11   7         32.75        -80.95        80.95 o
   0  11   7       1128.13        985.72       127.97 o
   1  11   7        641.03        689.86        94.07 o
   2  11   7        189.90        102.95        50.67 o
   3  11   7          2.92        -17.58        37.49 o
   4  11   7       1230.09       1118.40        73.26 o
   5  11   7          0.07        -45.04        56.47 o
   6  11   7        480.28        473.03        83.63 o
   7  11   7         26.61         56.69        64.35 o
   8  11   7        287.75        300.25        66.19 o
  -1  12   7        494.85        319.18       105.99 o
   0  12   7       6705.19       6731.08       257.78 o
   1  12   7       1712.58       1719.42       237.02 o
   2  12   7          3.15        -49.50       112.09 o
   3  12   7       1881.13       1797.69        85.38 o
   4  12   7       8251.49       8088.32       135.63 o
   5  12   7        598.49        493.27        73.24 o
   6  12   7       1913.23       2134.78       146.42 o
   7  12   7         17.40         62.88        85.97 o
  -4  -6   8        728.08        771.97        88.04 o
  -3  -6   8        914.90        961.49        96.92 o
  -2  -6   8         34.39        -37.03        65.33 o
  -1  -6   8        404.60        396.69       132.13 o
   0  -6   8       4299.87       4418.41       146.94 o
   1  -6   8        927.42       1104.95       208.80 o
  -6  -5   8         59.24        -46.02        64.56 o
  -5  -5   8          0.86        -26.18        56.44 o
  -4  -5   8         40.48          3.79        57.16 o
  -3  -5   8          0.02         15.16        52.20 o
  -2  -5   8         18.20        -53.71        53.71 o
  -1  -5   8        136.18        104.20        56.50 o
   0  -5   8        110.90        250.60        49.25 o
   1  -5   8         13.50        107.33        72.58 o
   2  -5   8         87.31         38.14        62.13 o
   3  -5   8        453.30        418.38        66.89 o
   4  -5   8        961.72        857.60       109.99 o
  -7  -4   8        839.67        750.69       158.94 o
  -6  -4   8       4252.83       4334.42       162.23 o
  -5  -4   8       1513.50       1465.45       119.66 o
  -4  -4   8         76.97         48.20        41.94 o
  -3  -4   8       1394.83       1347.99       108.14 o
  -2  -4   8       1040.83       1049.55        83.72 o
  -1  -4   8       2151.78       2234.73        82.63 o
   0  -4   8       5477.72       5514.08       121.51 o
   1  -4   8        371.54        369.98        53.32 o
   2  -4   8        350.38        283.28        53.02 o
   3  -4   8       3818.07       4002.23       122.83 o
   4  -4   8       6345.40       6430.70       164.80 o
   5  -4   8        139.68         18.47        62.56 o
  -8  -3   8         55.99         49.08       101.50 o
  -7  -3   8       3913.00       3938.33       232.55 o
  -6  -3   8       9985.12      10455.65       271.14 o
  -5  -3   8       1370.59       1410.73        78.65 o
  -4  -3   8         33.11         33.11        34.63 o
  -3  -3   8       2921.42       2832.63        86.39 o
  -2  -3   8       6947.12       7168.70       125.78 o
  -1  -3   8       1446.69       1595.74        70.51 o
   0  -3   8       5408.63       5629.08       113.67 o
   1  -3   8        108.32         57.91        56.12 o
   2  -3   8         92.77        130.16        38.29 o
   3  -3   8       9173.78       9096.42       162.78 o
   4  -3   8       6295.80       6272.35       127.48 o
   5  -3   8         64.41         44.49        62.83 o
   6  -3   8        500.62        558.42       153.66 o
  -8  -2   8         90.81        134.96        95.92 o
  -7  -2   8       2971.38       2988.34       185.15 o
  -6  -2   8       6586.37       6611.84       147.98 o
  -5  -2   8        142.02        114.47        47.18 o
  -4  -2   8         29.85         36.23        38.89 o
  -3  -2   8       2948.41       3002.70        98.02 o
  -2  -2   8       7122.60       7220.54       110.42 o
  -1  -2   8       1006.91        993.56        79.87 o
   0  -2   8        411.29        498.33        57.91 o
   1  -2   8       1259.36       1353.05        68.73 o
   2  -2   8        189.41        201.42        35.77 o
   3  -2   8       4176.62       4175.85        86.57 o
   4  -2   8       1481.31       1544.49        70.04 o
   5  -2   8         15.82         23.71        39.71 o
   6  -2   8        870.51        873.00        85.25 o
   7  -2   8       2486.78       2132.33       104.67 o
  -9  -1   8          0.11        -97.04        97.04 o
  -8  -1   8          3.50        -14.78        75.72 o
  -7  -1   8        262.86        284.20        78.10 o
  -6  -1   8        176.16        144.57        56.37 o
  -5  -1   8        163.23        139.18        44.75 o
  -4  -1   8        373.65        394.44        44.47 o
  -3  -1   8        136.81        186.24        37.40 o
  -2  -1   8         21.19         22.72        28.65 o
  -1  -1   8         25.70         46.22        28.74 o
   0  -1   8         92.25         94.32        32.31 o
   1  -1   8         13.91          2.62        30.40 o
   2  -1   8        391.60        399.63        34.26 o
   3  -1   8        185.83        204.52        30.40 o
   4  -1   8        903.93        867.79        53.41 o
   5  -1   8         23.61         37.28        49.96 o
   6  -1   8         10.39         -1.07        43.11 o
   7  -1   8       1092.68        928.62        64.99 o
   8  -1   8        810.40        699.51        65.20 o
  -9   0   8        877.02        712.72       116.00 o
  -8   0   8       2028.66       1764.51       163.96 o
  -7   0   8        354.46        410.83        60.64 o
  -6   0   8       1484.53       1394.81       104.63 o
  -5   0   8         32.34         -8.93        50.25 o
  -4   0   8       2652.25       2620.85        90.66 o
  -3   0   8      13216.61      13694.98       176.84 o
  -2   0   8       2778.93       2803.80        75.56 o
  -1   0   8        191.33        233.04        36.67 o
   0   0   8       4745.87       4807.33        97.15 o
   1   0   8      10837.57      10946.18       147.49 o
   2   0   8         19.98         14.02        27.32 o
   3   0   8        942.71        903.80        53.21 o
   4   0   8          7.25        -20.16        33.34 o
   5   0   8          4.84         -2.33        29.91 o
   6   0   8       7174.84       7273.37       114.08 o
   7   0   8       5945.48       6034.15       125.51 o
   8   0   8       1163.30       1248.22       105.60 o
   9   0   8        393.92        391.57        93.94 o
  -9   1   8       6929.58       6782.55       303.38 o
  -8   1   8       3334.01       3738.71       215.27 o
  -7   1   8       2318.74       2256.41       124.44 o
  -6   1   8          0.25         32.30        52.22 o
  -5   1   8       1787.97       1697.75       105.95 o
  -4   1   8       9059.21       9221.26       155.59 o
  -3   1   8      29026.84      29978.84       297.49 o
  -2   1   8        966.25        919.15        46.73 o
  -1   1   8        102.46         76.81        23.91 o
   0   1   8      15749.09      15751.00       204.04 o
   1   1   8      27336.03      28736.93       306.81 o
   2   1   8         16.54        -13.20        21.58 o
   3   1   8        520.59        529.96        33.38 o
   4   1   8       3708.79       3667.55        73.80 o
   5   1   8        307.81        356.50        40.26 o
   6   1   8       5869.44       5973.64        99.68 o
   7   1   8       3404.83       3423.06        81.56 o
   8   1   8          0.39         50.29        48.72 o
   9   1   8       1204.97       1123.92        95.00 o
  -9   2   8       6328.12       6256.06       200.08 o
  -8   2   8        387.88        314.25        64.62 o
  -7   2   8        232.53        237.21        56.99 o
  -6   2   8       1910.75       1867.09       107.00 o
  -5   2   8       5080.46       4893.61       139.20 o
  -4   2   8       1684.18       1660.95        78.17 o
  -3   2   8       7308.71       7441.77        92.65 o
  -2   2   8         13.97          1.12        21.55 o
  -1   2   8        417.64        435.01        27.88 o
   0   2   8      13844.29      13668.14       164.15 o
   1   2   8      15670.30      16050.00       165.72 o
   2   2   8        348.50        307.03        25.74 o
   3   2   8        183.22        149.26        26.97 o
   4   2   8      11555.33      11649.48       147.56 o
   5   2   8        494.88        530.80        42.26 o
   6   2   8       2551.94       2575.59        74.35 o
   7   2   8         31.48          2.74        37.04 o
   8   2   8        156.48         66.39        41.56 o
   9   2   8       1160.14        996.74        75.97 o
  10   2   8       3193.70       2915.43       194.84 o
  -9   3   8        970.04        907.34       158.39 o
  -8   3   8        176.67        111.98        66.17 o
  -7   3   8         13.33         27.17        45.59 o
  -6   3   8        379.45        282.26        45.14 o
  -5   3   8       1243.06       1155.48        47.97 o
  -4   3   8        402.85        436.50        36.21 o
  -3   3   8        746.88        785.95        49.57 o
  -2   3   8         95.01         85.45        21.71 o
  -1   3   8         39.54         32.78        19.69 o
   0   3   8       1256.15       1219.93        43.45 o
   1   3   8        713.47        744.66        41.32 o
   2   3   8          6.12         -0.92        20.87 o
   3   3   8          9.18         -9.02        16.84 o
   4   3   8         34.09         39.99        24.35 o
   5   3   8         46.35          6.91        26.79 o
   6   3   8        102.32         55.06        31.32 o
   7   3   8        559.43        440.02        40.33 o
   8   3   8        137.96        202.25        38.42 o
   9   3   8         64.93        -33.70        70.31 o
  10   3   8         17.57         -8.27        72.43 o
  -8   4   8        128.64        -52.14        74.38 o
  -7   4   8        191.17        130.29        47.83 o
  -6   4   8       1360.42       1198.33        79.40 o
  -5   4   8       2437.30       2390.71        72.54 o
  -4   4   8        265.46        253.24        46.27 o
  -3   4   8        156.88        187.89        30.29 o
  -2   4   8       3130.22       3072.66        65.52 o
  -1   4   8       2536.78       2680.48        60.09 o
   0   4   8       8516.70       8502.43       113.97 o
   1   4   8       1777.26       1741.26        46.55 o
   2   4   8         26.48         57.26        18.85 o
   3   4   8       4416.34       4314.37        63.48 o
   4   4   8       7857.72       8012.38       104.33 o
   5   4   8        181.19        164.00        28.89 o
   6   4   8         29.28         -6.59        29.50 o
   7   4   8       4256.77       4120.09        89.83 o
   8   4   8        429.39        446.61        43.70 o
   9   4   8       1237.97       1224.20       124.41 o
  10   4   8       1699.18       1415.30       104.41 o
  -8   5   8        196.95        236.86        56.78 o
  -7   5   8        827.10        699.40        65.98 o
  -6   5   8      11079.25      11325.70       155.31 o
  -5   5   8       5901.46       5804.94       101.73 o
  -4   5   8         86.06         26.59        35.62 o
  -3   5   8       2391.61       2382.56        63.66 o
  -2   5   8      12666.21      12572.46       139.61 o
  -1   5   8       3532.33       3579.37        61.71 o
   0   5   8      24536.67      24877.63       221.33 o
   1   5   8        199.05        158.85        25.79 o
   2   5   8        430.93        658.62        52.07 o
   3   5   8      12931.35      13081.91       127.98 o
   4   5   8      14705.24      15270.31       146.05 o
   5   5   8        563.95        576.89        32.09 o
   6   5   8        832.97        789.90        47.96 o
   7   5   8      10505.28      10431.83       146.29 o
   8   5   8       3687.02       3833.59        94.63 o
   9   5   8       1752.41       1260.30       131.53 o
  10   5   8        469.74        506.25       102.87 o
  -8   6   8        434.34        413.82        93.59 o
  -7   6   8       1681.08       1473.69       100.95 o
  -6   6   8      10862.85      11348.74       186.62 o
  -5   6   8       3799.10       3721.08       103.01 o
  -4   6   8         25.20        -29.92        29.92 o
  -3   6   8       6527.45       6530.28        89.92 o
  -2   6   8      13641.45      13922.69       157.00 o
  -1   6   8         39.46         56.89        25.75 o
   0   6   8       3276.68       3173.77        71.53 o
   1   6   8       3305.59       3294.02        58.74 o
   2   6   8          1.06          6.47        21.12 o
   3   6   8      11533.84      11818.94       126.10 o
   4   6   8       7731.61       7891.35        99.38 o
   5   6   8        198.32        133.70        33.96 o
   6   6   8        751.41        757.71        42.52 o
   7   6   8      15741.75      15811.95       163.74 o
   8   6   8       3003.88       2935.23        84.73 o
   9   6   8        326.74        194.25        49.98 o
  10   6   8        334.84        225.67        59.06 o
  -7   7   8        709.30        750.04        88.71 o
  -6   7   8       2154.84       2149.78        87.13 o
  -5   7   8          0.33         -9.73        39.05 o
  -4   7   8         45.57         32.40        44.49 o
  -3   7   8       1751.84       1754.67        81.06 o
  -2   7   8       4020.57       4100.54        86.00 o
  -1   7   8        239.32        182.02        32.96 o
   0   7   8         31.07         31.38        25.31 o
   1   7   8        885.73        875.09        53.95 o
   2   7   8        227.94        249.07        30.62 o
   3   7   8       3107.79       3183.72        70.38 o
   4   7   8        132.20        238.06        30.49 o
   5   7   8        154.91        122.86        34.75 o
   6   7   8        161.45        124.51        36.08 o
   7   7   8       1316.49       1339.73        69.10 o
   8   7   8         43.69          7.55        37.96 o
   9   7   8         96.92         89.48        44.49 o
  10   7   8         37.98        -12.56        48.57 o
  -6   8   8        338.34        270.85        55.58 o
  -5   8   8         25.00         -9.30        55.40 o
  -4   8   8          2.21        -30.38        48.58 o
  -3   8   8        635.54        675.48        62.89 o
  -2   8   8        285.74        322.16        47.05 o
  -1   8   8        250.05        299.00        40.35 o
   0   8   8        166.76        167.59        30.58 o
   1   8   8       1585.14       1716.99        72.42 o
   2   8   8        507.88        405.86        42.30 o
   3   8   8       1658.88       1599.75        66.04 o
   4   8   8          9.87         74.08        45.14 o
   5   8   8        372.20        332.74        45.04 o
   6   8   8        240.78        243.94        66.40 o
   7   8   8       4003.02       3957.11       114.19 o
   8   8   8        164.19        165.97        48.15 o
   9   8   8          0.44         40.58        52.17 o
  10   8   8       2923.21       2806.71       116.76 o
  -5   9   8       1183.39       1374.16       104.50 o
  -4   9   8        338.05        380.53        63.19 o
  -3   9   8       5171.94       5496.52       135.53 o
  -2   9   8       3935.73       3919.22       133.82 o
  -1   9   8         18.18         50.10        41.23 o
   0   9   8       3344.57       3259.49        89.79 o
   1   9   8      16186.92      16794.42       183.77 o
   2   9   8        714.85        667.93        67.25 o
   3   9   8       3519.95       3583.70        84.83 o
   4   9   8       2302.76       2337.70       129.86 o
   5   9   8       1354.35       1169.06       146.43 o
   6   9   8       3977.96       3952.80       116.47 o
   7   9   8       3487.90       3554.99       110.46 o
   8   9   8        263.58        233.50        52.65 o
   9   9   8        226.14        209.89        60.26 o
  -4  10   8          5.86         55.20        74.20 o
  -3  10   8       5842.50       5849.98       153.38 o
  -2  10   8       1239.37       1055.38        97.65 o
  -1  10   8         48.29        -53.86        57.30 o
   0  10   8       5420.62       5605.51       157.37 o
   1  10   8      10454.02      10374.08       158.60 o
   2  10   8        113.84        211.98        49.59 o
   3  10   8         15.08        -14.43        45.44 o
   4  10   8       4429.85       4649.39       105.59 o
   5  10   8       2522.98       2494.87       121.44 o
   6  10   8       1969.85       1911.71       119.56 o
   7  10   8         65.49         95.46        57.05 o
   8  10   8       1079.33        994.13        96.62 o
   9  10   8        191.42        114.88        72.84 o
  -3  11   8        392.84        135.26        82.14 o
  -2  11   8         84.64        -74.27        74.27 o
  -1  11   8          2.71        122.32        91.40 o
   0  11   8       1276.48       1127.92       108.19 o
   1  11   8       1809.67       1832.34       108.73 o
   2  11   8        216.95        195.48        52.62 o
   3  11   8         71.49         52.82        37.79 o
   4  11   8       3572.98       3510.72       127.46 o
   5  11   8        904.05        925.70       135.52 o
   6  11   8        141.21        184.83        55.17 o
   7  11   8         36.05          1.20        61.29 o
   8  11   8        394.97        365.24        73.05 o
  -1  12   8          0.56        -11.20       108.70 o
   0  12   8        133.82        252.72       102.53 o
   1  12   8         34.72        -59.49       181.25 o
   2  12   8         15.49        -12.52        71.45 o
   3  12   8         93.38         32.44        56.56 o
   4  12   8        458.67        414.90        44.03 o
   5  12   8        212.64         78.54        48.32 o
   6  12   8          8.28        103.16        77.11 o
  -4  -5   9        154.75        196.78        67.14 o
  -3  -5   9          1.90         10.58        83.82 o
  -2  -5   9       1913.56       2044.43       126.86 o
  -1  -5   9          2.53        -13.64        80.26 o
   0  -5   9       3439.95       3484.29       136.57 o
   1  -5   9        805.28        743.18        75.89 o
   2  -5   9        349.55        384.47        94.98 o
  -6  -4   9          1.17        -81.28        81.28 o
  -5  -4   9          9.48        -55.21        55.21 o
  -4  -4   9         87.40        101.82        55.92 o
  -3  -4   9         97.58         63.77        68.47 o
  -2  -4   9        160.74        139.46        49.23 o
  -1  -4   9         20.59         90.54        50.08 o
   0  -4   9         73.87        136.19        48.09 o
   1  -4   9        212.43        290.41        58.15 o
   2  -4   9        101.25        195.12        63.14 o
   3  -4   9         24.52         59.61        74.21 o
   4  -4   9        683.56        625.72       121.55 o
  -7  -3   9       1255.06       1143.25       159.50 o
  -6  -3   9       2637.75       2617.30       183.92 o
  -5  -3   9        621.76        605.70        67.07 o
  -4  -3   9        440.05        387.44        46.68 o
  -3  -3   9       1334.20       1351.83        80.22 o
  -2  -3   9       5101.94       5265.31       115.38 o
  -1  -3   9         13.13         86.89        41.19 o
   0  -3   9        591.85        616.51        56.17 o
   1  -3   9        251.16        337.12        54.66 o
   2  -3   9         13.45         33.32        47.30 o
   3  -3   9       2407.74       2465.16       104.36 o
   4  -3   9       1773.93       1810.46       105.69 o
   5  -3   9          3.48        -63.52       139.27 o
  -7  -2   9        869.32        782.57        80.81 o
  -6  -2   9       5650.52       5622.45       162.80 o
  -5  -2   9        576.55        502.64        70.67 o
  -4  -2   9         92.95        143.77        48.99 o
  -3  -2   9       9073.87       9056.86       159.90 o
  -2  -2   9      13945.67      13857.96       173.59 o
  -1  -2   9        269.06        275.87        41.04 o
   0  -2   9        116.55        155.30        43.12 o
   1  -2   9       8326.92       8258.13       138.06 o
   2  -2   9        654.37        636.77        52.26 o
   3  -2   9       3219.85       3221.64        94.15 o
   4  -2   9       1514.64       1570.64        84.41 o
   5  -2   9        219.78        128.14        63.92 o
   6  -2   9       2349.95       2190.73       205.42 o
  -8  -1   9       4129.55       3742.06       228.65 o
  -7  -1   9        418.66        218.90        77.31 o
  -6  -1   9       2074.38       2048.70        96.46 o
  -5  -1   9         49.34         16.60        46.31 o
  -4  -1   9         54.35         57.51        46.87 o
  -3  -1   9      10063.32      10331.77       157.76 o
  -2  -1   9       3686.79       3737.86        89.76 o
  -1  -1   9         77.44         38.14        34.53 o
   0  -1   9       1472.25       1373.40        70.86 o
   1  -1   9      10506.46      10661.46       153.01 o
   2  -1   9        521.14        546.58        43.04 o
   3  -1   9       1604.35       1646.96        66.07 o
   4  -1   9         15.70        -40.41        42.21 o
   5  -1   9        784.97        823.61        85.50 o
   6  -1   9        145.29         78.64        45.28 o
   7  -1   9       2685.10       2305.74       148.73 o
  -8   0   9        151.00        117.11        98.15 o
  -7   0   9        323.06        202.04        76.14 o
  -6   0   9         32.19        -57.20        60.45 o
  -5   0   9        347.45        335.39        50.22 o
  -4   0   9        540.82        501.23        43.02 o
  -3   0   9         32.25         25.45        36.28 o
  -2   0   9        238.84        225.14        39.64 o
  -1   0   9         25.55          2.99        36.92 o
   0   0   9         31.54         -7.59        39.28 o
   1   0   9       1023.31       1001.54        67.91 o
   2   0   9        104.96         85.68        34.63 o
   3   0   9        281.28        318.46        39.58 o
   4   0   9         30.35         31.61        31.82 o
   5   0   9        295.16        244.19        35.50 o
   6   0   9         10.50        -34.68        40.02 o
   7   0   9          8.56        -44.80        44.80 o
   8   0   9        309.70        165.69        53.70 o
  -8   1   9       1439.60       1171.92       130.76 o
  -7   1   9          0.01         -1.95       107.98 o
  -6   1   9        135.35        143.62        54.04 o
  -5   1   9        649.25        640.87       116.88 o
  -4   1   9        661.65        558.64        45.02 o
  -3   1   9       1726.86       1707.92        61.01 o
  -2   1   9         32.64         12.28        28.60 o
  -1   1   9         74.36         49.05        30.24 o
   0   1   9       1150.66       1040.49        62.44 o
   1   1   9       2287.97       2183.88        75.74 o
   2   1   9       1052.77        998.51        49.34 o
   3   1   9        176.83        123.99        26.44 o
   4   1   9       3725.26       3649.92        80.31 o
   5   1   9       1108.91       1160.00        60.44 o
   6   1   9        154.03        193.46        35.05 o
   7   1   9        871.04        928.17        65.37 o
   8   1   9        200.90        214.07        48.83 o
   9   1   9         46.56         51.50        83.11 o
  -8   2   9       2264.83       2100.15       174.85 o
  -7   2   9          6.07         84.39        68.48 o
  -6   2   9       1650.45       1583.02       123.54 o
  -5   2   9      11409.12      11459.81       195.45 o
  -4   2   9          9.82        -42.42        42.42 o
  -3   2   9       5362.39       5254.95        80.27 o
  -2   2   9        324.89        273.92        28.11 o
  -1   2   9         48.75         39.28        24.47 o
   0   2   9       4369.11       4485.90        79.29 o
   1   2   9       7820.41       8024.29       119.44 o
   2   2   9        457.25        493.60        36.68 o
   3   2   9        632.02        599.59        44.98 o
   4   2   9      18350.13      18730.20       215.18 o
   5   2   9       5607.29       5848.19       105.30 o
   6   2   9       1305.39       1299.88        63.06 o
   7   2   9         59.85         53.35        49.55 o
   8   2   9       3396.71       3203.48       114.15 o
   9   2   9          3.81        -67.42        67.42 o
  -8   3   9        939.42        865.53        86.64 o
  -7   3   9         20.74         90.08        62.71 o
  -6   3   9       5460.61       5354.20       168.07 o
  -5   3   9      12353.42      12300.17       210.90 o
  -4   3   9        387.38        359.92        37.16 o
  -3   3   9        101.28         99.56        31.59 o
  -2   3   9       5581.10       5486.59        80.36 o
  -1   3   9        636.08        598.93        34.60 o
   0   3   9       8397.47       8461.21       104.50 o
   1   3   9       5112.46       5193.86        87.46 o
   2   3   9        373.67        374.47        29.90 o
   3   3   9       3613.20       3617.42        63.89 o
   4   3   9      15230.41      15276.92       181.11 o
   5   3   9       2653.32       2693.00        74.57 o
   6   3   9        113.08        109.32        35.19 o
   7   3   9       1927.38       1929.12        82.04 o
   8   3   9       4031.81       3845.54       117.39 o
   9   3   9          0.18        -37.57        58.99 o
  -8   4   9          9.12        -66.86        66.86 o
  -7   4   9          8.49         -6.24        62.19 o
  -6   4   9       2023.96       1885.01        89.74 o
  -5   4   9       2196.25       2162.54        82.72 o
  -4   4   9         29.01         -4.14        48.67 o
  -3   4   9        117.55        101.59        27.39 o
  -2   4   9       2246.88       2195.18        57.74 o
  -1   4   9         24.49         34.36        24.14 o
   0   4   9        824.65        812.02        52.31 o
   1   4   9         28.12         -2.45        25.24 o
   2   4   9         37.88         40.20        22.85 o
   3   4   9        608.62        550.76        31.04 o
   4   4   9        464.73        459.29        36.64 o
   5   4   9        492.65        512.32        37.35 o
   6   4   9          0.30        -32.27        32.27 o
   7   4   9        348.88        264.21        39.59 o
   8   4   9        114.93         87.21        44.36 o
   9   4   9         11.33        -43.45        77.97 o
  10   4   9          0.46        -11.14        75.18 o
  -8   5   9         23.91        -25.72        68.05 o
  -7   5   9         17.92         -0.84        42.10 o
  -6   5   9        644.84        610.30        49.73 o
  -5   5   9       1393.98       1347.24        69.25 o
  -4   5   9          9.43        -39.46        39.46 o
  -3   5   9        507.52        476.80        38.28 o
  -2   5   9       2539.58       2538.13        63.75 o
  -1   5   9        398.49        442.50        68.29 o
   0   5   9       2440.91       2396.46        65.73 o
   1   5   9        329.53        361.14        30.25 o
   2   5   9        210.47        222.33        26.91 o
   3   5   9        245.40        263.38        30.28 o
   4   5   9        375.97        431.40        33.98 o
   5   5   9          5.36         20.64        27.81 o
   6   5   9        396.79        407.94        43.96 o
   7   5   9       3903.82       3741.61        89.47 o
   8   5   9       2546.68       2517.05        94.32 o
   9   5   9         73.53         15.91        70.52 o
  10   5   9         51.80        -41.78        75.83 o
  -7   6   9          7.12          4.24        86.57 o
  -6   6   9       4796.11       5076.24       130.49 o
  -5   6   9       1436.50       1393.47        79.48 o
  -4   6   9        298.61        278.31        34.96 o
  -3   6   9       3208.14       3405.17        65.71 o
  -2   6   9      15146.96      15529.83       188.76 o
  -1   6   9        785.50        862.44        56.91 o
   0   6   9        543.21        489.54        45.10 o
   1   6   9       6078.68       6112.43        91.22 o
   2   6   9       3873.02       3926.99        68.97 o
   3   6   9        494.65        518.44        34.95 o
   4   6   9         43.64          4.38        26.23 o
   5   6   9        742.39        746.74        44.49 o
   6   6   9         22.99         47.81        27.55 o
   7   6   9      12934.38      13005.59       170.54 o
   8   6   9       6871.42       6981.05       212.99 o
   9   6   9         43.75         23.95        50.91 o
  10   6   9       1476.63        947.06       202.46 o
  -6   7   9       3304.03       3356.64       121.18 o
  -5   7   9        121.94        126.54        54.83 o
  -4   7   9         63.81         76.01        53.07 o
  -3   7   9       3299.23       3520.12       122.83 o
  -2   7   9      12539.14      12885.98       153.91 o
  -1   7   9        604.57        584.00        44.58 o
   0   7   9        672.85        572.83        49.73 o
   1   7   9      15414.98      15952.43       177.99 o
   2   7   9       8128.99       8263.24       112.07 o
   3   7   9        837.97        757.17        45.84 o
   4   7   9        170.82        219.39        38.33 o
   5   7   9       2554.88       2513.29        73.11 o
   6   7   9        261.40        267.28        36.64 o
   7   7   9       6754.30       6768.51       171.70 o
   8   7   9       2579.55       2513.42       128.09 o
   9   7   9         20.13          3.30        53.77 o
  10   7   9       2614.64       2549.19       197.37 o
  -6   8   9        189.29         90.37        93.53 o
  -5   8   9        213.33        200.10        59.63 o
  -4   8   9        218.32        245.79        56.05 o
  -3   8   9       1471.75       1546.22       100.41 o
  -2   8   9       2576.77       2599.03       107.02 o
  -1   8   9          5.10         55.71        34.15 o
   0   8   9        599.35        600.58        52.53 o
   1   8   9       5186.11       5246.99       105.93 o
   2   8   9        914.12        859.63        58.66 o
   3   8   9         27.23        -23.46        36.82 o
   4   8   9          5.20         28.36        43.25 o
   5   8   9       1289.06       1366.88        74.43 o
   6   8   9          0.28         17.14        39.19 o
   7   8   9         67.50         14.12        67.44 o
   8   8   9          0.66          5.39        61.25 o
   9   8   9          1.02        -28.96        68.65 o
  -5   9   9          6.02         12.33        78.76 o
  -4   9   9         63.89         12.57        64.58 o
  -3   9   9        152.25        127.33        69.50 o
  -2   9   9        260.60        203.19        56.49 o
  -1   9   9         76.00        138.16        44.23 o
   0   9   9          1.45         70.03        37.05 o
   1   9   9        912.87        942.24        60.60 o
   2   9   9        344.92        391.31        47.61 o
   3   9   9          1.48         36.32        36.56 o
   4   9   9         27.88         34.33        44.00 o
   5   9   9        576.22        535.76        52.45 o
   6   9   9         36.60         52.14        52.52 o
   7   9   9        270.31        263.47        65.65 o
   8   9   9        225.10        223.11        72.37 o
   9   9   9        182.22         24.99        77.82 o
  -4  10   9       1204.43       1059.06        95.23 o
  -3  10   9       1066.48       1004.97        98.45 o
  -2  10   9         11.40         -4.50        72.20 o
  -1  10   9       1176.71       1106.11        91.44 o
   0  10   9        872.57        918.48        64.78 o
   1  10   9       7845.21       7836.58       158.62 o
   2  10   9        695.76        698.08        62.25 o
   3  10   9         71.94         50.54        55.04 o
   4  10   9       6033.80       6057.67       132.82 o
   5  10   9       8754.50       8692.64       184.90 o
   6  10   9         26.91          6.69        88.06 o
   7  10   9        197.62        260.05        74.30 o
   8  10   9       2829.97       2586.83       199.47 o
  -2  11   9       1516.45       1516.71       153.31 o
  -1  11   9       1956.99       2064.58       151.72 o
   0  11   9       1322.34       1325.99       125.20 o
   1  11   9       3232.59       3155.75       150.85 o
   2  11   9         11.85         37.87        61.57 o
   3  11   9         15.68         66.52        63.88 o
   4  11   9      12307.80      11869.34       194.57 o
   5  11   9       7849.58       7635.56       260.09 o
   6  11   9         62.10        107.00        69.74 o
   7  11   9       1783.28       1280.87        96.21 o
   0  12   9        373.57         40.67        94.70 o
   1  12   9        394.46         97.35        85.66 o
   2  12   9        342.14        226.29        99.75 o
   3  12   9         82.43        221.17        95.92 o
   4  12   9       2418.88       2463.22       346.64 o
   5  12   9       1200.01       1124.29       196.65 o
   6  12   9        218.21        244.61        86.99 o
  -3  -4  10        800.81        853.37        73.35 o
  -2  -4  10       6792.73       7053.91       167.91 o
  -1  -4  10       1302.89       1063.93       102.07 o
   0  -4  10        337.93        242.88        65.67 o
   1  -4  10        240.47        255.17       114.03 o
  -5  -3  10         98.19         97.62        94.66 o
  -4  -3  10        120.09         20.72        62.76 o
  -3  -3  10        994.47        804.54        61.44 o
  -2  -3  10        677.86        865.85       118.60 o
  -1  -3  10         13.96         26.48        49.09 o
   0  -3  10        110.90         94.76        49.74 o
   1  -3  10         74.80         73.78        55.66 o
   2  -3  10         25.95         67.60        56.83 o
   3  -3  10         35.94         88.92        71.10 o
   4  -3  10         27.48        -20.77        97.40 o
  -6  -2  10        182.86        158.36        69.23 o
  -5  -2  10          3.95        -28.21        61.54 o
  -4  -2  10        268.84        214.86        63.43 o
  -3  -2  10        309.44        316.33        61.83 o
  -2  -2  10       1739.54       1744.53        83.79 o
  -1  -2  10        648.35        604.82        53.82 o
   0  -2  10        166.22        155.28        43.70 o
   1  -2  10       2787.66       2915.35       101.55 o
   2  -2  10       2003.50       2025.27        95.24 o
   3  -2  10         23.46         -9.53        52.43 o
   4  -2  10          1.25         25.29        56.67 o
   5  -2  10       1534.82       1326.08       165.18 o
  -7  -1  10        474.69        429.55       215.27 o
  -6  -1  10        188.92        225.64        56.47 o
  -5  -1  10       1678.19       1726.34       138.84 o
  -4  -1  10        890.64        754.40        61.95 o
  -3  -1  10       2035.77       2171.97        95.42 o
  -2  -1  10       4679.35       4686.59       171.06 o
  -1  -1  10         33.42         18.75        40.58 o
   0  -1  10        326.59        333.87        51.99 o
   1  -1  10      12939.54      13200.22       205.07 o
   2  -1  10       7138.95       7264.01       146.15 o
   3  -1  10         96.10         94.18        45.51 o
   4  -1  10       1498.35       1578.78       112.85 o
   5  -1  10       3622.26       3570.41       107.03 o
   6  -1  10        205.28        128.71        55.50 o
  -7   0  10        303.08        231.18        87.48 o
  -6   0  10          2.84          5.45        95.36 o
  -5   0  10       6110.17       5894.83       106.36 o
  -4   0  10        994.67        991.25        67.44 o
  -3   0  10       3486.86       3503.78        86.76 o
  -2   0  10       1652.21       1699.62        84.65 o
  -1   0  10        832.72        788.24        61.56 o
   0   0  10        916.18        906.68        85.81 o
   1   0  10       9973.79      10150.56       168.44 o
   2   0  10       2626.74       2772.51        87.56 o
   3   0  10         87.48         75.18        50.44 o
   4   0  10       2232.40       2401.10       102.76 o
   5   0  10       4111.64       4173.55       110.23 o
   6   0  10         18.50        -46.03        46.03 o
   7   0  10        321.10        267.61        54.34 o
  -7   1  10          7.27          3.35       142.77 o
  -6   1  10         14.31         83.25        59.60 o
  -5   1  10       1540.03       1691.08       120.93 o
  -4   1  10        727.01        573.85        50.53 o
  -3   1  10         12.38          6.82        33.28 o
  -2   1  10        157.83        142.53        34.63 o
  -1   1  10        256.89        199.14        36.63 o
   0   1  10        481.61        507.22        46.61 o
   1   1  10       2349.87       2205.51        85.28 o
   2   1  10        254.12        273.03        36.76 o
   3   1  10         66.37         60.03        36.09 o
   4   1  10        183.11        160.27        36.52 o
   5   1  10        250.75        230.40        39.69 o
   6   1  10          0.32        -33.92        47.54 o
   7   1  10         21.48        -12.89        47.03 o
   8   1  10         71.02         78.23        61.96 o
  -7   2  10         20.64        108.51        85.78 o
  -6   2  10        334.29        441.15        69.26 o
  -5   2  10       1612.73       1620.09        82.99 o
  -4   2  10          3.17         -8.33        39.91 o
  -3   2  10         30.44         30.19        28.19 o
  -2   2  10       1550.77       1481.85        88.90 o
  -1   2  10       1292.52       1251.59        54.06 o
   0   2  10        230.86        230.14        33.03 o
   1   2  10         31.62         58.42        33.83 o
   2   2  10          8.61        -13.97        31.43 o
   3   2  10         35.57         18.19        28.75 o
   4   2  10       4926.54       5164.71       104.64 o
   5   2  10       4619.42       4583.96       101.04 o
   6   2  10        122.77        143.27        46.12 o
   7   2  10        343.41        310.17        52.11 o
   8   2  10       2600.39       2439.26       134.07 o
  -7   3  10        116.62        110.98        68.99 o
  -6   3  10       2790.88       2829.77       139.32 o
  -5   3  10       9825.58       9884.61       211.04 o
  -4   3  10        974.53       1003.26        55.98 o
  -3   3  10       1159.02       1151.67        50.01 o
  -2   3  10      10044.86      10213.29       123.42 o
  -1   3  10       8678.09       8914.00       113.97 o
   0   3  10        380.08        358.70        33.60 o
   1   3  10        169.34        190.95        32.57 o
   2   3  10       1347.63       1351.88        60.22 o
   3   3  10        213.63        227.72        28.69 o
   4   3  10       9544.64      10037.75       142.15 o
   5   3  10       9020.57       9044.08       136.51 o
   6   3  10        545.99        598.75        47.06 o
   7   3  10       2627.91       2649.41        97.38 o
   8   3  10       9600.43       9416.79       223.49 o
   9   3  10       1201.79       1043.23        80.17 o
  -7   4  10        454.64        291.67        69.66 o
  -6   4  10       2552.10       2464.48       120.01 o
  -5   4  10       7063.18       7067.25       121.46 o
  -4   4  10        419.40        394.24        43.82 o
  -3   4  10        687.97        702.21        40.33 o
  -2   4  10      16837.56      17085.28       176.61 o
  -1   4  10       8641.20       8759.65       110.54 o
   0   4  10        539.76        536.73        35.84 o
   1   4  10        339.89        324.13        32.03 o
   2   4  10       4989.98       5040.30        81.97 o
   3   4  10       1057.93        978.34        41.22 o
   4   4  10       5812.81       5997.80       102.43 o
   5   4  10       2263.60       2252.57        91.82 o
   6   4  10        532.84        537.83        47.24 o
   7   4  10       3523.86       3425.06       103.48 o
   8   4  10       9221.51       9273.60       178.52 o
   9   4  10        789.69        748.36        96.92 o
  -7   5  10        784.31        838.31        80.95 o
  -6   5  10       1214.02       1110.24        62.99 o
  -5   5  10       1122.02        992.58        58.25 o
  -4   5  10         14.11        -42.31        43.52 o
  -3   5  10          0.77         -7.91        33.79 o
  -2   5  10       5649.62       5776.53        97.62 o
  -1   5  10       2088.63       2091.59        61.92 o
   0   5  10          3.65         22.40        38.18 o
   1   5  10        937.58        989.25        53.77 o
   2   5  10       2782.18       2858.27        79.18 o
   3   5  10          0.05         19.76        30.92 o
   4   5  10        316.65        319.89        26.06 o
   5   5  10        166.44        100.37        32.92 o
   6   5  10         80.91        138.52        53.24 o
   7   5  10        536.36        593.59        49.09 o
   8   5  10       1069.40        989.93        68.07 o
   9   5  10        176.97        121.40        62.11 o
  -6   6  10          2.34          1.22        54.96 o
  -5   6  10          1.05        -38.54        38.54 o
  -4   6  10         21.09        -16.01        37.09 o
  -3   6  10          0.64         -2.74        30.75 o
  -2   6  10        266.65        291.29        34.77 o
  -1   6  10         21.36         -3.45        26.58 o
   0   6  10         23.33        -26.12        30.34 o
   1   6  10        967.58        921.38        53.00 o
   2   6  10       1914.34       2078.30        61.68 o
   3   6  10         43.75          2.94        29.69 o
   4   6  10        156.10        193.02        34.24 o
   5   6  10       1446.85       1479.35        90.59 o
   6   6  10        606.79        517.23        42.13 o
   7   6  10       1414.16       1501.49        72.79 o
   8   6  10       1834.31       1682.98        88.29 o
   9   6  10        119.76         53.58        66.69 o
  -6   7  10        330.25        337.47        77.11 o
  -5   7  10        538.42        487.10        45.14 o
  -4   7  10       1272.93       1341.64       129.29 o
  -3   7  10       1291.12       1282.52        76.77 o
  -2   7  10       5942.39       5979.77       120.82 o
  -1   7  10         51.37         79.94        37.46 o
   0   7  10          6.25         59.45        44.37 o
   1   7  10      13606.05      13676.85       165.03 o
   2   7  10       9306.86       9665.55       127.16 o
   3   7  10        291.93        341.92        40.53 o
   4   7  10        667.81        694.74        44.07 o
   5   7  10       7904.63       7722.99       124.24 o
   6   7  10       1466.79       1324.61        68.92 o
   7   7  10       2129.70       1974.04       100.52 o
   8   7  10       2760.32       2397.75       171.94 o
   9   7  10        114.34         77.57        61.65 o
  -5   8  10       3678.30       3825.42       186.43 o
  -4   8  10       4356.20       4348.84       126.38 o
  -3   8  10       2725.79       2534.77       122.03 o
  -2   8  10       1399.14       1374.40        89.24 o
  -1   8  10        801.53        737.99        62.42 o
   0   8  10         46.04         32.62        43.13 o
   1   8  10      15744.60      15936.57       200.12 o
   2   8  10       9382.53       9618.67       149.63 o
   3   8  10        495.30        465.23        52.78 o
   4   8  10       2957.23       3080.10        94.06 o
   5   8  10      11381.52      11490.35       158.29 o
   6   8  10       1730.54       1594.15        82.05 o
   7   8  10        430.55        319.24        55.89 o
   8   8  10         14.78        -21.52        54.26 o
   9   8  10        896.93        715.59       101.63 o
  -4   9  10       2295.40       2360.25       157.32 o
  -3   9  10        306.15        412.93        73.06 o
  -2   9  10          1.18        -12.59        75.67 o
  -1   9  10        407.02        359.04        48.97 o
   0   9  10         26.83         43.36        48.02 o
   1   9  10       2346.34       2297.82        96.70 o
   2   9  10       2221.49       2157.58       101.88 o
   3   9  10         34.97         15.63        50.12 o
   4   9  10       2051.67       2080.57       100.60 o
   5   9  10       3154.22       3062.38       111.56 o
   6   9  10        719.89        750.09        74.91 o
   7   9  10         47.80         47.71        88.54 o
   8   9  10        645.48        679.94        69.33 o
  -3  10  10          9.49         20.71       173.89 o
  -2  10  10         22.84        -12.63        77.62 o
  -1  10  10        169.87        218.45        56.29 o
   0  10  10          5.46        -13.95        62.43 o
   1  10  10         66.89        100.69        55.82 o
   2  10  10         16.79         64.79        59.79 o
   3  10  10        111.93        134.22        60.38 o
   4  10  10        176.94        193.86        54.38 o
   5  10  10        362.57        307.90        64.81 o
   6  10  10        122.42        152.85        70.87 o
   7  10  10         37.40        -57.32        77.47 o
   8  10  10        552.90        440.79        84.94 o
  -2  11  10       1161.95       1334.21       135.82 o
  -1  11  10       3366.34       3510.84       226.96 o
   0  11  10         10.74         50.86        57.15 o
   1  11  10        619.77        448.11        90.11 o
   2  11  10        385.22        463.17        70.07 o
   3  11  10        592.52        521.27        78.68 o
   4  11  10       3613.02       3453.82       155.27 o
   5  11  10       3889.24       3840.77       215.24 o
   6  11  10          7.99         54.51        88.91 o
   7  11  10        541.90        460.48        95.39 o
   1  12  10        212.58        129.55       105.69 o
   2  12  10       3258.79       2891.26       210.33 o
   3  12  10       1040.40        844.43       113.09 o
   4  12  10       2656.78       2834.08       176.39 o
   5  12  10       1793.99       1486.71       195.61 o
  -2  -3  11       4962.53       5243.37       154.75 o
  -1  -3  11       1076.94       1004.82        80.54 o
   0  -3  11         11.87        -58.34        58.34 o
   1  -3  11       1739.99       1524.22       142.61 o
  -4  -2  11        182.39        245.19        74.19 o
  -3  -2  11        242.92         50.84        69.73 o
  -2  -2  11       2158.17       2237.00       122.92 o
  -1  -2  11          0.01         57.42        53.56 o
   0  -2  11         54.83         62.70        59.94 o
   1  -2  11         40.30        -36.23        60.14 o
   2  -2  11          0.40         26.89       108.18 o
   3  -2  11        144.19        -66.77        67.92 o
  -5  -1  11        746.51        591.73        58.74 o
  -4  -1  11        192.48        210.96        65.63 o
  -3  -1  11         65.19        175.22        65.58 o
  -2  -1  11         52.32        133.18        55.81 o
  -1  -1  11          0.89        -14.90        56.67 o
   0  -1  11          1.42         23.23        49.35 o
   1  -1  11       3672.33       3791.14       126.48 o
   2  -1  11       2943.54       2970.65       113.95 o
   3  -1  11          4.67        -64.23        64.23 o
   4  -1  11        405.74        336.16        62.30 o
   5  -1  11       2198.40       2007.81       108.01 o
  -6   0  11        286.49        294.10        73.48 o
  -5   0  11       6186.73       6100.27       122.29 o
  -4   0  11       5109.23       5313.32       127.17 o
  -3   0  11          3.27        -23.59        41.95 o
  -2   0  11          0.06         43.12        42.90 o
  -1   0  11       2450.27       2221.23       101.92 o
   0   0  11        549.37        459.55        50.63 o
   1   0  11       4844.73       5053.99       125.34 o
   2   0  11       2398.68       2443.38       115.81 o
   3   0  11          0.23         13.61        39.72 o
   4   0  11       3974.46       4042.97       115.66 o
   5   0  11      13327.25      13965.73       214.23 o
   6   0  11       1056.77        847.80        63.89 o
  -6   1  11        274.56        199.83        59.14 o
  -5   1  11      12573.49      12437.33       196.39 o
  -4   1  11       5961.74       5957.39       112.69 o
  -3   1  11         94.68         77.00        39.21 o
  -2   1  11        922.71        985.31        62.14 o
  -1   1  11       8023.47       8230.19       131.33 o
   0   1  11        449.08        512.04        46.22 o
   1   1  11       3092.75       3163.27       105.58 o
   2   1  11         80.71        134.33        42.05 o
   3   1  11        467.16        426.16        42.24 o
   4   1  11       3513.16       3672.01       105.09 o
   5   1  11       7669.01       7827.26       165.97 o
   6   1  11        545.55        441.45        59.84 o
   7   1  11         25.41         12.81        62.96 o
  -6   2  11         87.38        -55.80        65.73 o
  -5   2  11       3010.46       3001.85       103.81 o
  -4   2  11        485.84        514.22        45.60 o
  -3   2  11          4.28        -18.58        32.36 o
  -2   2  11       1776.52       1655.83        68.56 o
  -1   2  11       3074.26       3064.28        78.14 o
   0   2  11         10.53         24.14        34.30 o
   1   2  11        452.38        389.24        45.35 o
   2   2  11          0.52        -25.43        35.90 o
   3   2  11        703.75        640.54        47.83 o
   4   2  11        355.25        354.41        46.62 o
   5   2  11        429.89        476.41        54.61 o
   6   2  11        108.05         25.63        52.82 o
   7   2  11          0.05        -68.98        68.98 o
  -6   3  11        132.39        220.53        66.45 o
  -5   3  11         24.00        -19.48        50.93 o
  -4   3  11          1.29        -36.55        36.55 o
  -3   3  11         64.94         44.77        31.66 o
  -2   3  11        691.19        681.39        41.60 o
  -1   3  11        550.89        577.70        41.23 o
   0   3  11        349.29        360.96        37.30 o
   1   3  11        565.28        507.13        41.47 o
   2   3  11        648.05        614.46        46.71 o
   3   3  11        347.84        299.42        34.00 o
   4   3  11        706.74        668.41        50.66 o
   5   3  11       2920.47       2905.47        90.64 o
   6   3  11         55.48        -12.34        47.07 o
   7   3  11        409.21        300.40        57.74 o
   8   3  11       2487.74       2073.10       132.99 o
  -6   4  11        677.37        472.61        69.07 o
  -5   4  11       1029.77       1015.87        61.57 o
  -4   4  11         60.48          1.05        40.64 o
  -3   4  11          8.44         -0.80        29.24 o
  -2   4  11       7684.74       7741.68       107.44 o
  -1   4  11       6645.33       6781.45       100.63 o
   0   4  11        527.99        509.00        38.41 o
   1   4  11        850.82        816.04        54.64 o
   2   4  11       6533.17       6710.64       100.78 o
   3   4  11       1725.15       1638.17        53.34 o
   4   4  11       1359.19       1293.32        68.49 o
   5   4  11        172.36        118.60        38.94 o
   6   4  11       1871.96       1887.67       136.01 o
   7   4  11       2494.90       2650.77       165.11 o
   8   4  11       7980.18       7526.52       165.77 o
  -6   5  11        338.19        211.21        57.43 o
  -5   5  11        125.96         87.98        39.71 o
  -4   5  11       1366.24       1286.98        76.00 o
  -3   5  11         79.73         63.27        30.60 o
  -2   5  11       8609.75       8965.14       116.05 o
  -1   5  11       6568.39       6572.84        97.86 o
   0   5  11          0.18         -3.10        29.25 o
   1   5  11       2926.92       2917.62        80.87 o
   2   5  11      13415.44      13845.29       140.75 o
   3   5  11       2695.29       2730.39        54.53 o
   4   5  11        127.11         78.45        26.98 o
   5   5  11       1772.80       1780.70        71.94 o
   6   5  11       3315.11       3247.18        97.35 o
   7   5  11        606.24        612.56        60.39 o
   8   5  11       6218.67       6269.24       148.82 o
  -6   6  11         85.54         69.58        50.53 o
  -5   6  11         12.48        -22.37        45.31 o
  -4   6  11       2445.10       2424.05        95.56 o
  -3   6  11          7.08        -11.88        51.68 o
  -2   6  11       1732.63       1733.73        99.09 o
  -1   6  11        233.51        238.80        35.06 o
   0   6  11        250.41        178.46        36.56 o
   1   6  11       3789.16       3654.65       101.65 o
   2   6  11       5308.97       5376.10       106.58 o
   3   6  11        947.05       1025.12        67.78 o
   4   6  11         10.83         37.54        37.80 o
   5   6  11        932.70        969.31        70.92 o
   6   6  11       2046.47       2191.56       114.42 o
   7   6  11         43.23         -7.20        48.88 o
   8   6  11        783.55        806.27        73.29 o
  -5   7  11          2.94          1.24        41.97 o
  -4   7  11         13.83        -67.46       116.56 o
  -3   7  11          0.39        -68.59        68.59 o
  -2   7  11         48.12         85.17        50.29 o
  -1   7  11         98.89        142.49        43.22 o
   0   7  11        113.00        163.28        47.03 o
   1   7  11        122.06        121.47        34.05 o
   2   7  11         53.36         28.65        37.13 o
   3   7  11        235.43        294.97        38.23 o
   4   7  11        312.55        340.11        39.99 o
   5   7  11        642.41        661.85        46.19 o
   6   7  11         94.49        135.48        50.10 o
   7   7  11          0.46         10.29        57.01 o
   8   7  11         63.60        -11.18        61.68 o
  -4   8  11       2721.71       2768.03       163.20 o
  -3   8  11        174.03         87.51        60.63 o
  -2   8  11         23.21        -55.45        55.45 o
  -1   8  11        959.15        999.07       116.56 o
   0   8  11        745.58        736.34        65.28 o
   1   8  11        715.99        648.98        55.29 o
   2   8  11       3230.79       3214.45        99.74 o
   3   8  11          4.36        -44.50        44.50 o
   4   8  11        891.60        971.08        61.12 o
   5   8  11       5516.90       5671.50       124.72 o
   6   8  11       2607.96       2686.53       122.54 o
   7   8  11         53.23         18.23        52.28 o
   8   8  11        278.87        150.09        90.78 o
  -3   9  11          3.72        -71.23        75.44 o
  -2   9  11        129.03         82.91       101.79 o
  -1   9  11       5266.42       5343.17       146.44 o
   0   9  11       2942.56       2925.88       110.52 o
   1   9  11        382.69        433.63        61.16 o
   2   9  11        346.44        299.05        59.04 o
   3   9  11       1415.74       1420.60       102.56 o
   4   9  11       2168.53       2089.76       108.19 o
   5   9  11      10816.05      10947.17       192.60 o
   6   9  11       1912.82       1951.52       109.12 o
   7   9  11         55.60         74.17        59.03 o
   8   9  11       3122.26       3132.05       296.04 o
  -2  10  11        956.90        917.08       108.10 o
  -1  10  11       4820.51       4693.67       189.18 o
   0  10  11        674.52        656.98        77.59 o
   1  10  11         82.71        145.32        61.31 o
   2  10  11        741.95        691.62        78.20 o
   3  10  11        671.26        589.77        84.36 o
   4  10  11        494.41        434.53        63.70 o
   5  10  11       2659.89       2632.74       136.65 o
   6  10  11        132.54         49.95        76.31 o
   7  10  11         83.72        -54.46        79.92 o
  -1  11  11         46.95        -49.97        76.96 o
   0  11  11          0.17         64.56        94.61 o
   1  11  11         71.39        124.24        86.66 o
   2  11  11         28.07         42.30        95.98 o
   3  11  11          5.51         -8.37        73.52 o
   4  11  11         44.45         76.92        95.31 o
   5  11  11         60.27        202.56       121.36 o
   6  11  11         12.19         59.63       287.21 o
  -3  -1  12        113.91        -36.64        72.00 o
  -2  -1  12         73.14         77.34        71.07 o
  -1  -1  12        566.77        450.78        84.30 o
   0  -1  12        344.72        336.03        69.55 o
   1  -1  12        141.68        164.67        91.83 o
   2  -1  12          0.50         14.90        84.36 o
  -4   0  12        884.27       1012.33       153.88 o
  -3   0  12         39.03         62.35        49.73 o
  -2   0  12         36.02         41.36        51.08 o
  -1   0  12        245.29        197.82        51.35 o
   0   0  12        546.74        611.82        60.32 o
   1   0  12        281.28        257.98        61.16 o
   2   0  12        108.92         40.13        51.60 o
   3   0  12         84.89          0.23        51.57 o
   4   0  12        279.71        262.13        58.74 o
  -5   1  12       1891.45       1669.53       107.95 o
  -4   1  12       2463.81       2387.05        89.09 o
  -3   1  12          9.17        -17.24        40.99 o
  -2   1  12       1004.07        907.35        59.55 o
  -1   1  12       5791.27       5919.41       113.30 o
   0   1  12       2408.82       2536.29       111.75 o
   1   1  12          2.47        -46.36        46.36 o
   2   1  12        601.99        652.95        56.25 o
   3   1  12       3267.62       3490.73       100.74 o
   4   1  12        434.38        385.49        63.09 o
   5   1  12       4750.77       4613.01       143.72 o
  -5   2  12       2652.05       2572.57       113.07 o
  -4   2  12       3299.76       3121.58       104.49 o
  -3   2  12         21.18        -26.42        38.94 o
  -2   2  12       3230.20       3172.13        86.34 o
  -1   2  12       8922.32       8923.00       131.23 o
   0   2  12       2102.23       2257.04        82.15 o
   1   2  12          0.72        -38.14        43.34 o
   2   2  12       2203.32       2132.34        88.02 o
   3   2  12       5759.48       5633.21       125.50 o
   4   2  12        230.84        161.67        56.24 o
   5   2  12       3463.91       3353.56       124.54 o
   6   2  12        283.03        270.85        61.37 o
  -5   3  12        837.81        812.08        69.57 o
  -4   3  12         22.68         -0.99        50.28 o
  -3   3  12        354.86        330.23        40.51 o
  -2   3  12       1277.30       1181.78        61.11 o
  -1   3  12       3617.12       3663.92        86.71 o
   0   3  12        332.49        327.37        41.20 o
   1   3  12         18.29         11.72        38.36 o
   2   3  12       2807.04       2827.91        91.16 o
   3   3  12       1734.03       1812.90        85.33 o
   4   3  12         58.01         28.98        46.01 o
   5   3  12         17.41        -49.52        49.52 o
   6   3  12       1100.19       1122.28        91.15 o
  -5   4  12         18.55        -13.24        69.06 o
  -4   4  12          0.26        -13.18        49.43 o
  -3   4  12        219.67        151.03        36.66 o
  -2   4  12        156.71        107.12        35.78 o
  -1   4  12         19.81         34.72        35.45 o
   0   4  12        189.77        142.94        37.05 o
   1   4  12         15.65          4.26        35.40 o
   2   4  12        231.61        225.34        40.85 o
   3   4  12        651.55        666.77        48.03 o
   4   4  12        112.73         77.17        43.88 o
   5   4  12         51.28         44.17        47.24 o
   6   4  12        303.76        203.61        52.80 o
   7   4  12         46.63        -22.40        58.53 o
  -5   5  12         11.06         17.53        48.40 o
  -4   5  12       2093.77       1908.19        90.49 o
  -3   5  12       3399.52       3324.90        96.07 o
  -2   5  12          0.81         12.67        34.93 o
  -1   5  12        895.82        935.08        52.63 o
   0   5  12        499.90        479.27        49.87 o
   1   5  12        444.61        462.09        39.71 o
   2   5  12       7671.80       7858.22       118.92 o
   3   5  12       2602.38       2650.72        60.20 o
   4   5  12          0.05         52.63        39.87 o
   5   5  12       2663.11       2797.82        94.55 o
   6   5  12       8547.66       8807.18       159.33 o
   7   5  12        347.54        195.17        57.33 o
  -5   6  12        550.14        521.44        63.19 o
  -4   6  12       7383.30       7254.65       127.14 o
  -3   6  12       3811.39       3729.65        89.46 o
  -2   6  12         55.37         71.65        35.15 o
  -1   6  12         12.35         17.06        44.48 o
   0   6  12       2419.83       2400.98        83.81 o
   1   6  12        374.84        454.98        45.87 o
   2   6  12       9716.75      10071.38       139.99 o
   3   6  12       1111.03       1161.15        58.54 o
   4   6  12         92.48         76.31        35.86 o
   5   6  12       3804.69       3951.76       128.61 o
   6   6  12      11220.48      11625.71       227.11 o
   7   6  12        390.49        393.61        53.16 o
  -4   7  12       3909.57       4117.19       262.11 o
  -3   7  12       1385.42       1197.47       122.23 o
  -2   7  12         16.23        -54.26        54.26 o
  -1   7  12        809.47        909.65        97.10 o
   0   7  12       2793.01       2855.65        84.97 o
   1   7  12         18.90         13.17        40.53 o
   2   7  12       2377.15       2464.91        84.79 o
   3   7  12          0.02         76.39        43.09 o
   4   7  12         57.31         49.68        44.76 o
   5   7  12       2855.91       2825.07        78.05 o
   6   7  12       3404.57       3636.96       133.81 o
   7   7  12         73.45        -31.10        62.50 o
  -3   8  12        238.38        177.59       220.29 o
  -2   8  12          0.01        -43.32        65.03 o
  -1   8  12         79.36        104.21        62.05 o
   0   8  12         21.71         26.28        56.14 o
   1   8  12         28.64         80.94        56.86 o
   2   8  12         25.44         -8.04        51.46 o
   3   8  12        268.27        267.77        55.95 o
   4   8  12         35.25         51.42        44.64 o
   5   8  12         93.51         76.10        50.45 o
   6   8  12         24.30        -28.46        62.02 o
   7   8  12         12.46        -70.92        70.92 o
  -2   9  12          1.92        -16.06        92.64 o
  -1   9  12       2405.02       2307.56       149.87 o
   0   9  12       2935.20       3065.56       137.92 o
   1   9  12        292.57        283.97        65.78 o
   2   9  12        350.68        265.19        64.08 o
   3   9  12       1462.05       1466.22       105.78 o
   4   9  12         39.38         72.43        59.55 o
   5   9  12       2921.47       2990.93       134.80 o
   6   9  12        831.88        807.38        95.41 o
  -1  10  12       8752.13       8359.48       240.44 o
   0  10  12       5462.21       5531.00       206.61 o
   1  10  12        551.05        409.33        74.03 o
   2  10  12       1796.09       1786.86       122.47 o
   3  10  12       8367.96       8304.30       211.89 o
   4  10  12       1069.05        996.73        92.66 o
   5  10  12       3437.19       3158.26       180.27 o
   6  10  12         62.76       -116.00       116.00 o
   1  11  12        164.87        -31.26        90.81 o
   2  11  12       2249.40       2130.83       213.04 o
   3  11  12       5969.80       6047.59       199.62 o
   4  11  12        765.89        799.24       114.15 o
  -2   1  13         14.77        -49.86        49.86 o
  -1   1  13        482.92        457.81        57.83 o
   0   1  13        130.83        226.24        54.22 o
   1   1  13          9.67        -32.96        61.76 o
   2   1  13         82.32         79.58        55.52 o
   3   1  13       1199.74       1121.75        73.62 o
  -3   2  13       1446.54       1269.64        74.21 o
  -2   2  13        170.98        151.86        47.79 o
  -1   2  13       5346.24       5554.44       116.71 o
   0   2  13       1258.44       1489.54        77.78 o
   1   2  13         21.28        -12.06        47.44 o
   2   2  13       3325.05       3362.87       110.17 o
   3   2  13       9492.75       9660.04       221.65 o
   4   2  13        392.68        365.95        65.46 o
  -4   3  13        849.46        805.43        71.02 o
  -3   3  13       4275.04       4161.81        98.35 o
  -2   3  13         19.17        -19.38        43.05 o
  -1   3  13       6005.02       6185.86       116.40 o
   0   3  13        207.94        167.59        46.34 o
   1   3  13         12.81         97.07        45.22 o
   2   3  13       4659.82       4758.97       128.61 o
   3   3  13       8692.53       8941.41       146.20 o
   4   3  13        696.16        633.37        72.15 o
   5   3  13        299.30        301.96        65.30 o
  -4   4  13       1456.97       1505.34       105.25 o
  -3   4  13       3454.87       3349.04       107.50 o
  -2   4  13         14.36        -40.56        40.56 o
  -1   4  13       1176.34       1205.94        77.59 o
   0   4  13        217.18        208.55        43.38 o
   1   4  13        188.80        148.37        43.82 o
   2   4  13       1842.53       1769.35        83.06 o
   3   4  13       3400.18       3234.46        86.17 o
   4   4  13        302.16        237.77        56.32 o
   5   4  13         10.69        -14.15        63.34 o
  -4   5  13          1.16        -41.78        65.73 o
  -3   5  13         37.56         20.29        40.10 o
  -2   5  13        335.24        316.83        44.02 o
  -1   5  13         82.84        145.95        41.53 o
   0   5  13         16.94         18.76        40.48 o
   1   5  13        126.90        174.34        42.09 o
   2   5  13          2.79         -8.09        40.66 o
   3   5  13         61.74         54.80        34.39 o
   4   5  13          8.32         48.97        44.48 o
   5   5  13          9.12          6.33        51.28 o
   6   5  13        138.94        114.30        67.11 o
  -3   6  13       2096.91       2039.97        86.36 o
  -2   6  13        846.56        855.87        54.02 o
  -1   6  13        504.71        480.38        54.21 o
   0   6  13       3780.09       3706.18        87.87 o
   1   6  13        366.16        339.71        47.33 o
   2   6  13       4811.00       4913.79       112.31 o
   3   6  13        300.24        345.14        46.60 o
   4   6  13        423.55        443.71        44.21 o
   5   6  13       1606.13       1426.34       109.34 o
   6   6  13       6288.81       6264.08       316.22 o
  -3   7  13       3946.39       3816.61       144.12 o
  -2   7  13         77.29         52.89        40.91 o
  -1   7  13       1952.88       1929.36        91.98 o
   0   7  13      11542.61      11824.25       162.51 o
   1   7  13        626.49        659.78        51.17 o
   2   7  13       1670.19       1723.53       104.18 o
   3   7  13        331.12        367.95        63.85 o
   4   7  13       1408.83       1393.84        77.89 o
   5   7  13       3506.58       3600.06       159.09 o
   6   7  13       5375.09       5187.72       157.36 o
  -2   8  13         19.22         35.75       131.06 o
  -1   8  13       3220.69       3410.52       215.77 o
   0   8  13       7813.27       8028.23       196.62 o
   1   8  13        793.58        782.46        68.59 o
   2   8  13         27.93         25.83        47.52 o
   3   8  13       2192.68       2343.83       109.33 o
   4   8  13       1797.67       1923.43       140.25 o
   5   8  13       1553.27       1616.52       100.34 o
  -1   9  13        318.78        292.08        93.76 o
   0   9  13        258.76        295.32        92.64 o
   1   9  13        159.58        233.53        72.27 o
   2   9  13         69.72         -9.68        68.33 o
   3   9  13        103.68         65.41        65.40 o
   4   9  13         39.03        -62.37        71.98 o
   5   9  13          0.49        -80.50        80.50 o
   1  10  13        194.24        245.77       102.88 o
   2  10  13        726.38        744.82       104.16 o
   3  10  13       3145.97       2903.09       167.31 o
   0   3  14        160.76        114.22        54.33 o
   1   3  14        266.95        208.97        55.76 o
   2   3  14        915.70       1023.20        87.85 o
  -1   4  14         17.99         18.77        60.21 o
   0   4  14       2104.02       2119.17        95.61 o
   1   4  14       1433.42       1427.72        73.96 o
   2   4  14       2225.90       2169.76       103.05 o
   3   4  14       2487.19       2418.42        90.84 o
  -1   5  14         14.31         63.99        47.31 o
   0   5  14       3215.68       3261.64        98.70 o
   1   5  14       1639.85       1582.43        92.98 o
   2   5  14        447.24        452.81        49.29 o
   3   5  14        309.46        372.88        49.44 o
  -1   6  14          2.38        129.87        67.75 o
   0   6  14        576.46        725.06        83.00 o
   1   6  14         71.92         98.64        46.11 o
   2   6  14        194.79        184.63        51.03 o
   3   6  14         56.90          0.47        50.99 o
   4   6  14         91.17        112.09        68.75 o
   0   7  14       2828.89       2574.08        98.54 o
   1   7  14        512.34        472.71        53.94 o
   2   7  14         55.97         80.18        50.20 o
   3   7  14        498.46        589.44        60.06 o
   1   8  14       1425.89       1280.67        79.82 o
   2   8  14          0.87         55.24        50.04 o
   3   8  14       4719.97       4797.35       117.87 o
                                                
